# Supplementary material for: Horizontal gene transfer in bdelloid rotifers is ancient, ongoing and more frequent in species from desiccating habitats
Source: BMC Biol. 2015 Nov 4;13:90. doi: 10.1186/s12915-015-0202-9 (PMC4632278; doi:10.1186/s12915-015-0202-9)
Supplement: Additional file 1: Table S1. — Number of reads/sequences retained at each stage of the assembly process. Table S2. Transcript length and read depth in relation to the number of species in which transcripts were identified. Transcripts from each Rotaria species in turn were used as queries in a BLASTN search of the other three Rotaria transcriptomes (e-value ≤1e-10). Mean transcript length and FPKM is presented in relation to the number of species transcripts were identified in. Table S3. Percentage of transcripts with h u ≥30 with varying HGT detection thresholds. Left: percentage of transcripts with h u ≥30, for decreasing e-value thresholds for accepting transcripts for analysis. Right: percentage of transcripts with h u ≥30, for increasing minimum transcript length for analysis. Red, R. magnacalcarata; blue, R. socialis; green, R. sordida; and black, R. tardigrada. Table S4. The number of orthologs that are unique to different subclades based on presence/absence in transcriptomes for different methods of identifying orthologs and different criteria for assigning orthologs as foreign or not. Table S5. BLASTN matches in the R. magnacalcarata genome of genes inferred to be unique to particular species based on transcriptome presences/absences. Table S6. Best BLASTN matches of scaffolds that contain a foreign gene but no non-foreign gene in R. magnacalcarata in GenBank. Table S7. Reconstruction of numbers and rates of gains and losses of foreign genes on different branches or sets of branches on the Rotaria tree. Results based on two methods of assigning orthologs are shown: 1) reciprocal BLAST and 2) Markov clusters; and excluding or including correction based on R. magnacalcarata genome matches. Table S8. Results of topGO enrichment analysis for GO annotation categories that are over-represented in particular species or sets of species relative to numbers across the whole foreign ortholog dataset. Fisher’s exact tests with P <0.01 are shown in bold. The “Weight01” option was used to correct for [file 12915_2015_202_MOESM1_ESM.xlsx]

## Sheet: Tab1.TranscriptAssembly
i
	R. magnacalcarata	R. socialis	R. sordida	R. tardigrada
Illumina reads	75.6 million	78.6 million	82.7 million	92.1 million
Initial Trinity assembly	76000	96000	108000	159000
Post EC, max kmer=2	60542	71102	84989	121350
High expression subset	37985	39937	54762	68840

## Sheet: Tab2.TranscriptExpression
Tab 2. Transcripts from each Rotaria species in turn were used as queries in a blastn search of the other three Rotaria transcriptomes (e-value ≤ 1e-10).
Mean transcript length and Fragments Per Kilobase of exon per Million fragments mapped (FPKM) is presented in relation to the number of species in which the transcripts were identified.
	Mean transcript length (bp)						Mean transcript expression (FPKM)
Query	1sp	2sp	3sp	4sp	chi-sq	p-value	1sp	2sp	3sp	4sp	chi-sq	p-value
Mag	408.6	472.7	501.3	915	5593.15	2.2e-16	4.236	7.464	8.797	43.5	3772.79	2.2e-16
Soc	438.8	511.3	582.6	950.7	4255.89	2.2e-16	2.951	6.667	20.23	44.41	2628.04	2.2e-16
Sor	379.5	518.9	596.1	990.5	9003.74	2.2e-16	4.339	8.122	9.948	29.33	6631.35	2.2e-16
Tar	436.4	513	582.9	873	6612.43	2.2e-16	6.718	7.54	6.266	23.14	5330.61	2.2e-16

## Sheet: Tab3.HGTevals
Tab 3. (Left) Percentage of transcripts with hu ≥ 30, for decreasing e-value thresholds for accepting transcripts for analysis.
(Right) Percentage of transcripts with hu ≥ 30, for increasing minimum transcript length for analysis.
									black = R. tardigrada.
									green = R. sordida
									Red = R. magnacalcarata,
									blue = R. socialis,

## Sheet: Tab4.UniqueOrthologs
Tab 4. The number of orthologs that are unique to different subclades based on presence/absence in transcriptomes for different methods of identifying orthologs and different criteria for assigning orthologs as foreign or not.
Method 1: Reciprocal BLAST												Method 2: Markov Clustering
Criterion 1: All transcripts in an ortholog are identified as foreign												Criterion 1: All transcripts in an ortholog are identified as foreign
hgt.index	mag	soc	sor	tar	mag&soc	sor&tar	rotaria	all	total	shared.by.all		hgt.index	mag	soc	sor	tar	mag&soc	sor&tar	rotaria	all	total	shared.by.all
30	76	127	350	497	27	222	149	477	1925	201		30	66	122	275	281	40	147	144	313	1388	124
60	37	58	202	251	10	127	79	292	1056	132		60	32	52	147	140	17	77	63	115	643	46
90	17	22	124	120	8	82	42	180	595	82		90	15	20	86	68	14	41	28	50	322	17
120	7	9	78	73	5	52	25	112	361	55		120	5	7	56	37	8	24	15	23	175	6
150	6	4	54	48	2	36	20	77	247	35		150	5	4	36	26	4	18	8	12	113	2
180	2	1	40	29	1	28	13	55	169	22		180	2	1	24	16	2	14	5	6	70	1
210	2	1	29	22	1	16	11	38	120	15		210	2	1	15	13	2	9	3	6	51	1
240	2	0	22	16	1	12	5	22	80	10		240	2	0	11	8	1	6	2	2	32	0
270	1	0	19	11	1	8	3	13	56	6		270	1	0	9	5	1	5	2	2	25	0
300	1	0	15	8	1	6	2	8	41	4		300	1	0	7	4	1	3	1	0	17	0
330	1	0	10	7	0	6	1	3	28	1		330	1	0	3	4	0	3	0	0	11	0
360	0	0	10	4	0	5	1	2	22	1		360	0	0	3	1	0	2	0	0	6	0
Criterion 2: More than 50% of transcripts in an ortholog are identified as foreign												Criterion 2: More than 50% of transcripts in an ortholog are identified as foreign
hgt.index	mag	soc	sor	tar	mag&soc	sor&tar	rotaria	all	total	shared.by.all		hgt.index	mag	soc	sor	tar	mag&soc	sor&tar	rotaria	all	total	shared.by.all
30	76	127	350	497	27	222	178	565	2042	259		30	67	126	280	303	53	248	355	917	2349	527
60	37	58	202	251	10	127	112	412	1209	202		60	32	53	150	151	24	132	186	574	1302	347
90	17	22	124	120	8	82	66	278	717	141		90	15	20	87	80	18	78	96	347	741	217
120	7	9	78	73	5	52	42	187	453	99		120	5	7	57	43	9	44	52	206	423	123
150	6	4	54	48	2	36	36	150	336	78		150	5	4	36	28	5	35	33	141	287	81
180	2	1	40	29	1	28	25	110	236	55		180	2	1	24	17	3	22	23	90	182	50
210	2	1	29	22	1	16	19	84	174	42		210	2	1	15	14	3	13	16	61	125	33
240	2	0	22	16	1	12	14	67	134	33		240	2	0	11	8	2	8	14	38	83	20
270	1	0	19	11	1	8	8	56	104	28		270	1	0	9	5	2	7	7	28	59	13
300	1	0	15	8	1	6	4	40	75	19		300	1	0	7	4	2	3	4	17	38	6
330	1	0	10	7	0	6	3	27	54	13		330	1	0	4	4	1	3	2	10	25	5
360	0	0	10	4	0	5	2	22	43	12		360	0	0	4	1	1	2	2	5	15	3
Criterion 3: Any transcripts in an ortholog are identified as foreign												Criterion 3: Any transcripts in an ortholog are identified as foreign
hgt.index	mag	soc	sor	tar	mag&soc	sor&tar	rotaria	all	total	shared.by.all		hgt.index	mag	soc	sor	tar	mag&soc	sor&tar	rotaria	all	total	shared.by.all
30	76	127	350	497	37	307	251	743	2388	309		30	69	135	298	360	72	379	583	1358	3254	820
60	37	58	202	251	20	204	163	593	1528	255		60	34	60	166	206	43	249	364	1059	2181	646
90	17	22	124	120	10	128	105	459	985	195		90	15	24	96	106	23	156	240	815	1475	497
120	7	9	78	73	6	88	70	326	657	138		120	5	10	66	64	16	104	160	601	1026	368
150	6	4	54	48	4	68	49	242	475	101		150	5	5	43	43	8	83	109	456	752	274
180	2	1	40	29	3	54	37	179	345	70		180	2	2	28	28	6	67	76	336	545	193
210	2	1	29	22	3	46	23	147	273	56		210	2	1	20	22	5	49	53	265	417	148
240	2	0	22	16	2	32	19	120	213	43		240	2	0	15	15	3	35	45	219	334	127
270	1	0	19	11	1	25	17	89	163	38		270	1	0	13	10	2	25	33	184	268	110
300	1	0	15	8	1	20	11	69	125	31		300	1	0	12	7	2	20	22	149	213	87
330	1	0	10	7	1	15	8	52	94	22		330	1	0	8	6	2	16	12	113	158	63
360	0	0	10	4	1	13	7	41	76	15		360	0	0	8	3	2	13	11	92	129	47

## Sheet: Tab5.UniqueGenome
Tab 5. BLASTN matches in the R. magnacalcarata genome of genes inferred to be unique to particular species based on transcriptome presences/absences
		Number of	Number with
	Species	unique genes	matches in	% recovery
		in transcriptomes	R.mag genome
Method 1: Reciprocal BLAST	mag	76	63	82.8947
	soc	127	10	7.87402
	sor	350	19	5.42857
	tar	497	33	6.63984
	mag&soc	27	24	88.8889
	sor&tar	222	21	9.45946
Method 2: Markov Clustering	mag	67	53	79.1045
	soc	126	11	8.73016
	sor	280	19	6.78571
	tar	303	25	8.25083
	mag&soc	53	49	92.4528
	sor&tar	248	32	12.9032

## Sheet: Tab6.ScaffoldBlast
Tab 6. Best BLASTN matches of scaffolds that contain foreign gene but no non-foreign gene in R. magnacalcarata in Genbank, 6th August 2015. Hits with eval<E1-10 are in bold
query	subject	% identity	alignment.length	mismatches	gap.opens	q.start	q.end	s.start	s.end	eval	bit	subject description
scaffold_2019	gi|188501695|gb|EU643494.1|	74.648	142	27	5	1366	1506	9633	9500	8.51e-11	80.6	Adineta vaga clone 209H10 transposon hobo-like…
scaffold10169	gi|75750686|gb|AC166827.2|	97.872	47	0	1	1830	1875	98991	99037	1.04e-09	77	Mus musculus BAC clone RP23-359M9 from chromos…
scaffold10963	gi|850474981|gb|CP011886.1|	78.378	74	8	2	1506	1579	13235300	13235365	7.97e-05	60.8	Ovis canadensis canadensis isolate 43U chromos...
scaffold12698	gi|324971605|gb|CP002545.1|	66.187	556	149	15	2562	3105	605875	605347	7.96e-24	123	Pedobacter saltans DSM 12145, complete genome
scaffold12704	gi|188501695|gb|EU643494.1|	79.899	398	67	8	8365	8758	4620	5008	8.48e-87	333	Adineta vaga clone 209H10 transposon hobo-like…
scaffold14632	gi|553904187|gb|CP006763.1|	88.372	43	5	0	253	295	605925	605967	0.008	55.4	Clostridium autoethanogenum DSM 10061, complet...
scaffold15765	gi|146157231|gb|EF484976.1|	82.143	84	11	2	2441	2520	586	503	7.44e-10	78.8	Adineta vaga clone Av_TEL_T1 telomeric repeat ...
scaffold18131	gi|199580189|gb|AC189495.2|	81.356	59	9	1	1650	1706	97506	97448	0.008	55.4	Brassica rapa subsp. pekinensis clone KBrB085G...
scaffold20729	gi|188501581|gb|EU643480.1|	80.8	125	20	3	16187	16309	83669	83791	1.53e-18	107	Adineta vaga clone Av_TEL_L_B transposon piggy…
scaffold22278	gi|56847870|gb|AC154348.1|	74.899	247	40	12	333	574	102200	102429	3.85e-26	132	Mus musculus BAC clone RP24-531G19 from 16, co…
scaffold22961	gi|685042183|emb|LN590708.1|	89.474	38	4	0	632	669	8399592	8399629	0.1	51.8	Cyprinus carpio genome assembly common carp g…
scaffold26403	gi|440497480|gb|JX888731.1|	74.747	99	24	1	1010	1108	30510	30413	5.72e-05	62.6	Uncultured Alteromonas sp. AD1000-15-F07 genom…
scaffold33468	gi|676486740|ref|XM_009065823.1|	76.712	146	34	0	2521	2666	2312	2167	1.26e-19	111	Lottia gigantea hypothetical protein part…
scaffold34537	gi|158303474|gb|CP000828.1|	68.269	312	98	1	740	1051	2807832	2808142	3.61e-20	113	Acaryochloris marina MBIC11017, complete genome
scaffold36795	gi|156064064|ref|XM_001597904.1|	76.569	239	56	0	2767	3005	687	449	8.08e-40	179	Sclerotinia sclerotiorum 1980 hypothetica...
scaffold41778	gi|689542256|emb|LL999058.1|	88.889	36	4	0	735	770	66601	66636	3.4	48.2	Strongyloides stercoralis genome assembly S_s...
scaffold43826	gi|291277982|gb|GU373045.1|	71.176	170	40	4	565	730	10731	10567	7.09e-09	77	Adineta vaga myosin V-like protein, leucine ri...

## Sheet: Tab7.HGTRates
Tab 7. Reconstruction of numbers and rates of gains and losses of foreign genes on different branches or sets of branches on the Rotaria tree.
Results based on two methods of assigning orthologs are shown: 1) reciprocal BLAST, 2) Markov clusters; and excluding or including correction based on R. mag genome matches
1) Reciprocal BLAST		Based on transcriptome presence/absence				Corrected based on matches in R. magnacalcarata genome
	Duration	Gains		Losses		Gains		Losses
Branches		#	rate / Myr	#	rate / Myr	#	rate / Myr	#	rate / Myr
mag	6.9 (5.6-8.5)	76	11.1 (8-14.9)	5	0.7 (0.1-1.5)	53	7.7 (5.4-10.7)	1	0.1 (0-0.5)
soc	6.9 (5.6-8.5)	127	18.5 (13.9-24.1)	23	3.4 (2-5.1)	94	13.7 (10.1-18)	5	0.7 (0.2-1.5)
sor	14.2 (11.4-17.3)	350	25 (19.6-31.6)	8	0.6 (0.2-1)	263	18.8 (14.7-23.8)	2	0.1 (0-0.4)
tar	14.2 (11.4-17.3)	497	35.4 (28.1-44.5)	10	0.7 (0.3-1.2)	364	26 (20.4-32.8)	2	0.1 (0-0.4)
mag&soc.stem	22.4 (17.9-27.4)	27	1.2 (0.7-1.8)	120	5.4 (4.1-7.1)	37	1.7 (1.1-2.4)	78	3.5 (2.5-4.7)
sor&tar.stem	15.2 (12.1-18.8)	222	14.8 (11.4-19)	5	0.3 (0.1-0.7)	308	20.6 (15.9-26.3)	5	0.3 (0.1-0.7)
mag&soc.all	36.3 (29.2-44.1)	230	6.4 (5-8.2)	148	4.1 (3.1-5.3)	184	5.1 (4-6.6)	84	2.3 (1.7-3.1)
sor&tar.all	43.6 (35.1-52.9)	1069	24.8 (20-30.6)	23	0.5 (0.3-0.8)	935	21.7 (17.5-26.9)	9	0.2 (0.1-0.4)
total	79.9 (64.3-97)	1299	16.4 (13.3-20.3)	171	2.2 (1.7-2.8)	1119	14.2 (11.4-17.5)	93	1.2 (0.9-1.6)
2) Markov Clusters		Based on transcriptome presence/absence				Corrected based on matches in R. magnacalcarata genome
	Duration	Gains		Losses		Gains		Losses
Branches		#	rate / Myr	#	rate / Myr	#	rate / Myr	#	rate / Myr
mag	6.9 (5.6-8.5)	67	8.8 (5.7-12.6)	27	2 (0-5.5)	46	8.1 (4.9-12.3)	8	1.7 (0-5.2)
soc	6.9 (5.6-8.5)	126	16.1 (10.6-22.9)	70	5.5 (0.3-13.1)	90	15.1 (10.1-22.3)	21	4.7 (0.3-12.7)
sor	14.2 (11.4-17.3)	280	19.4 (15-24.8)	21	0.8 (0-2.1)	201	17.7 (11.8-24.2)	6	0.7 (0-2.1)
tar	14.2 (11.4-17.3)	303	23.8 (17.5-31.6)	20	0.8 (0-2)	211	20.9 (12.4-30.8)	6	0.7 (0-2)
mag&soc.stem	22.4 (17.9-27.4)	53	2 (1.2-3.1)	129	4.7 (2.7-7.3)	53	2.1 (1.2-3.2)	73	4.2 (2.5-7.1)
sor&tar.stem	15.2 (12.1-18.8)	248	18.6 (13.2-25.2)	7	0.4 (0.1-0.8)	247	17.9 (13-24.6)	4	0.4 (0.1-0.8)
mag&soc.all	36.3 (29.2-44.1)	246	6 (4.1-8.3)	226	4.3 (1.8-7.7)	189	5.7 (4.1-8.1)	102	3.8 (1.9-7.5)
sor&tar.all	43.6 (35.1-52.9)	831	20.5 (16-26.1)	48	0.7 (0.1-1.5)	659	18.8 (12.9-25.5)	16	0.6 (0.1-1.4)
total	79.9 (64.3-97)	1077	13.9 (11.2-17.3)	274	2.3 (0.9-4.2)	848	12.8 (9.1-16.9)	118	2 (0.9-4.1)

## Sheet: Tab8.GOAnnotationEnrichment
Tab 8. Results of TopGO enrichment analysis for GO annotation categories that are over-represented in particular species or sets of species relative to numbers across the whole foreign ortholog dataset
Fisher exact tests with p<0.01 are shown in bold. The "Weight01" option was used to correct for significance of nested annotation terms. Only terms with more than 5 orthologs present in the whole dataset are shown.
species	type	GO.ID	Term	Number in whole dataset	Number in focal species	Number expected in focal species	Fisher exact test p-value
mag	BP	GO:0007229	integrin-mediated signaling pathway	34	4	1.11	0.022
mag	MF	GO:0036094	small molecule binding	245	8	6.74	0.027
mag	MF	GO:0031177	phosphopantetheine binding	13	2	0.36	0.048
soc	BP	GO:0009651	response to salt stress	6	4	0.38	0.00019
soc	BP	GO:0006950	response to stress	46	17	2.88	0.00244
soc	BP	GO:0015031	protein transport	16	6	1	0.0035
soc	BP	GO:0006511	ubiquitin-dependent protein catabolic pr...	8	5	0.5	0.01967
soc	BP	GO:0007264	small GTPase mediated signal transductio...	7	3	0.44	0.0208
soc	MF	GO:0004674	protein serine/threonine kinase activity	13	7	0.76	0.00019
soc	MF	GO:0008270	zinc ion binding	70	9	4.11	0.01816
soc	MF	GO:0009055	electron carrier activity	19	4	1.12	0.0218
soc	MF	GO:0004252	serine-type endopeptidase activity	13	3	0.76	0.03646
sor	BP	GO:0009058	biosynthetic process	199	35	24.69	0.004
sor	BP	GO:0006596	polyamine biosynthetic process	7	3	0.87	0.045
sor	MF	GO:0043167	ion binding	427	60	53.69	0.00022
sor	MF	GO:2001070	starch binding	6	4	0.75	0.00296
sor	MF	GO:0004075	biotin carboxylase activity	7	4	0.88	0.00622
sor	MF	GO:0050661	NADP binding	7	4	0.88	0.00622
sor	MF	GO:0004497	monooxygenase activity	36	11	4.53	0.02173
tar	BP	GO:0007229	integrin-mediated signaling pathway	34	11	4.37	0.00223
tar	BP	GO:0007049	cell cycle	7	4	0.9	0.00673
tar	BP	GO:0017038	protein import	9	4	1.16	0.01967
tar	BP	GO:0017000	antibiotic biosynthetic process	9	4	1.16	0.01967
tar	BP	GO:0051301	cell division	6	3	0.77	0.03106
tar	BP	GO:0007156	homophilic cell adhesion	6	3	0.77	0.03106
tar	BP	GO:0009231	riboflavin biosynthetic process	6	3	0.77	0.03106
tar	MF	GO:0008762	UDP-N-acetylmuramate dehydrogenase activ...	15	7	1.76	0.00077
tar	MF	GO:0003885	D-arabinono-1,4-lactone oxidase activity	8	5	0.94	0.00088
tar	MF	GO:0050660	flavin adenine dinucleotide binding	24	8	2.82	0.0043
tar	MF	GO:0005524	ATP binding	94	20	11.05	0.0044
tar	MF	GO:0031177	phosphopantetheine binding	13	5	1.53	0.01236
tar	MF	GO:0005509	calcium ion binding	60	13	7.05	0.01809
tar	MF	GO:0004039	allophanate hydrolase activity	6	3	0.71	0.02438
tar	MF	GO:0016614	oxidoreductase activity, acting on CH-OH...	73	18	8.58	0.03432
tar	MF	GO:0003924	GTPase activity	7	3	0.82	0.03903
sor&tar	BP	GO:0006471	protein ADP-ribosylation	19	6	1.89	0.0079
sor&tar	MF	GO:0003956	NAD(P)+-protein-arginine ADP-ribosyltran...	18	5	1.77	0.025
sor&tar	MF	GO:0003824	catalytic activity	1153	116	113.24	0.028
rot	BP	GO:0006508	proteolysis	62	12	7.19	0.046
rot	MF	GO:0008080	N-acetyltransferase activity	23	7	3.1	0.026
all	BP	GO:0006633	fatty acid biosynthetic process	8	7	3.33	0.011
all	BP	GO:0055114	oxidation-reduction process	273	130	113.75	0.019
all	BP	GO:0005975	carbohydrate metabolic process	175	85	72.92	0.021
all	BP	GO:0016052	carbohydrate catabolic process	37	18	15.42	0.03
all	MF	GO:0043169	cation binding	265	113	111.8	0.026
all	MF	GO:0051287	NAD binding	10	9	4.22	0.031
all	MF	GO:0010181	FMN binding	9	7	3.8	0.034

## Sheet: Tab9.ForeignGeneList
Tab 9. List of foreign transcripts (HGT index > 30), results of the HGT analysis, GO annotation, and matches to the R. magnacalcarata draft genome
List of transcript ids		HGT analysis results: bitscores for best matches to each taxon, and resulting HGT index scores											Annotation and GO numbers		Ortholog memberships for blast and mcl ortholog analyses in turn.								BLAST matches in Rotaria magnacalcarata draft genome
sorted by mcl ortholog class: blue=mag, green=soc, orange=sor, red=tar, purple=mag&soc, brown=															Class 1 = mag; 2=soc, 3=sor, 4=tar, 5=mag&soc, 6=sor&tar, 7=rotaria, 8=rota+adineta, 9=just Adineta
then min HGT of each mcl ortholog cluster															NA = part of an ortholog made up of >50% native transcripts					cluster= number to id each ortholog
query.id	query.length	max.bitscore.metazoa	max.bitscore.archaea	max.bitscore.eubacteria	max.bitscore.fungi	max.bitscore.plants	max.bitscore.protista	HGT.index	best.HGT.taxon	second.best.HGT.taxon	min_E	max_bitscore	annotation	go.numbers	blast.class	blast.cluster	blast.clust.minHGT	mcl.class	mcl.cluster	mcl.clust.min.HGT	lost.in.magsoc.blast	lost.in.magsoc.mcl	match.to.Rmag.genome	scaffolds	match.length	percentage	EValue	num.match	locations	lengths	evals	percents
RMAGT0016767	1235	1	37.4	267	354	52.4	293	353	fungi	protista	7e-117	354	pectin_lyase_a_precursor_protein	GO:0005576,GO:0007047,GO:0045490,GO:0047490	1	5166	353	1	26045	353	FALSE	FALSE	1	scaffold36795	1220	100	0	1	3645-2426	1220	0	100
RMAGT0020697	865	35.8	127	283	164	35	87.8	247.2	eubacteria	fungi	1e-92	283	crp_fnr_family_transcriptional_regulator	GO:0005975,GO:0020037,GO:0016901,GO:0030246,GO:0009055,GO:0048038	1	6211	247.2	1	26146	247.2	FALSE	FALSE	1	scaffold29041	849	100	0	1	1235-2083	849	0	100
RMAGT0006855	1184	104	169	270	110	106	35.4	166	eubacteria	archaea	1e-84	270	methyltransferase	GO:0008168,GO:0032259	1	2193	166	1	19873	166	FALSE	FALSE	1	scaffold1760	1172	99.9	0	2	7453-6314;8753-8722	1140;32	0;2e-07	99.91;100
RMAGT0006856	1253	104	169	270	110	106	35.4	166	eubacteria	archaea	2e-84	270	methyltransferase	GO:0008168,GO:0032259	1	2194	166	1	19873	166	FALSE	FALSE	1	scaffold1760	1257	99.9	0	2	7453-6314;8838-8722	1140;117	0;1e-54	99.91;100
RMAGT0008353	981	73.2	31.2	237	73.9	68.9	76.3	163.8	eubacteria	protista	6e-74	237	glutathione_s-transferase	GO:0016740	1	2702	163.8	1	25636	163.8	FALSE	FALSE	1	scaffold9581scaffold9580	1934	100	0	2	12743-11777;1667-2633	967;967	0;0	100;100
RMAGT0009919	1218	42.7	35.4	204	60.5	55.1	73.9	161.3	eubacteria	protista	2e-59	204	fatty_acid_desaturase_family	GO:0016491,GO:0006629,GO:0055114	1	3176	161.3	1	25738	161.3	FALSE	FALSE	1	scaffold2744	1199	99.9	0	6	6602-7087;5288-5487;5863-6033;6409-6547;5548-5647;5706-5808	486;200;171;139;100;103	0;7e-101;9e-85;6e-67;3e-45;3e-45	100;100;100;100;100;99.03
RMAGT0016336	1065	36.2	34.3	36.6	154	109	131	117.8	fungi	protista	2e-41	154	rta1-domain-containing_protein	GO:0016021,GO:0006950	1	5031	117.8	1	26028	117.8	FALSE	FALSE	1	scaffold14632	880	98.2	0	2	4611-5277;4218-4430	667;213	0;8e-100	98.35;97.65
RMAGT0031263	583	36.2	30.8	153	37	32	33.1	116.8	eubacteria	fungi	2e-42	153	NA	NA	1	8580	116.8	1	26493	116.8	FALSE	FALSE	1	scaffold6287	544	99.8	0	1	9220-9763	544	0	99.82
RMAGT0015208	1602	37.4	135	149	62.8	40.8	54.3	111.6	eubacteria	archaea	2e-37	149	magnesium_and_cobalt_transport_protein	GO:0016020,GO:0006824,GO:0015095,GO:0015087,GO:0055085,GO:0015693	1	4696	111.6	1	25978	111.6	FALSE	FALSE	1	scaffold20146	1594	99.9	0	2	4308-2775;2460-2402	1534;60	0;1e-20	99.93;98.33
RMAGT0006520	810	50.1	53.1	161	75.9	67.8	63.5	110.9	eubacteria	fungi	7e-45	161	alpha_beta_hydrolase	GO:0003824	1	2113	110.9	1	25559	110.9	FALSE	FALSE	1	scaffold35273	810	100	0	1	5106-5915	810	0	100
RMAGT0014151	1583	40	34.7	145	1	39.7	92.4	105	eubacteria	protista	6e-36	145	NA	NA	1	4405	105	1	25939	105	FALSE	FALSE	1	scaffold41889	697	100	0	3	2185-1817;2925-2683;2531-2447	369;243;85	0;1e-124;8e-37	100;100;100
RMAGT0009161	699	56.6	41.2	43.5	159	40.4	47.8	102.4	fungi	metazoa	4e-43	159	acetamidase	GO:0016884,GO:0016740,GO:0004040	1	2968	102.4	1	25682	102.4	FALSE	FALSE	1	scaffold_754	699	99.6	0	1	3099-3797	699	0	99.57
RMAGT0013347	692	33.5	32	133	1	1	32.3	99.5	eubacteria	metazoa	1e-42	133	NA	NA	1	4168	99.5	1	25904	99.5	FALSE	FALSE	1	scaffold10453	681	99.6	0	2	263-666;706-980	406;275	0;4e-141	99.51;99.64
RMAGT0000238	654	1	32.3	94.4	33.5	32.7	33.5	93.4	eubacteria	fungi	2e-22	94.4	NA	NA	1	63	93.4	1	24870	93.4	FALSE	FALSE	1	scaffold34537	628	99.7	0	1	1265-638	628	0	99.68
RMAGT0016638	3734	112	113	203	127	107	118	91	eubacteria	fungi	2e-50	203	peptide_synthetase	GO:0008152,GO:0003824	1	5120	91	1	26041	91	FALSE	FALSE	1	scaffold_746	3728	99.9	0	10	5486-6156;6994-7574;26596-27171;23659-24198;30796-31170;322-600;26268-26545;22844-23092;19131-19241;22216-22282	672;581;576;540;375;279;278;249;111;67	0;0;0;0;0;3e-144;9e-144;1e-127;6e-51;2e-26	99.7;99.83;100;99.81;99.73;100;100;100;100;100
RMAGT0018907	1194	51.2	33.1	1	40	38.9	142	90.8	protista	metazoa	1e-35	142	ibr_domain_partial	GO:0003676	1	5764	90.8	1	26107	90.8	FALSE	FALSE	0	NA	NA	NA	NA	NA	NA	NA	NA	NA
RMAGT0000423	506	35	32.7	42.7	35.8	32	124	89	protista	eubacteria	5e-31	124	helicase_conserved_c-terminal_domain_containing_protein	GO:0004386,GO:0003676,GO:0005622,GO:0017038,GO:0005524,GO:0006605,GO:0016020	1	118	89	1	24892	89	FALSE	FALSE	1	scaffold1427	492	100	0	1	564-73	492	0	100
RMAGT0011725	558	1	32	87.4	32.7	32.7	1	86.4	eubacteria	fungi	3e-19	87.4	stress_protein	GO:0006950	1	3668	86.4	1	25846	86.4	FALSE	FALSE	1	scaffold16041	537	99.6	1e-115	4	3775-4006;4060-4194;4483-4578;4628-4701	232;135;96;74	1e-115;4e-65;2e-43;3e-31	99.14;100;100;100
RMAGT0032535	442	103	62.4	101	189	102	99.4	86	fungi	metazoa	7e-55	189	heat_shock_related_70kda_protein_(hsp_70_family)	GO:0005524,GO:0006950	1	8966	86	1	26662	86	FALSE	FALSE	0	NA	NA	NA	NA	NA	NA	NA	NA	NA
RMAGT0017924	1236	124	35.8	209	185	148	146	85	eubacteria	fungi	7e-61	209	2og-fe_oxygenase	GO:0005506,GO:0016706,GO:0055114	1	5474	85	1	26083	85	FALSE	FALSE	1	scaffold35698scaffold_2169	1192	100	0	4	4406-5000;2671-3038;14094-14278;2566-2609	595;368;185;44	0;0;2e-92;4e-14	100;100;100;100
RMAGT0037207	441	1	32	1	1	1	77.8	76.8	protista	archaea	5e-17	77.8	NA	NA	1	10355	76.8	1	27238	76.8	FALSE	FALSE	1	scaffold41447	438	100	0	1	1912-2349	438	0	100
RMAGT0036578	1362	125	151	200	157	158	136	75	eubacteria	plants	2e-52	200	non-ribosomal_peptide_synthetase	GO:0031177,GO:0008152,GO:0016740	1	10172	75	1	27150	75	FALSE	FALSE	1	scaffold25213	1368	100	0	3	22265-21223;20884-20632;19450-19379	1043;253;72	0;3e-130;1e-29	100;100;100
RMAGT0003973	366	42.7	1	34.3	117	30	42	74.3	fungi	metazoa	2e-32	117	60s_ribosomal_protein_l22	GO:0005840,GO:0003735,GO:0006412	1	1307	74.3	1	25316	74.3	FALSE	FALSE	0	NA	NA	NA	NA	NA	NA	NA	NA	NA
RMAGT0029308	355	36.2	55.5	109	44.3	34.3	38.5	72.8	eubacteria	archaea	7e-27	109	glycosyl_transferase	GO:0016999,GO:0016758	1	8020	72.8	1	26294	72.8	FALSE	FALSE	1	scaffold1848	355	99.7	0	1	16080-15726	355	0	99.72
RMAGT0030559	1315	35.4	34.7	42.4	51.6	40	105	69.6	protista	fungi	1e-22	105	NA	NA	1	8393	69.6	1	26415	69.6	FALSE	FALSE	1	scaffold_1346	1302	100	0	1	1664-2965	1302	0	100
RMAGT0029794	361	1	33.9	33.9	70.5	33.9	1	69.5	fungi	archaea	1e-14	70.5	lsu_ribosomal_protein_l12ae	GO:0005840,GO:0003735,GO:0006414	1	8180	69.5	1	26341	69.5	FALSE	FALSE	0	NA	NA	NA	NA	NA	NA	NA	NA	NA
RMAGT0034273	348	90.5	59.3	33.5	156	79	82.8	65.5	fungi	metazoa	1e-46	156	60s_ribosomal_protein_l15	GO:0005840,GO:0003735,GO:0006412	1	9490	65.5	1	26831	65.5	FALSE	FALSE	0	NA	NA	NA	NA	NA	NA	NA	NA	NA
RMAGT0031767	334	34.7	68.2	100	35.4	49.3	31.6	65.3	eubacteria	archaea	2e-23	100	NA	NA	1	8729	65.3	1	26569	65.3	FALSE	FALSE	1	scaffold_1492scaffold10963	456	93.9	1e-98	2	293-1;3464-3302	293;163	1e-98;7e-81	90.44;100
RMAGT0019561	1194	1	35.8	63.9	63.9	1	1	62.9	eubacteria	fungi	1e-13	63.9	NA	NA	NA	NA	NA	1	20459	62.9	FALSE	FALSE	0	NA	NA	NA	NA	NA	NA	NA	NA	NA
RMAGT0019562	1143	1	39.3	63.5	63.9	1	1	62.9	fungi	eubacteria	2e-13	63.9	NA	NA	NA	NA	NA	1	20459	62.9	FALSE	FALSE	0	NA	NA	NA	NA	NA	NA	NA	NA	NA
RMAGT0016817	2019	1	33.9	63.5	1	51.6	38.1	62.5	eubacteria	plants	5e-08	63.5	NA	NA	1	5186	62.5	1	26050	62.5	FALSE	FALSE	1	scaffold26890	1165	77.1	1e-170	1	3093-4220	1165	1e-170	77.08
RMAGT0030830	529	56.6	29.6	1	118	48.1	50.4	61.4	fungi	metazoa	2e-31	118	er_to_golgi_transport_membrane_protein	GO:0016021,GO:0016192	1	8474	61.4	1	26451	61.4	FALSE	FALSE	0	NA	NA	NA	NA	NA	NA	NA	NA	NA
RMAGT0035895	555	1	30	62	34.3	1	1	61	eubacteria	fungi	1e-10	62	NA	NA	1	9979	61	1	27047	61	FALSE	FALSE	1	scaffold_52	539	99.8	0	2	8916-8558;9153-8974	359;180	0;4e-90	99.72;100
RMAGT0029333	341	68.6	38.1	129	42	51.2	47	60.4	eubacteria	metazoa	2e-33	129	acyltransferase_3	GO:0016020,GO:0016747,GO:0016787,GO:0006520,GO:0055114,GO:0050661,GO:0004073	1	8037	60.4	1	26299	60.4	FALSE	FALSE	1	scaffold_138	321	98.4	2e-160	1	15213-15533	321	2e-160	98.44
RMAGT0002374	1639	47.4	33.9	38.1	73.9	106	65.9	58.6	plants	fungi	6e-23	106	NA	NA	1	755	58.6	1	25163	58.6	FALSE	FALSE	1	scaffold42203scaffold41778	1147	100	0	4	1458-1058;1890-1603;917-654;1116-1309	401;288;264;194	0;1e-149;2e-136;2e-97	100;100;100;100
RMAGT0034262	265	33.1	39.7	45.8	90.9	34.7	32	57.8	fungi	eubacteria	1e-20	90.9	yor378w-like_protein	GO:0055085,GO:0016021	7	9484	55.9	1	26828	57.8	FALSE	FALSE	1	scaffold23098	265	100	1e-137	1	2205-1941	265	1e-137	100
RMAGT0021898	1163	50.8	34.3	1	38.1	39.3	108	57.2	protista	metazoa	3e-24	108	NA	NA	1	6503	57.2	1	26165	57.2	FALSE	FALSE	1	scaffold43717	1149	100	0	1	10263-9115	1149	0	100
RMAGT0009042	1252	37	35.8	69.3	44.7	62.8	93.2	56.2	protista	eubacteria	3e-20	93.2	NA	NA	1	2929	56.2	1	25674	56.2	FALSE	FALSE	1	scaffold22278scaffold10169	1279	100	0	2	2250-3483;2127-2083	1234;45	0;1e-14	100;100
RMAGT0013112	1623	36.6	33.5	35.8	88.6	92.8	1	56.2	plants	fungi	2e-18	92.8	NA	NA	1	4106	56.2	1	25898	56.2	FALSE	FALSE	1	scaffold12704	1696	99.9	0	2	5129-4069;5849-5215	1061;635	0;0	99.91;100
RMAGT0003274	1122	105	33.5	159	81.6	129	145	54	eubacteria	protista	9e-43	159	sulfotransferase	GO:0008146	1	1074	54	1	25266	54	FALSE	FALSE	1	scaffold11850	888	98.6	0	3	417-1020;6-248;5608-5648	604;243;41	0;2e-121;2e-12	98.34;99.18;100
RMAGT0034396	721	43.1	32.3	38.1	42.7	95.9	57.8	52.8	plants	protista	5e-22	95.9	NA	NA	1	9538	52.8	1	26851	52.8	FALSE	FALSE	1	scaffold2298	754	98.9	2e-134	6	24464-24205;23953-23743;24737-24620;24148-24093;24575-24520;24040-23991	260;211;119;56;56;52	2e-134;3e-107;3e-52;5e-21;5e-21;1e-07	100;100;98.32;100;100;88.46
RMAGT0031988	551	57.4	31.2	110	44.7	46.2	70.1	52.6	eubacteria	protista	1e-26	110	o-demethylpuromycin_o-methyltransferase	GO:0030739,GO:0008171,GO:0032259	1	8791	52.6	1	26596	52.6	FALSE	FALSE	1	scaffold2297	552	99.3	0	2	6593-7073;7160-7229	481;71	0;3e-27	99.38;98.59
RMAGT0035437	308	32.3	36.2	40	84	30.4	34.3	51.7	fungi	eubacteria	4e-18	84	yor378w-like_protein	GO:0055085,GO:0016021	1	9846	51.7	1	26991	51.7	FALSE	FALSE	1	scaffold15867	308	100	2e-161	1	25304-25611	308	2e-161	100
RMAGT0015948	1329	37.4	1	89	40	47.4	37	51.6	eubacteria	plants	4e-17	89	clavaminate_synthase	GO:0003824	1	4910	51.6	1	26011	51.6	FALSE	FALSE	1	scaffold31995	1316	100	0	2	4388-3125;4506-4455	1264;52	0;1e-18	100;100
RMAGT0000702	1003	90.5	82	142	115	84.7	102	51.5	eubacteria	fungi	3e-34	142	microcystin_synthetase	GO:0008152,GO:0016853,GO:0000166,GO:0016740,GO:0016874	1	209	51.5	1	19458	51.5	FALSE	FALSE	1	scaffold25213	998	100	0	2	7291-6584;3444-3155	708;290	0;5e-151	100;100
RMAGT0000703	1409	162	162	234	201	169	155	72	eubacteria	fungi	6e-64	234	peptide_synthetase	GO:0008152,GO:0016853,GO:0016740	1	210	72	1	19458	51.5	FALSE	FALSE	1	scaffold25213	1409	100	0	4	7216-6584;3444-3155;13670-13422;16573-16337	633;290;249;237	0;8e-151;5e-128;2e-121	100;100;100;100
RMAGT0005702	557	1	1	1	50.8	1	31.6	49.8	fungi	protista	6e-07	50.8	NA	NA	1	1889	49.8	1	25494	49.8	FALSE	FALSE	0	NA	NA	NA	NA	NA	NA	NA	NA	NA
RMAGT0012197	517	1	1	40.8	34.7	50.1	1	49.1	plants	eubacteria	6e-07	50.1	NA	NA	1	3818	49.1	1	25867	49.1	FALSE	FALSE	1	scaffold18131	260	100	1e-134	1	260-1	260	1e-134	100
RMAGT0031364	619	37.4	61.2	85.9	43.9	64.7	56.2	48.5	eubacteria	plants	7e-18	85.9	methyltransferase	GO:0016740	1	8609	48.5	1	26508	48.5	FALSE	FALSE	1	scaffold44425	622	99.5	1e-130	3	409-661;707-931;975-1116	253;225;144	1e-130;7e-113;4e-66	100;99.56;98.61
RMAGT0004163	356	64.7	44.7	34.3	112	58.5	76.3	47.3	fungi	protista	2e-30	112	60s_ribosomal_protein_l35a	GO:0005840,GO:0003735,GO:0006412	1	1369	47.3	1	25337	47.3	FALSE	FALSE	0	NA	NA	NA	NA	NA	NA	NA	NA	NA
RMAGT0030732	362	86.3	41.2	35.4	133	84.3	103	46.7	fungi	protista	6e-38	133	40s_ribosomal_protein_s8	GO:0005840,GO:0003735,GO:0006412	1	8447	46.7	1	26439	46.7	FALSE	FALSE	0	NA	NA	NA	NA	NA	NA	NA	NA	NA
RMAGT0031721	532	38.5	31.2	84.7	34.3	33.1	30.8	46.2	eubacteria	metazoa	1e-17	84.7	NA	NA	1	8717	46.2	1	26563	46.2	FALSE	FALSE	1	scaffold6287	532	100	0	1	8696-9227	532	0	100
RMAGT0035096	281	33.9	35	47	79.7	32.3	31.2	45.8	fungi	eubacteria	1e-16	79.7	yor378w-like_protein	GO:0055085,GO:0016021	1	9744	45.8	1	26941	45.8	FALSE	FALSE	1	scaffold15867	281	100	1e-146	1	25326-25046	281	1e-146	100
RMAGT0029419	898	146	146	189	147	132	144	43	eubacteria	fungi	8e-51	189	peptide_synthetase	GO:0016788,GO:0031177,GO:0017000,GO:0047462,GO:0016874	1	8074	43	1	26315	43	FALSE	FALSE	1	scaffold_2019	925	99.9	0	2	661-1;1129-866	661;264	0;1e-136	99.85;100
RMAGT0033587	390	134	94.7	52.8	177	125	133	43	fungi	metazoa	5e-55	177	40s_ribosomal_protein_s11	GO:0005840,GO:0003735,GO:0006412	1	9276	43	1	26756	43	FALSE	FALSE	0	NA	NA	NA	NA	NA	NA	NA	NA	NA
RMAGT0005581	563	33.9	33.5	36.6	75.9	30.8	32.3	42	fungi	eubacteria	3e-15	75.9	polyadenylate_binding_protein	GO:0036094	1	1851	42	1	25480	42	FALSE	FALSE	0	NA	NA	NA	NA	NA	NA	NA	NA	NA
RMAGT0034594	438	37	33.1	76.3	32.7	33.5	33.1	39.3	eubacteria	metazoa	1e-14	76.3	l-fucose_dehydrogenase	GO:0047834,GO:0055114	1	9602	39.3	1	26881	39.3	FALSE	FALSE	1	scaffold12698	438	100	0	1	4807-4370	438	0	100
RMAGT0013675	203	35.8	37.4	73.6	35	34.7	37.7	37.8	eubacteria	protista	1e-14	73.6	ornithine_decarboxylase	GO:0005737,GO:0006596,GO:0030170,GO:0004586,GO:0006520	1	4267	37.8	1	25921	37.8	FALSE	FALSE	1	scaffold26403	203	99.5	1e-101	1	626-424	203	1e-101	99.51
RMAGT0031723	309	39.7	33.5	77.4	44.7	33.1	38.1	37.7	eubacteria	fungi	1e-15	77.4	fg-gap_repeat_protein	GO:0005576,GO:0016021,GO:0005509,GO:0009405,GO:0007229	1	8718	37.7	1	26564	37.7	FALSE	FALSE	1	scaffold20729	309	100	4e-162	1	1046-738	309	4e-162	100
RMAGT0033925	433	39.7	36.6	77.4	38.5	33.9	51.6	37.7	eubacteria	protista	2e-14	77.4	na-ca_exchanger_integrin-beta4	GO:0016021,GO:0007155,GO:0005509,GO:0005727,GO:0007229	1	9363	37.7	1	26787	37.7	FALSE	FALSE	1	scaffold235	433	100	0	1	4338-3906	433	0	100
RMAGT0035735	418	81.3	83.6	55.5	119	68.6	75.9	37.7	fungi	archaea	1e-32	119	60s_ribosomal_protein_l23a	GO:0005840,GO:0003735,GO:0006412,GO:0019843,GO:0000166	1	9938	37.7	1	27025	37.7	FALSE	FALSE	0	NA	NA	NA	NA	NA	NA	NA	NA	NA
RMAGT0001761	237	33.1	31.6	69.3	33.5	1	45.1	36.2	eubacteria	protista	2e-12	69.3	fg-gap_repeat_protein	GO:0016021,GO:0005509,GO:0007229	1	538	36.2	1	25075	36.2	FALSE	FALSE	1	scaffold33468	237	100	3e-122	1	858-1094	237	3e-122	100
RMAGT0002250	2279	46.2	43.5	51.2	82.4	50.4	46.6	36.2	fungi	eubacteria	2e-14	82.4	NA	NA	1	707	36.2	1	25142	36.2	FALSE	FALSE	1	scaffold22961scaffold17026scaffold9666	164	96.3	1e-21	3	806-878;1-49;42-1	73;49;42	1e-21;5e-15;9e-13	93.15;97.96;100
RMAGT0001609	204	30	28.9	65.9	30	1	28.9	35.9	eubacteria	metazoa	4e-12	65.9	NA	NA	1	493	35.9	1	25053	35.9	FALSE	FALSE	1	scaffold_301	204	100	6e-104	1	11509-11306	204	6e-104	100
RMAGT0037306	311	33.9	37.4	69.3	33.9	39.3	30.4	35.4	eubacteria	plants	2e-12	69.3	NA	NA	1	10384	35.4	1	27250	35.4	FALSE	FALSE	1	scaffold_1492	311	100	3e-163	1	592-902	311	3e-163	100
RMAGT0018519	2061	36.6	1	46.6	40.8	70.1	34.3	33.5	plants	eubacteria	3e-11	70.1	NA	NA	1	5650	33.5	1	17040	33.5	FALSE	FALSE	1	scaffold18358scaffold43826	3094	93.5	0	2	2497-4525;1808-771	2029;1065	0;0	100;81.03
RMAGT0018520	2443	1	1	46.6	40.8	70.1	1	69.1	plants	eubacteria	4e-11	70.1	NA	NA	1	5651	69.1	1	17040	33.5	FALSE	FALSE	1	scaffold18358scaffold43826	3623	93.2	0	3	2336-4525;396-622;1940-771	2190;228;1205	0;6e-114;0	100;99.56;79.67
RMAGT0001525	356	62.8	46.2	1	95.1	52.4	67.4	32.3	fungi	protista	8e-24	95.1	60s_ribosomal_protein_l34	GO:0005840,GO:0003735,GO:0006412	1	458	32.3	1	25034	32.3	FALSE	FALSE	0	NA	NA	NA	NA	NA	NA	NA	NA	NA
RMAGT0009333	609	35	38.1	67	36.6	33.9	33.5	32	eubacteria	archaea	8e-12	67	NA	NA	1	3017	32	1	25700	32	FALSE	FALSE	1	scaffold44007	541	95.4	2e-98	3	10287-10532;9878-10049;10107-10228	246;172;123	2e-98;3e-77;8e-53	93.09;97.09;97.56
RMAGT0028310	398	38.9	45.1	70.5	53.5	68.2	37.7	31.6	eubacteria	plants	4e-13	70.5	peptidoglycan-binding_protein	GO:0016998	1	7803	31.6	1	20647	31.6	FALSE	FALSE	1	scaffold_2763scaffold15765	599	91.8	5e-118	3	230-1;5027-4987;4019-3701	230;41;328	5e-118;5e-13;2e-87	100;100;85.06
RMAGT0028311	424	38.9	45.1	70.5	53.5	68.2	37.7	31.6	eubacteria	plants	5e-13	70.5	peptidoglycan-binding_protein	GO:0016998	1	7804	31.6	1	20647	31.6	FALSE	FALSE	1	scaffold_2763scaffold15765	625	92.2	5e-118	3	230-1;5053-4987;4019-3701	230;67;328	5e-118;2e-27;2e-87	100;100;85.06
RMAGT0000566	236	32.7	1	63.2	32	30	31.6	30.5	eubacteria	metazoa	2e-10	63.2	na-ca_exchanger_integrin-beta4	GO:0016021,GO:0005509,GO:0007229	1	168	30.5	1	24915	30.5	FALSE	FALSE	1	scaffold10276	236	100	1e-121	1	24806-24571	236	1e-121	100
RSOCT0013400	1336	83.2	106	295	81.6	61.2	79.3	211.8	eubacteria	archaea	8e-93	295	adenosylhomocysteinase	GO:0004013,GO:0000166	2	12587	211.8	2	29006	211.8	FALSE	FALSE	0	NA	NA	NA	NA	NA	NA	NA	NA	NA
RSOCT0019899	426	66.2	32.3	236	33.9	50.1	39.3	169.8	eubacteria	metazoa	5e-76	236	cell_envelope_biogenesis_protein	GO:0009279,GO:0019861	2	13044	169.8	2	29305	169.8	FALSE	FALSE	0	NA	NA	NA	NA	NA	NA	NA	NA	NA
RSOCT0038595	979	35.4	34.3	190	105	36.6	36.2	154.6	eubacteria	fungi	8e-56	190	NA	NA	2	15090	154.6	2	30896	154.6	FALSE	FALSE	0	NA	NA	NA	NA	NA	NA	NA	NA	NA
RSOCT0020160	1044	215	35.4	322	35	36.2	368	153	protista	eubacteria	4e-120	368	glycoside_hydrolase_family_protein	GO:0016787,GO:0005975,GO:0043169	2	13063	153	2	29321	153	FALSE	FALSE	0	NA	NA	NA	NA	NA	NA	NA	NA	NA
RSOCT0037108	616	35.8	31.2	158	164	36.2	35	128.2	fungi	eubacteria	3e-47	164	NA	NA	2	14690	128.2	2	30552	128.2	FALSE	FALSE	0	NA	NA	NA	NA	NA	NA	NA	NA	NA
RSOCT0035917	201	1	28.9	124	29.3	1	31.6	123	eubacteria	protista	4e-32	124	membrane_protein	GO:0019867	2	14425	123	2	30316	123	FALSE	FALSE	0	NA	NA	NA	NA	NA	NA	NA	NA	NA
RSOCT0030057	1052	36.2	33.9	159	65.5	38.1	50.4	122.8	eubacteria	fungi	4e-43	159	peptidase	GO:0004252,GO:0006508	2	13480	122.8	2	29534	122.8	FALSE	FALSE	0	NA	NA	NA	NA	NA	NA	NA	NA	NA
RSOCT0004597	561	37.7	57.8	148	35.8	38.1	31.6	110.3	eubacteria	archaea	3e-43	148	family_transcriptional_regulator	GO:0003700,GO:0003677,GO:0005622,GO:0006355	2	11575	110.3	2	28212	110.3	FALSE	FALSE	0	NA	NA	NA	NA	NA	NA	NA	NA	NA
RSOCT0036230	415	35	29.6	35	35.8	33.9	145	110	protista	fungi	3e-42	145	NA	NA	2	14510	110	2	30388	110	FALSE	FALSE	0	NA	NA	NA	NA	NA	NA	NA	NA	NA
RSOCT0001088	868	305	111	119	293	296	413	108	protista	metazoa	5e-143	413	protein_kinase_domain_protein	GO:0050254,GO:0006468,GO:0005524,GO:0004691	NA	NA	NA	2	27605	108	FALSE	FALSE	0	NA	NA	NA	NA	NA	NA	NA	NA	NA
RSOCT0021164	1102	189	102	84.3	169	195	297	108	protista	plants	3e-93	297	serine_threonine_protein_phosphatase	GO:0050253,GO:0004806	2	13128	108	2	29368	108	FALSE	FALSE	0	NA	NA	NA	NA	NA	NA	NA	NA	NA
RSOCT0000983	493	42.4	32	85.9	124	112	148	105.6	protista	fungi	1e-39	148	patatin-like_phospholipase_domain-containing_protein	GO:0016042,GO:0016787,GO:0016021	2	10825	105.6	2	27577	105.6	FALSE	FALSE	1	scaffold2632	493	92.1	0	1	3956-4445	493	0	92.09
RSOCT0014628	445	32.7	114	138	90.1	86.7	135	105.3	eubacteria	protista	1e-39	138	globin	GO:0020037,GO:0005344,GO:0015671,GO:0019825	2	12648	105.3	2	29036	105.3	FALSE	FALSE	0	NA	NA	NA	NA	NA	NA	NA	NA	NA
RSOCT0012499	996	59.3	1	161	42	39.7	53.1	101.7	eubacteria	metazoa	2e-44	161	NA	NA	2	12501	101.7	2	28942	101.7	FALSE	FALSE	0	NA	NA	NA	NA	NA	NA	NA	NA	NA
RSOCT0028122	893	35.8	30.4	1	46.6	41.6	135	99.2	protista	fungi	1e-34	135	NA	NA	NA	NA	NA	2	29504	99.2	FALSE	FALSE	0	NA	NA	NA	NA	NA	NA	NA	NA	NA
RSOCT0023239	1113	66.6	65.5	134	126	63.2	164	97.4	protista	eubacteria	3e-45	164	alpha_beta_hydrolase_fold_protein	GO:0003824	2	13220	97.4	2	29415	97.4	FALSE	FALSE	1	scaffold_2149	1162	95.1	0	2	10089-9312;9327-8949	780;382	0;3e-159	95.9;93.46
RSOCT0012591	946	66.6	1	50.8	43.1	53.9	160	93.4	protista	metazoa	2e-44	160	bax_inhibitor_1	GO:0016021	2	12511	93.4	2	28950	93.4	FALSE	FALSE	0	NA	NA	NA	NA	NA	NA	NA	NA	NA
RSOCT0036473	337	1	1	1	31.2	1	92.8	91.8	protista	fungi	6e-22	92.8	NA	NA	2	14560	91.8	2	30429	91.8	FALSE	FALSE	0	NA	NA	NA	NA	NA	NA	NA	NA	NA
RSOCT0022646	1777	479	400	483	476	551	570	91	protista	plants	0	570	protein	GO:0022626,GO:0005507,GO:0046686,GO:0005886,GO:0005759,GO:0005524,GO:0042026,GO:0009507,GO:0009408	2	13188	91	2	21576	91	FALSE	FALSE	0	NA	NA	NA	NA	NA	NA	NA	NA	NA
RSOCT0022647	1755	507	427	514	504	587	611	104	protista	plants	0	611	protein	GO:0022626,GO:0005507,GO:0046686,GO:0005886,GO:0005759,GO:0005524,GO:0042026,GO:0009507,GO:0009408	2	13189	104	2	21576	91	FALSE	FALSE	0	NA	NA	NA	NA	NA	NA	NA	NA	NA
RSOCT0035760	499	35	1	34.7	1	32	126	91	protista	metazoa	6e-33	126	NA	NA	2	14386	91	2	30280	91	FALSE	FALSE	0	NA	NA	NA	NA	NA	NA	NA	NA	NA
RSOCT0011693	661	48.1	32.3	40.8	37	55.5	134	85.9	protista	plants	6e-37	134	NA	NA	2	12424	85.9	2	28885	85.9	FALSE	FALSE	0	NA	NA	NA	NA	NA	NA	NA	NA	NA
RSOCT0039071	330	37	80.9	92.8	117	99	122	85	protista	fungi	4e-34	122	protoplast_secreted_protein_2_precursor	GO:0045892,GO:0016491,GO:0009055,GO:0010181,GO:0055114	NA	NA	NA	2	30983	85	FALSE	FALSE	0	NA	NA	NA	NA	NA	NA	NA	NA	NA
RSOCT0004013	391	133	30.8	61.2	124	135	216	83	protista	plants	1e-70	216	ef_hand_family_protein	GO:0005856,GO:0032440,GO:0005737,GO:0005509,GO:0055114	2	11464	83	2	28120	83	FALSE	FALSE	0	NA	NA	NA	NA	NA	NA	NA	NA	NA
RSOCT0034657	393	57.4	68.2	71.2	52.4	92.4	140	82.6	protista	plants	5e-40	140	adenylate_kinase	GO:0046939,GO:0004017,GO:0048364,GO:0006354,GO:0008652,GO:0005524,GO:0009570,GO:0048367,GO:0005634,GO:0046899	2	14124	82.6	2	30064	82.6	FALSE	FALSE	0	NA	NA	NA	NA	NA	NA	NA	NA	NA
RSOCT0035403	375	87.8	121	170	113	103	111	82.2	eubacteria	archaea	5e-49	170	o-acetylhomoserine_aminocarboxypropyltransferase	GO:0071266,GO:0030170,GO:0003962,GO:0004124,GO:0019344,GO:0003961	2	14304	82.2	2	30212	82.2	FALSE	FALSE	0	NA	NA	NA	NA	NA	NA	NA	NA	NA
RSOCT0032268	329	31.2	31.2	37.4	33.9	29.3	113	81.8	protista	eubacteria	4e-31	113	NA	NA	2	13629	81.8	2	29626	81.8	FALSE	FALSE	0	NA	NA	NA	NA	NA	NA	NA	NA	NA
RSOCT0038918	376	96.3	64.7	78.2	98.2	95.5	178	81.7	protista	fungi	8e-52	178	protein_kinase_domain_protein	GO:0004707,GO:0009007,GO:0006468,GO:0032775,GO:0005543,GO:0005524,GO:0004683,GO:0000165	2	15140	81.7	2	30939	81.7	FALSE	FALSE	0	NA	NA	NA	NA	NA	NA	NA	NA	NA
RSOCT0015991	598	39.7	30	36.2	45.4	36.2	119	79.3	protista	fungi	3e-31	119	Bm44,_putative	GO:0001671,GO:0051087,GO:0032781	2	12786	79.3	2	29129	79.3	FALSE	FALSE	0	NA	NA	NA	NA	NA	NA	NA	NA	NA
RSOCT0007364	245	49.3	28.5	128	43.1	43.1	50.1	78.7	eubacteria	protista	8e-34	128	heat_shock_protein_hsp90	GO:0006457,GO:0005737,GO:0051082,GO:0005524,GO:0006950	2	11970	78.7	2	28530	78.7	FALSE	FALSE	0	NA	NA	NA	NA	NA	NA	NA	NA	NA
RSOCT0034279	319	1	60.8	77.4	74.3	64.7	66.2	76.4	eubacteria	fungi	1e-15	77.4	nadh:flavin_oxidoreductase	GO:0010181,GO:0055114,GO:0016629	2	14020	76.4	2	29974	76.4	FALSE	FALSE	0	NA	NA	NA	NA	NA	NA	NA	NA	NA
RSOCT0029339	543	1	32	76.3	1	1	33.1	75.3	eubacteria	protista	5e-14	76.3	NA	NA	2	13458	75.3	2	29520	75.3	FALSE	FALSE	0	NA	NA	NA	NA	NA	NA	NA	NA	NA
RSOCT0007496	818	47.4	30.4	1	38.5	63.5	120	72.6	protista	plants	2e-30	120	NA	NA	2	11988	72.6	2	28546	72.6	FALSE	FALSE	0	NA	NA	NA	NA	NA	NA	NA	NA	NA
RSOCT0037941	581	1	1	73.6	45.4	32	32	72.6	eubacteria	fungi	4e-23	73.6	type_12_methyltransferase	GO:0008168,GO:0032259	NA	NA	NA	2	30760	72.6	FALSE	FALSE	1	scaffold3612	574	90.1	0	1	8275-7709	574	0	90.07
RSOCT0004730	533	86.3	32.7	74.3	74.3	75.9	158	71.7	protista	metazoa	2e-46	158	atp_f1_delta_subunit	GO:0046933,GO:0015986,GO:0007275	2	11597	71.7	2	28231	71.7	FALSE	FALSE	0	NA	NA	NA	NA	NA	NA	NA	NA	NA
RSOCT0001042	456	102	34.3	42.4	94	99.4	173	71	protista	metazoa	2e-51	173	nli_interacting_factor-like_phosphatase_family	GO:0016311,GO:0004721	2	10845	71	2	27593	71	FALSE	FALSE	0	NA	NA	NA	NA	NA	NA	NA	NA	NA
RSOCT0039823	888	42.7	40	113	97.1	39.3	63.5	70.3	eubacteria	fungi	8e-27	113	NA	NA	2	15416	70.3	2	31181	70.3	FALSE	FALSE	0	NA	NA	NA	NA	NA	NA	NA	NA	NA
RSOCT0012603	2024	62.8	59.3	83.6	40.4	133	122	70.2	plants	protista	4e-33	133	auxin-induced_protein_5ng4	GO:0004812,GO:0006418,GO:0000166	2	12513	70.2	2	21443	70.2	FALSE	FALSE	0	NA	NA	NA	NA	NA	NA	NA	NA	NA
RSOCT0012604	1978	62.8	59.3	83.6	40.4	133	122	70.2	plants	protista	3e-33	133	auxin-induced_protein_5ng4	GO:0004812,GO:0006418,GO:0000166	2	12514	70.2	2	21443	70.2	FALSE	FALSE	0	NA	NA	NA	NA	NA	NA	NA	NA	NA
RSOCT0034496	568	155	35	1	146	146	225	70	protista	metazoa	8e-71	225	NA	NA	2	14075	70	2	30020	70	FALSE	FALSE	0	NA	NA	NA	NA	NA	NA	NA	NA	NA
RSOCT0020462	1046	34.3	34.3	104	38.1	33.9	35.8	69.7	eubacteria	fungi	1e-23	104	NA	NA	2	13091	69.7	2	29341	69.7	FALSE	FALSE	0	NA	NA	NA	NA	NA	NA	NA	NA	NA
RSOCT0000857	321	83.2	76.3	119	125	132	152	68.8	protista	plants	6e-46	152	cystathionine_beta-lyase	GO:0071266,GO:0004121,GO:0030170,GO:0009507	2	10781	68.8	2	27542	68.8	FALSE	FALSE	0	NA	NA	NA	NA	NA	NA	NA	NA	NA
RSOCT0035383	322	34.3	28.1	57.8	103	82.4	67.4	68.7	fungi	plants	5e-25	103	NA	NA	2	14296	68.7	2	30207	68.7	FALSE	FALSE	0	NA	NA	NA	NA	NA	NA	NA	NA	NA
RSOCT0009132	766	177	34.7	156	160	199	244	67	protista	plants	5e-73	244	protein	GO:0009306,GO:0009414,GO:0005739,GO:0006457,GO:0009651,GO:0010075,GO:0009409,GO:0005524,GO:0005788,GO:0009934,GO:0051082,GO:0009507,GO:0005773,GO:0046686,GO:0005634,GO:0005886	2	12178	67	2	28713	67	FALSE	FALSE	0	NA	NA	NA	NA	NA	NA	NA	NA	NA
RSOCT0033612	339	58.2	33.9	34.3	62.4	60.8	125	66.8	protista	fungi	2e-33	125	fha_domain_protein	GO:0006468,GO:0008270,GO:0004674,GO:0006355,GO:0016881,GO:0005524,GO:0003700,GO:0005634	2	13864	66.8	2	29832	66.8	FALSE	FALSE	0	NA	NA	NA	NA	NA	NA	NA	NA	NA
RSOCT0002790	841	40.4	32	106	37.4	67.4	72.4	65.6	eubacteria	protista	2e-23	106	NA	NA	2	11249	65.6	2	27941	65.6	FALSE	FALSE	1	scaffold6769	498	93.6	0	1	2237-1741	498	0	93.57
RSOCT0011786	590	48.9	35	49.7	48.5	53.9	114	65.1	protista	plants	6e-29	114	rhomboid_family_protein	GO:0016021,GO:0006508,GO:0004252	2	12434	65.1	2	28891	65.1	FALSE	FALSE	0	NA	NA	NA	NA	NA	NA	NA	NA	NA
RSOCT0002036	339	1	1	65.5	31.2	1	1	64.5	eubacteria	fungi	7e-11	65.5	serine_protease	GO:0043086,GO:0006508,GO:0042802,GO:0004252	2	11079	64.5	2	27796	64.5	FALSE	FALSE	1	scaffold14193	286	95.5	2e-126	1	699-982	286	2e-126	95.45
RSOCT0019125	881	42.7	32	35.4	35.4	40.4	107	64.3	protista	metazoa	5e-25	107	myeloid_leukemia	GO:0005622,GO:0005525,GO:0007264	2	13004	64.3	2	21543	64.3	FALSE	FALSE	0	NA	NA	NA	NA	NA	NA	NA	NA	NA
RSOCT0019126	714	42.7	30.8	35.4	35.8	40.4	108	65.3	protista	metazoa	5e-26	108	myeloid_leukemia	GO:0005622,GO:0005525,GO:0007264	2	13005	65.3	2	21543	64.3	FALSE	FALSE	0	NA	NA	NA	NA	NA	NA	NA	NA	NA
RSOCT0001038	386	49.3	33.1	33.5	51.2	70.1	113	63.7	protista	plants	2e-30	113	NA	NA	2	10842	63.7	2	27590	63.7	FALSE	FALSE	0	NA	NA	NA	NA	NA	NA	NA	NA	NA
RSOCT0032172	494	1	31.6	33.9	64.7	1	30.8	63.7	fungi	eubacteria	1e-10	64.7	ammonium_transporter_mep3	GO:0072488,GO:0016021,GO:0008519	2	13613	63.7	2	29615	63.7	FALSE	FALSE	1	scaffold5018	238	88.7	3e-76	1	11563-11326	238	3e-76	88.66
RSOCT0026242	390	1	37.7	62.4	33.9	32	32	61.4	eubacteria	archaea	2e-10	62.4	NA	NA	2	13362	61.4	2	29482	61.4	FALSE	FALSE	0	NA	NA	NA	NA	NA	NA	NA	NA	NA
RSOCT0037423	311	56.6	85.5	118	105	100	114	61.4	eubacteria	protista	1e-30	118	zinc-binding_dehydrogenase	GO:0008270,GO:0016491,GO:0055114,GO:0000166	2	14769	61.4	2	30619	61.4	FALSE	FALSE	0	NA	NA	NA	NA	NA	NA	NA	NA	NA
RSOCT0018870	1016	36.6	1	97.4	33.1	35.4	95.9	60.8	eubacteria	protista	2e-21	97.4	NA	NA	NA	NA	NA	2	29268	60.8	FALSE	FALSE	0	NA	NA	NA	NA	NA	NA	NA	NA	NA
RSOCT0001728	259	45.1	73.6	104	99.4	76.3	104	58.9	eubacteria	protista	1e-27	104	carbonic_anhydrase	GO:0008270,GO:0004089,GO:0015976	2	11030	58.9	2	27751	58.9	FALSE	FALSE	0	NA	NA	NA	NA	NA	NA	NA	NA	NA
RSOCT0022017	601	77.4	32	35.8	94	82.8	136	58.6	protista	fungi	8e-38	136	NA	NA	2	13162	58.6	2	17799	58.6	FALSE	FALSE	0	NA	NA	NA	NA	NA	NA	NA	NA	NA
RSOCT0022018	578	77	32.3	35.8	94	82.8	139	62	protista	fungi	5e-39	139	hsp20-like_chaperone	GO:0050220	2	13163	62	2	17799	58.6	FALSE	FALSE	0	NA	NA	NA	NA	NA	NA	NA	NA	NA
RSOCT0017929	630	35.4	1	92.8	37	33.9	57	57.4	eubacteria	protista	4e-20	92.8	NA	NA	NA	NA	NA	2	29221	57.4	FALSE	FALSE	1	scaffold8633	615	94.2	0	1	6352-6966	615	0	94.15
RSOCT0000824	380	71.6	69.7	79	93.2	63.5	128	56.4	protista	fungi	2e-34	128	chaperone_protein_dnaj	GO:0006457,GO:0046872,GO:0031072,GO:0006468,GO:0005524,GO:0051082,GO:0009408,GO:0004674	2	10768	56.4	2	27530	56.4	FALSE	FALSE	0	NA	NA	NA	NA	NA	NA	NA	NA	NA
RSOCT0000678	204	35	27.3	32	46.6	38.5	90.5	55.5	protista	fungi	1e-21	90.5	heat_shock_protein	GO:0006457,GO:0045454,GO:0051082,GO:0031072	2	10719	55.5	2	27478	55.5	FALSE	FALSE	0	NA	NA	NA	NA	NA	NA	NA	NA	NA
RSOCT0003794	402	1	1	55.8	1	1	1	54.8	eubacteria	metazoa	2e-07	55.8	NA	NA	2	11424	54.8	2	28093	54.8	FALSE	FALSE	1	scaffold9549	404	99.3	1e-124	3	5822-6066;9013-9103;9809-9876	245;91;68	1e-124;7e-37;5e-28	99.59;97.8;100
RSOCT0002408	363	34.3	30.8	89	33.1	38.5	39.7	54.7	eubacteria	protista	3e-20	89	chitinase_class_i	GO:0004568,GO:0006032,GO:0004180,GO:0016998	2	11158	54.7	2	27861	54.7	FALSE	FALSE	0	NA	NA	NA	NA	NA	NA	NA	NA	NA
RSOCT0038457	624	152	32.7	85.9	153	157	206	54	protista	plants	1e-65	206	calciumdependent_protein_4	GO:0005856,GO:0032440,GO:0005737,GO:0005509,GO:0055114	2	15056	54	2	30869	54	FALSE	FALSE	0	NA	NA	NA	NA	NA	NA	NA	NA	NA
RSOCT0037230	223	1	48.9	52.4	35.4	28.5	30	51.4	eubacteria	archaea	3e-07	52.4	NA	NA	2	14724	51.4	2	30584	51.4	FALSE	FALSE	0	NA	NA	NA	NA	NA	NA	NA	NA	NA
RSOCT0033058	555	34.7	31.2	85.9	40	1	34.3	51.2	eubacteria	fungi	1e-17	85.9	NA	NA	2	13755	51.2	2	29739	51.2	FALSE	FALSE	1	scaffold8299	539	94.4	1e-145	2	3965-3653;3602-3380	313;226	1e-145;2e-82	96.49;91.59
RSOCT0037082	448	34.3	29.6	37	33.9	1	85.5	51.2	protista	eubacteria	3e-18	85.5	zinc_finger_protein	GO:0008270	2	14680	51.2	2	30545	51.2	FALSE	FALSE	0	NA	NA	NA	NA	NA	NA	NA	NA	NA
RSOCT0019816	1157	208	84.7	89.7	185	125	259	51	protista	metazoa	1e-79	259	dnaj_homolog_subfamily_c_member_7	GO:0006457,GO:0031072,GO:0051082	NA	NA	NA	2	29301	51	FALSE	FALSE	0	NA	NA	NA	NA	NA	NA	NA	NA	NA
RSOCT0038366	436	114	31.2	33.1	89	80.1	165	51	protista	metazoa	9e-49	165	radial_spoke_head	GO:0005737,GO:0005856,GO:0035083,GO:0035085,GO:0003341,GO:0031514	2	15036	51	2	30850	51	FALSE	FALSE	0	NA	NA	NA	NA	NA	NA	NA	NA	NA
RSOCT0024454	531	38.1	35	34.7	35	31.2	89	50.9	protista	metazoa	1e-19	89	NA	NA	2	13282	50.9	2	17805	50.9	FALSE	FALSE	0	NA	NA	NA	NA	NA	NA	NA	NA	NA
RSOCT0024452	667	41.6	35	37.4	35.8	36.6	111	69.4	protista	metazoa	3e-27	111	NA	NA	2	13280	69.4	2	17805	50.9	FALSE	FALSE	0	NA	NA	NA	NA	NA	NA	NA	NA	NA
RSOCT0024453	916	56.6	35	1	34.3	46.2	177	120.4	protista	metazoa	3e-50	177	NA	NA	2	13281	120.4	2	17805	50.9	FALSE	FALSE	0	NA	NA	NA	NA	NA	NA	NA	NA	NA
RSOCT0000040	308	1	32	1	31.2	32.7	51.6	50.6	protista	plants	6e-07	51.6	NA	NA	2	10603	50.6	2	27375	50.6	FALSE	FALSE	0	NA	NA	NA	NA	NA	NA	NA	NA	NA
RSOCT0005876	706	72.4	83.2	123	36.2	44.7	63.2	50.6	eubacteria	archaea	4e-29	123	NA	NA	2	11745	50.6	2	28352	50.6	FALSE	FALSE	1	scaffold7932	710	94.5	0	2	25161-25635;26420-26652	476;234	0;2e-99	94.33;94.87
RSOCT0004192	241	40.4	27.7	33.1	38.1	37	90.5	50.1	protista	metazoa	4e-23	90.5	tfiid_and_saga_complex_subunit	GO:0005509	2	11503	50.1	2	28150	50.1	FALSE	FALSE	0	NA	NA	NA	NA	NA	NA	NA	NA	NA
RSOCT0003164	403	34.3	30	84.3	54.3	38.5	64.3	50	eubacteria	protista	1e-17	84.3	fad-binding_monooxygenase	GO:0016491,GO:0008152	2	11319	50	2	28003	50	FALSE	FALSE	1	scaffold16653	401	94.5	7e-176	1	3772-4171	401	7e-176	94.51
RSOCT0018973	649	51.6	31.6	41.2	35.8	62	101	49.4	protista	plants	2e-24	101	calcyclin-binding_protein	GO:0005886	2	12991	49.4	2	29272	49.4	FALSE	FALSE	0	NA	NA	NA	NA	NA	NA	NA	NA	NA
RSOCT0039791	436	33.1	1	81.6	1	1	31.2	48.5	eubacteria	metazoa	1e-17	81.6	NA	NA	2	15405	48.5	2	31172	48.5	FALSE	FALSE	0	NA	NA	NA	NA	NA	NA	NA	NA	NA
RSOCT0033124	633	130	33.1	114	125	145	178	48	protista	plants	3e-50	178	heat_shock_protein_90	GO:0009306,GO:0009414,GO:0005739,GO:0006457,GO:0009651,GO:0010075,GO:0009409,GO:0016023,GO:0005524,GO:0009934,GO:0051082,GO:0009507,GO:0005773,GO:0046686,GO:0005634,GO:0005886	2	13767	48	2	29750	48	FALSE	FALSE	0	NA	NA	NA	NA	NA	NA	NA	NA	NA
RSOCT0025935	744	206	80.1	99.8	199	207	253	47	protista	plants	1e-82	253	ras_small_gtpases_ric1	GO:0007264,GO:0004767,GO:0006184,GO:0003924,GO:0015031,GO:0016020,GO:0005525	NA	NA	NA	2	15449	47	FALSE	FALSE	0	NA	NA	NA	NA	NA	NA	NA	NA	NA
RSOCT0025936	721	256	95.5	115	244	253	303	47	protista	metazoa	2e-102	303	ras_small_gtpases_ric1	GO:0007264,GO:0004767,GO:0006184,GO:0003924,GO:0015031,GO:0016020,GO:0005525	NA	NA	NA	2	15449	47	FALSE	FALSE	0	NA	NA	NA	NA	NA	NA	NA	NA	NA
RSOCT0034488	376	140	32	75.9	136	143	187	47	protista	plants	2e-59	187	centrin_partial	GO:0005856,GO:0005737,GO:0005509	NA	NA	NA	2	30016	47	FALSE	FALSE	0	NA	NA	NA	NA	NA	NA	NA	NA	NA
RSOCT0004864	623	36.2	33.1	36.6	32.7	37	82.8	46.6	protista	plants	5e-17	82.8	NA	NA	2	11614	46.6	2	28245	46.6	FALSE	FALSE	0	NA	NA	NA	NA	NA	NA	NA	NA	NA
RSOCT0033256	357	92	30.8	52.8	88.6	97.4	137	45	protista	plants	6e-37	137	probable_mediator_of_rna_polymerase_ii_transcription_subunit_37b	GO:0005618,GO:0034976,GO:0030433,GO:0006457,GO:0010197,GO:0009408,GO:0005524,GO:0005788,GO:0009860,GO:0009507,GO:0005773,GO:0009644,GO:0042542,GO:0005886	2	13791	45	2	29767	45	FALSE	FALSE	0	NA	NA	NA	NA	NA	NA	NA	NA	NA
RSOCT0035541	373	75.9	79	120	1	66.6	48.1	44.1	eubacteria	archaea	3e-31	120	site-specific_recombinase	GO:0006313,GO:0007049,GO:0009037,GO:0005737,GO:0003677,GO:0007059,GO:0051301,GO:0015074	2	14338	44.1	2	15424	44.1	FALSE	FALSE	0	NA	NA	NA	NA	NA	NA	NA	NA	NA
RSOCT0037605	472	83.2	79.7	131	1	74.3	52	47.8	eubacteria	metazoa	8e-35	131	integrase	GO:0005840,GO:0007059,GO:0006313,GO:0003677,GO:0009037,GO:0007049,GO:0015074,GO:0051301	2	14829	47.8	2	15424	44.1	FALSE	FALSE	0	NA	NA	NA	NA	NA	NA	NA	NA	NA
RSOCT0016922	544	81.6	78.2	135	33.1	73.2	52.8	53.4	eubacteria	metazoa	2e-38	135	sigma_54_modulation_protein_ribosomal_protein_s30ea	GO:0005840,GO:0007059,GO:0006313,GO:0003677,GO:0009037,GO:0007049,GO:0015074,GO:0051301	2	12862	53.4	2	15424	44.1	FALSE	FALSE	0	NA	NA	NA	NA	NA	NA	NA	NA	NA
RSOCT0023480	565	80.1	82	131	35.4	78.2	52.8	50.9	eubacteria	archaea	2e-36	131	tyrosine_recombinase	GO:0005840,GO:0003677,GO:0015074,GO:0006310	NA	NA	NA	2	15424	44.1	FALSE	FALSE	0	NA	NA	NA	NA	NA	NA	NA	NA	NA
RSOCT0010715	266	73.2	52	57.8	39.3	74.3	117	43.8	protista	plants	7e-31	117	papain_family_cysteine_protease_containing_protein	GO:0008234,GO:0006508	2	12331	43.8	2	28821	43.8	FALSE	FALSE	0	NA	NA	NA	NA	NA	NA	NA	NA	NA
RSOCT0005563	261	37	36.6	41.2	33.1	33.1	80.5	43.5	protista	eubacteria	1e-17	80.5	zinc_finger_protein	GO:0008270	2	11693	43.5	2	28316	43.5	FALSE	FALSE	0	NA	NA	NA	NA	NA	NA	NA	NA	NA
RSOCT0035093	327	39.3	74.3	80.9	33.5	73.2	82.8	43.5	protista	eubacteria	1e-17	82.8	ribonuclease_h	GO:0003676,GO:0004523,GO:0008270	2	14236	43.5	2	30160	43.5	FALSE	FALSE	0	NA	NA	NA	NA	NA	NA	NA	NA	NA
RSOCT0032591	1383	35.4	35.8	37.7	37	35	78.6	43.2	protista	eubacteria	2e-14	78.6	NA	NA	2	13675	43.2	2	29665	43.2	FALSE	FALSE	0	NA	NA	NA	NA	NA	NA	NA	NA	NA
RSOCT0028007	2021	796	497	571	739	813	916	120	protista	plants	0	916	er-type_hsp70	GO:0005618,GO:0055114,GO:0030433,GO:0010197,GO:0009408,GO:0005524,GO:0005788,GO:0032440,GO:0009507,GO:0005773,GO:0005886	NA	NA	NA	2	8940	43	FALSE	FALSE	0	NA	NA	NA	NA	NA	NA	NA	NA	NA
RSOCT0028008	2043	791	497	572	739	808	910	119	protista	plants	0	910	er-type_hsp70	GO:0005618,GO:0055114,GO:0030433,GO:0010197,GO:0009408,GO:0005524,GO:0005788,GO:0032440,GO:0009507,GO:0005773,GO:0005886	NA	NA	NA	2	8940	43	FALSE	FALSE	0	NA	NA	NA	NA	NA	NA	NA	NA	NA
RSOCT0028009	1357	516	324	351	481	515	580	64	protista	metazoa	0	580	er-type_hsp70	GO:0009986,GO:0034663,GO:0051087,GO:0051082,GO:0030512,GO:0031625,GO:0021589,GO:0030496,GO:0040019,GO:0005788,GO:0006200,GO:0030168,GO:0031398,GO:0043027,GO:0030176,GO:0030433,GO:0006916,GO:0021680,GO:0006983,GO:0008180,GO:0008303,GO:0002576,GO:0048471,GO:0019904,GO:0043022,GO:0042149,GO:0005524,GO:0051787,GO:0016887,GO:0043154,GO:0042470,GO:0005793,GO:0060904,GO:0006987,GO:0030674,GO:0005509	NA	NA	NA	2	8940	43	FALSE	FALSE	0	NA	NA	NA	NA	NA	NA	NA	NA	NA
RSOCT0028010	1104	378	264	276	367	384	442	64	protista	plants	1e-148	442	er-type_hsp70	GO:0005788,GO:0006950,GO:0005524,GO:0032440,GO:0055114	NA	NA	NA	2	8940	43	FALSE	FALSE	0	NA	NA	NA	NA	NA	NA	NA	NA	NA
RSOCT0036201	675	295	187	223	301	315	338	43	protista	plants	1e-110	338	er-type_hsp70	GO:0005618,GO:0034976,GO:0030433,GO:0005730,GO:0010197,GO:0009408,GO:0005524,GO:0005788,GO:0009860,GO:0009507,GO:0005773,GO:0046686,GO:0005886	NA	NA	NA	2	8940	43	FALSE	FALSE	0	NA	NA	NA	NA	NA	NA	NA	NA	NA
RSOCT0034599	447	36.2	31.2	79	63.2	41.6	53.9	42.8	eubacteria	fungi	5e-16	79	NA	NA	2	14111	42.8	2	30052	42.8	FALSE	FALSE	0	NA	NA	NA	NA	NA	NA	NA	NA	NA
RSOCT0034133	518	150	96.7	72	56.2	137	192	42	protista	metazoa	9e-60	192	cathepsin_b	GO:0006508,GO:0050790,GO:0004197	NA	NA	NA	2	17868	42	FALSE	FALSE	0	NA	NA	NA	NA	NA	NA	NA	NA	NA
RSOCT0035445	975	197	123	117	73.2	166	243	46	protista	metazoa	8e-76	243	protein	GO:0006508,GO:0050790,GO:0004197	NA	NA	NA	2	17868	42	FALSE	FALSE	0	NA	NA	NA	NA	NA	NA	NA	NA	NA
RSOCT0004070	560	84	31.6	35	99	90.1	126	42	protista	fungi	3e-35	126	nuclear_transport_factor_ntf-	GO:0005737,GO:0006606,GO:0008536,GO:0005635	2	11477	42	2	28128	42	FALSE	FALSE	0	NA	NA	NA	NA	NA	NA	NA	NA	NA
RSOCT0008811	454	82	75.5	81.3	93.6	115	123	41	protista	plants	2e-32	123	thioredoxin	GO:0045454,GO:0051920,GO:0009055,GO:0015035,GO:0006662,GO:0016209,GO:0055114	NA	NA	NA	2	28676	41	FALSE	FALSE	0	NA	NA	NA	NA	NA	NA	NA	NA	NA
RSOCT0000187	1445	42.4	33.9	1	35.4	34.7	84	41.6	protista	metazoa	7e-16	84	NA	NA	NA	NA	NA	2	21219	40.8	FALSE	FALSE	0	NA	NA	NA	NA	NA	NA	NA	NA	NA
RSOCT0007320	1404	37.4	33.1	1	36.2	34.3	78.2	40.8	protista	metazoa	5e-14	78.2	NA	NA	NA	NA	NA	2	21219	40.8	FALSE	FALSE	0	NA	NA	NA	NA	NA	NA	NA	NA	NA
RSOCT0038245	806	79.3	30.8	38.9	45.4	61.6	120	40.7	protista	metazoa	5e-31	120	NA	NA	2	15003	40.7	2	30823	40.7	FALSE	FALSE	0	NA	NA	NA	NA	NA	NA	NA	NA	NA
RSOCT0039827	260	57.8	48.1	43.5	68.9	68.6	98.2	40.4	protista	fungi	3e-23	98.2	heat_shock_protein	GO:0005524,GO:0006950	2	15417	40.4	2	31182	40.4	FALSE	FALSE	0	NA	NA	NA	NA	NA	NA	NA	NA	NA
RSOCT0006355	469	78.2	46.6	65.1	74.7	73.2	118	39.8	protista	metazoa	2e-32	118	activator_of_90_kda_heat_shock_protein_atpase_homolog_1	GO:0051087,GO:0032781,GO:0001671,GO:0044444,GO:0006950	2	11823	39.8	2	28409	39.8	FALSE	FALSE	0	NA	NA	NA	NA	NA	NA	NA	NA	NA
RSOCT0033699	287	80.9	29.3	34.7	82.4	90.9	120	39.1	protista	plants	1e-31	120	ubiquitin-conjugating_enzyme_e2_22	GO:0016567,GO:0006511,GO:0005524,GO:0004842,GO:0004579	2	13885	39.1	2	29853	39.1	FALSE	FALSE	0	NA	NA	NA	NA	NA	NA	NA	NA	NA
RSOCT0033480	284	55.1	32.3	32.3	54.7	51.2	93.2	38.1	protista	metazoa	1e-21	93.2	zinc_finger_protein	GO:0047696,GO:0006468,GO:0005524,GO:0008889,GO:0008270,GO:0004674	2	13834	38.1	2	29804	38.1	FALSE	FALSE	0	NA	NA	NA	NA	NA	NA	NA	NA	NA
RSOCT0021970	1230	59.3	32.7	36.2	97.1	33.1	32.7	37.8	fungi	metazoa	7e-20	97.1	NA	NA	2	13159	37.8	2	29387	37.8	FALSE	FALSE	0	NA	NA	NA	NA	NA	NA	NA	NA	NA
RSOCT0034800	273	33.5	29.3	61.2	71.2	30.8	32.7	37.7	fungi	eubacteria	3e-14	71.2	NA	NA	2	14161	37.7	2	30093	37.7	FALSE	FALSE	0	NA	NA	NA	NA	NA	NA	NA	NA	NA
RSOCT0027698	1075	67.4	76.3	73.2	70.9	66.2	104	36.6	protista	archaea	2e-23	104	thiamine_biosynthesis_protein	GO:0008152,GO:0000166,GO:0016779	2	13404	36.6	2	21624	36.6	FALSE	FALSE	0	NA	NA	NA	NA	NA	NA	NA	NA	NA
RSOCT0027699	1095	67.4	76.3	73.2	70.9	66.2	104	36.6	protista	archaea	2e-23	104	thiamine_biosynthesis_protein	GO:0008152,GO:0000166,GO:0016779	2	13405	36.6	2	21624	36.6	FALSE	FALSE	0	NA	NA	NA	NA	NA	NA	NA	NA	NA
RSOCT0036857	700	139	68.6	79	136	147	175	36	protista	plants	4e-50	175	domain_containing_protein	GO:0006457,GO:0046872,GO:0051082,GO:0005524,GO:0031072,GO:0009408	2	14634	36	2	30499	36	FALSE	FALSE	0	NA	NA	NA	NA	NA	NA	NA	NA	NA
RSOCT0000077	307	31.6	29.3	33.1	32.3	32.7	67.4	35.8	protista	eubacteria	2e-12	67.4	zinc_finger_transcription_factor	GO:0055114,GO:0004535,GO:0008137	2	10614	35.8	2	27385	35.8	FALSE	FALSE	0	NA	NA	NA	NA	NA	NA	NA	NA	NA
RSOCT0039026	229	30.4	33.1	50.8	30.8	66.2	56.6	35.8	plants	protista	2e-13	66.2	redoxin_domain-containing_protein	GO:0045454,GO:0009055,GO:0015035,GO:0006662,GO:0016209,GO:0055114	2	15174	35.8	2	30973	35.8	FALSE	FALSE	0	NA	NA	NA	NA	NA	NA	NA	NA	NA
RSOCT0004125	651	105	32	1	38.5	136	140	35	protista	plants	3e-39	140	calcyclin-binding_protein	GO:0005886	NA	NA	NA	2	28136	35	FALSE	FALSE	0	NA	NA	NA	NA	NA	NA	NA	NA	NA
RSOCT0021279	1257	116	44.3	62.4	68.6	86.7	151	35	protista	metazoa	3e-39	151	protein_disulfide-isomerase_domain_containing_protein	GO:0016491	2	13132	35	2	29373	35	FALSE	FALSE	0	NA	NA	NA	NA	NA	NA	NA	NA	NA
RSOCT0023877	434	166	34.7	35.4	171	170	201	35	protista	fungi	1e-60	201	gdp_dissociation_inhibitor_gdi1	GO:0009986,GO:0051056,GO:0005794,GO:0005097,GO:0005515,GO:0005093,GO:0016740,GO:0008152,GO:0016020,GO:0005829,GO:0015031	2	13259	35	2	29436	35	FALSE	FALSE	0	NA	NA	NA	NA	NA	NA	NA	NA	NA
RSOCT0033647	819	57.4	45.4	60.1	52	50.8	92	34.6	protista	eubacteria	4e-20	92	nuclear_protein_set	GO:0032259,GO:0005634,GO:0008168	2	13875	34.6	2	29842	34.6	FALSE	FALSE	0	NA	NA	NA	NA	NA	NA	NA	NA	NA
RSOCT0000062	261	40	29.3	31.6	36.6	32.7	74.3	34.3	protista	metazoa	7e-15	74.3	mhck_ef2_kinase_domain_family_protein	GO:0003676,GO:0006468,GO:0005524,GO:0008270,GO:0004674	NA	NA	NA	2	27382	34.3	FALSE	FALSE	0	NA	NA	NA	NA	NA	NA	NA	NA	NA
RSOCT0009017	557	172	32	89.4	184	187	206	34	protista	plants	6e-63	206	heat_shock_protein_86	GO:0006457,GO:0005737,GO:0051082,GO:0005524,GO:0006950	2	12158	34	2	8957	34	FALSE	FALSE	0	NA	NA	NA	NA	NA	NA	NA	NA	NA
RSOCT0015598	760	285	55.5	234	290	290	333	48	protista	fungi	3e-112	333	heat_shock_protein_90	GO:0006457,GO:0051082,GO:0005524,GO:0006950	NA	NA	NA	2	8957	34	FALSE	FALSE	0	NA	NA	NA	NA	NA	NA	NA	NA	NA
RSOCT0030352	2222	692	63.9	498	711	744	845	153	protista	plants	0	845	heat_shock_protein_90	GO:0006952,GO:0005829,GO:0005618,GO:0009414,GO:0005739,GO:0006457,GO:0005730,GO:0009651,GO:0010286,GO:0009908,GO:0050821,GO:0005524,GO:0071277,GO:0048366,GO:0051082,GO:0005886,GO:0048046	NA	NA	NA	2	8957	34	FALSE	FALSE	0	NA	NA	NA	NA	NA	NA	NA	NA	NA
RSOCT0030353	2200	794	63.9	533	815	852	980	186	protista	plants	0	980	heat_shock_protein_90	GO:0006952,GO:0005829,GO:0005618,GO:0009414,GO:0005739,GO:0006457,GO:0005730,GO:0009651,GO:0010286,GO:0009908,GO:0050821,GO:0005524,GO:0071277,GO:0048366,GO:0051082,GO:0005886,GO:0048046	NA	NA	NA	2	8957	34	FALSE	FALSE	0	NA	NA	NA	NA	NA	NA	NA	NA	NA
RSOCT0002645	287	91.3	92.4	125	87.4	118	117	33.7	eubacteria	plants	7e-33	125	leucyl_aminopeptidase	GO:0005737,GO:0006508,GO:0030145,GO:0008235,GO:0004177	2	11211	33.7	2	27909	33.7	FALSE	FALSE	0	NA	NA	NA	NA	NA	NA	NA	NA	NA
RSOCT0037356	273	32.3	51.2	57.8	32.3	65.9	49.7	33.6	plants	eubacteria	2e-12	65.9	glycoside_hydrolase	GO:0005975,GO:0005576,GO:0004650,GO:0007047,GO:0005886	2	14753	33.6	2	30606	33.6	FALSE	FALSE	0	NA	NA	NA	NA	NA	NA	NA	NA	NA
RSOCT0038762	1334	43.5	35.8	44.3	35.8	41.2	76.6	33.1	protista	eubacteria	8e-14	76.6	NA	NA	NA	NA	NA	2	30912	33.1	FALSE	FALSE	0	NA	NA	NA	NA	NA	NA	NA	NA	NA
RSOCT0039820	512	160	79.7	37.4	156	172	193	33	protista	plants	1e-60	193	protein	GO:0043161,GO:0005829,GO:0009651,GO:0051788,GO:0080129,GO:0004298,GO:0005774,GO:0006635,GO:0006096,GO:0006094,GO:0046686,GO:0009407,GO:0005839,GO:0005634,GO:0005886	2	15415	33	2	31180	33	FALSE	FALSE	0	NA	NA	NA	NA	NA	NA	NA	NA	NA
RSOCT0035660	473	37	30.8	1	69.7	41.2	39.7	32.7	fungi	plants	2e-12	69.7	alcohol_dehydrogenase	GO:0008270,GO:0016491,GO:0055114,GO:0000166	2	14360	32.7	2	30256	32.7	FALSE	FALSE	0	NA	NA	NA	NA	NA	NA	NA	NA	NA
RSOCT0002321	354	52	32	35	58.2	62.4	84.3	32.3	protista	plants	6e-18	84.3	sgs_domain_containing_protein	GO:0006511,GO:0055114,GO:0009867,GO:0016705,GO:0009055,GO:0020037,GO:0050832,GO:0009734,GO:0005634	2	11145	32.3	2	27847	32.3	FALSE	FALSE	0	NA	NA	NA	NA	NA	NA	NA	NA	NA
RSOCT0008216	1092	37.4	37.7	44.3	35.8	56.6	69.7	32.3	protista	plants	1e-11	69.7	ubiquitin_domain_containing_protein	GO:0046872	2	12063	32.3	2	28613	32.3	FALSE	FALSE	0	NA	NA	NA	NA	NA	NA	NA	NA	NA
RSOCT0006277	613	38.1	45.8	57	70.1	46.6	39.3	32	fungi	eubacteria	2e-12	70.1	NA	NA	2	11811	32	2	28403	32	FALSE	FALSE	0	NA	NA	NA	NA	NA	NA	NA	NA	NA
RSOCT0008967	635	116	31.6	72.8	120	120	148	32	protista	fungi	3e-39	148	heat_shock_protein_partial	GO:0009306,GO:0009414,GO:0005739,GO:0006457,GO:0009651,GO:0010075,GO:0009409,GO:0005524,GO:0009934,GO:0051082,GO:0009507,GO:0005773,GO:0046686,GO:0005634,GO:0005886	NA	NA	NA	2	28695	32	FALSE	FALSE	0	NA	NA	NA	NA	NA	NA	NA	NA	NA
RSOCT0036644	420	46.2	30.4	36.2	50.1	65.1	78.2	32	protista	plants	1e-16	78.2	elicitor-responsive_gene	GO:0005509,GO:0005544	2	14591	32	2	30460	32	FALSE	FALSE	0	NA	NA	NA	NA	NA	NA	NA	NA	NA
RSOCT0004369	498	63.5	72.8	95.1	32	63.5	63.5	31.6	eubacteria	archaea	2e-20	95.1	NA	NA	NA	NA	NA	2	28175	31.6	FALSE	FALSE	0	NA	NA	NA	NA	NA	NA	NA	NA	NA
RSOCT0039309	331	35	32	32.7	33.5	33.5	66.6	31.6	protista	metazoa	6e-13	66.6	NA	NA	2	15260	31.6	2	31045	31.6	FALSE	FALSE	0	NA	NA	NA	NA	NA	NA	NA	NA	NA
RSOCT0039312	236	32.7	32	36.2	34.7	33.5	64.3	31.6	protista	eubacteria	1e-11	64.3	tubulin-specific_chaperone	GO:0055114,GO:0009036,GO:0008137	2	15261	31.6	2	31046	31.6	FALSE	FALSE	0	NA	NA	NA	NA	NA	NA	NA	NA	NA
RSOCT0034013	208	36.2	33.9	38.1	42.7	28.9	67.4	31.2	protista	fungi	5e-13	67.4	domain_containing_protein	GO:0006457,GO:0046872,GO:0051082,GO:0005524,GO:0031072,GO:0009408	2	13962	31.2	2	29920	31.2	FALSE	FALSE	0	NA	NA	NA	NA	NA	NA	NA	NA	NA
RSOCT0034091	335	38.1	29.6	35.4	34.7	53.5	69.3	31.2	protista	plants	5e-13	69.3	protein_kinase_domain_containing_protein	GO:0005509,GO:0006468,GO:0005524,GO:0004674	2	13979	31.2	2	29936	31.2	FALSE	FALSE	0	NA	NA	NA	NA	NA	NA	NA	NA	NA
RSOCT0004162	911	130	34.3	58.5	161	143	153	31	fungi	protista	2e-43	161	splicing_factor_cc1-like_protein	GO:0003676	2	11495	31	2	28143	31	FALSE	FALSE	0	NA	NA	NA	NA	NA	NA	NA	NA	NA
RSOCT0036486	368	108	31.2	34.7	92	105	139	31	protista	metazoa	3e-38	139	glycylpeptide_n-	GO:0004379,GO:0008080,GO:0006499	2	14564	31	2	30434	31	FALSE	FALSE	0	NA	NA	NA	NA	NA	NA	NA	NA	NA
RSOCT0025424	1592	38.9	35.4	1	42.4	48.9	69.3	30.4	protista	plants	1e-15	69.3	NA	NA	2	13333	30.4	2	17810	30.4	FALSE	FALSE	0	NA	NA	NA	NA	NA	NA	NA	NA	NA
RSOCT0025426	1570	52.4	35.4	1	45.4	55.8	102	49.6	protista	plants	1e-21	102	NA	NA	2	13335	49.6	2	17810	30.4	FALSE	FALSE	0	NA	NA	NA	NA	NA	NA	NA	NA	NA
RSOCT0025425	1550	53.9	34.7	1	58.2	57.4	119	65.1	protista	fungi	2e-27	119	NA	NA	2	13334	65.1	2	17810	30.4	FALSE	FALSE	0	NA	NA	NA	NA	NA	NA	NA	NA	NA
RSOCT0038338	495	95.9	60.1	63.2	97.8	79	126	30.1	protista	fungi	3e-32	126	heat_shock_105kdprotein	GO:0045345,GO:0005730,GO:0051135,GO:0005874,GO:0051085,GO:0005524,GO:0043014,GO:0006986,GO:0005576,GO:0005737	2	15027	30.1	2	30843	30.1	FALSE	FALSE	0	NA	NA	NA	NA	NA	NA	NA	NA	NA
RSOCT0012201	431	129	98.2	142	115	140	159	30	protista	eubacteria	7e-45	159	aldehyde_dehydrogenase	GO:0004028,GO:0004030,GO:0019722,GO:0009612,GO:0004029,GO:0042631,GO:0016020,GO:0006081,GO:0005783,GO:0055114	2	12470	30	2	28918	30	FALSE	FALSE	0	NA	NA	NA	NA	NA	NA	NA	NA	NA
RSOCT0033913	253	32	28.1	31.6	33.9	40.8	62	30	protista	plants	1e-11	62	light-harvesting_complex_protein_lhcc10	GO:0016020,GO:0009765,GO:0009507	2	13940	30	2	29899	30	FALSE	FALSE	0	NA	NA	NA	NA	NA	NA	NA	NA	NA
RSORT0041328	1491	68.6	99.8	289	620	70.9	72.8	551.4	fungi	eubacteria	0	620	NA	NA	3	22854	551.4	3	34503	551.4	FALSE	FALSE	0	NA	NA	NA	NA	NA	NA	NA	NA	NA
RSORT0010235	1491	111	265	540	536	176	98.2	429	eubacteria	fungi	0	540	3-carboxy-_-muconate_cycloisomerase	GO:0047472,GO:0019619,GO:0016829	3	18910	429	3	33318	429	FALSE	FALSE	0	NA	NA	NA	NA	NA	NA	NA	NA	NA
RSORT0041961	1985	150	270	407	525	153	160	375	fungi	eubacteria	2e-175	525	asparagine_synthase_(glutamine-hydrolyzing)	GO:0070981,GO:0004066,GO:0005524	3	22885	375	3	34509	375	FALSE	FALSE	0	NA	NA	NA	NA	NA	NA	NA	NA	NA
RSORT0026826	1176	35	209	258	361	232	38.1	326	fungi	eubacteria	9e-121	361	sulfonate_biosynthesis_enzyme	GO:0019295,GO:0043817,GO:0004252,GO:0006351,GO:0003677,GO:0005634,GO:0008270	3	21575	326	3	18710	326	FALSE	FALSE	0	NA	NA	NA	NA	NA	NA	NA	NA	NA
RSORT0026825	1332	1	235	293	374	258	48.9	373	fungi	eubacteria	4e-125	374	sulfonate_biosynthesis_enzyme	GO:0043817,Q204	3	21574	373	3	18710	326	FALSE	FALSE	0	NA	NA	NA	NA	NA	NA	NA	NA	NA
RSORT0026827	1132	35.4	275	338	457	313	51.6	421.6	fungi	eubacteria	1e-158	457	sulfonate_biosynthesis_enzyme	GO:0043817,GO:0019295	3	21576	421.6	3	18710	326	FALSE	FALSE	0	NA	NA	NA	NA	NA	NA	NA	NA	NA
RSORT0020531	1109	146	151	466	136	130	117	320	eubacteria	archaea	9e-162	466	oxidoreductase	GO:0008270,GO:0003939,GO:0055114	3	20814	320	3	34071	320	FALSE	FALSE	0	NA	NA	NA	NA	NA	NA	NA	NA	NA
RSORT0029517	1165	79	38.1	395	194	185	117	316	eubacteria	fungi	5e-134	395	family_dioxygenase	GO:0055114,GO:0000908,GO:0016702	3	21887	316	3	34317	316	FALSE	FALSE	0	NA	NA	NA	NA	NA	NA	NA	NA	NA
RSORT0012571	644	35	262	338	46.2	260	34.3	303	eubacteria	archaea	3e-113	338	oxidoreductase	GO:0055114,GO:0016491	3	19449	303	3	33560	303	FALSE	FALSE	0	NA	NA	NA	NA	NA	NA	NA	NA	NA
RSORT0038583	1453	72.8	60.5	361	300	92	282	288.2	eubacteria	fungi	3e-118	361	tetracycline_resistance_protein	GO:0004497,GO:0055114	3	22699	288.2	3	34478	288.2	FALSE	FALSE	0	NA	NA	NA	NA	NA	NA	NA	NA	NA
RSORT0033738	1295	253	36.6	460	531	48.9	282	278	fungi	eubacteria	0	531	NA	NA	3	22278	278	3	13967	278	FALSE	FALSE	0	NA	NA	NA	NA	NA	NA	NA	NA	NA
RSORT0033736	2119	284	43.1	493	570	55.1	259	286	fungi	eubacteria	0	570	NA	NA	3	22276	286	3	13967	278	FALSE	FALSE	0	NA	NA	NA	NA	NA	NA	NA	NA	NA
RSORT0033737	2088	285	43.5	493	571	55.5	259	286	fungi	eubacteria	0	571	NA	NA	3	22277	286	3	13967	278	FALSE	FALSE	0	NA	NA	NA	NA	NA	NA	NA	NA	NA
RSORT0033735	1998	319	43.1	620	727	55.1	318	408	fungi	eubacteria	0	727	NA	NA	3	22275	408	3	13967	278	FALSE	FALSE	0	NA	NA	NA	NA	NA	NA	NA	NA	NA
RSORT0033734	1967	319	43.5	620	728	55.5	318	409	fungi	eubacteria	0	728	NA	NA	3	22274	409	3	13967	278	FALSE	FALSE	0	NA	NA	NA	NA	NA	NA	NA	NA	NA
RSORT0024092	1012	52.4	32	54.7	318	36.2	1	265.6	fungi	eubacteria	5e-105	318	NA	NA	3	21259	265.6	3	22967	265.6	FALSE	FALSE	0	NA	NA	NA	NA	NA	NA	NA	NA	NA
RSORT0024093	1091	52	32	55.1	318	36.2	1	266	fungi	eubacteria	1e-104	318	NA	NA	3	21260	266	3	22967	265.6	FALSE	FALSE	0	NA	NA	NA	NA	NA	NA	NA	NA	NA
RSORT0034244	2213	422	35.4	682	337	37.4	444	260	eubacteria	protista	0	682	glutaminase	GO:0008152,GO:0004359	3	22332	260	3	34408	260	FALSE	FALSE	1	scaffold21524	2081	81.1	0	1	1802-3839	2081	0	81.11
RSORT0019496	941	43.1	38.5	283	44.3	48.1	45.4	239.9	eubacteria	plants	3e-91	283	serine_threonine_protein_kinase	GO:0006468,GO:0005524,GO:0004674	3	20672	239.9	3	34024	239.9	FALSE	FALSE	0	NA	NA	NA	NA	NA	NA	NA	NA	NA
RSORT0013150	1228	149	33.1	371	170	178	192	222	eubacteria	protista	1e-123	371	2og-fe_oxygenase	GO:0055114,GO:0005506,GO:0016706	3	19565	222	3	33622	222	FALSE	FALSE	0	NA	NA	NA	NA	NA	NA	NA	NA	NA
RSORT0033827	1209	137	132	236	352	124	184	215	fungi	eubacteria	1e-116	352	quinone_oxidoreductase	GO:0008270,GO:0016491,GO:0055114,GO:0016829	3	22282	215	3	34397	215	FALSE	FALSE	0	NA	NA	NA	NA	NA	NA	NA	NA	NA
RSORT0043002	636	84.3	182	298	247	153	49.7	213.7	eubacteria	fungi	9e-96	298	cyclohexanone_monooxygenase	GO:0018667,GO:0055114	3	22951	213.7	3	23288	213.7	FALSE	FALSE	0	NA	NA	NA	NA	NA	NA	NA	NA	NA
RSORT0043003	1438	145	436	700	543	377	65.9	555	eubacteria	fungi	0	700	cyclohexanone_monooxygenase	GO:0004497	3	22952	555	3	23288	213.7	FALSE	FALSE	0	NA	NA	NA	NA	NA	NA	NA	NA	NA
RSORT0025998	1074	60.8	69.7	270	56.6	37	50.4	209.2	eubacteria	archaea	3e-84	270	class_v_aminotransferase	GO:0044238,GO:0008483,GO:1901564,GO:0046483,GO:0034641,GO:1901360,GO:0006725,GO:0044281,GO:0030170	3	21487	209.2	3	34246	209.2	FALSE	FALSE	0	NA	NA	NA	NA	NA	NA	NA	NA	NA
RSORT0004420	891	66.6	105	271	268	207	48.5	204.4	eubacteria	fungi	3e-87	271	name	GO:0005975,GO:0009253,GO:0003796,GO:0016998	3	17239	204.4	3	32408	204.4	FALSE	FALSE	0	NA	NA	NA	NA	NA	NA	NA	NA	NA
RSORT0020341	929	74.7	33.9	278	227	224	74.3	203.3	eubacteria	fungi	1e-90	278	NA	NA	3	20788	203.3	3	34064	203.3	FALSE	FALSE	0	NA	NA	NA	NA	NA	NA	NA	NA	NA
RSORT0032469	1205	41.2	67.4	243	62.8	40.8	48.5	201.8	eubacteria	archaea	1e-71	243	name	GO:0003844,GO:0033942,GO:0043169,GO:0005992	NA	NA	NA	3	23145	201.8	FALSE	FALSE	0	NA	NA	NA	NA	NA	NA	NA	NA	NA
RSORT0032470	1798	84	136	469	97.1	107	130	385	eubacteria	archaea	3e-156	469	name	GO:0005978,GO:0043169,GO:0033942,GO:0003844,GO:0005992	NA	NA	NA	3	23145	201.8	FALSE	FALSE	0	NA	NA	NA	NA	NA	NA	NA	NA	NA
RSORT0038580	920	37	32.7	38.1	231	39.3	35.4	194	fungi	plants	9e-73	231	glycoside_hydrolase_family_61_protein	GO:0016787	3	22696	194	3	23251	194	FALSE	FALSE	0	NA	NA	NA	NA	NA	NA	NA	NA	NA
RSORT0038581	897	37	32.7	38.1	232	38.9	35.4	195	fungi	plants	6e-73	232	glycoside_hydrolase_family_61_protein	GO:0016787	3	22697	195	3	23251	194	FALSE	FALSE	0	NA	NA	NA	NA	NA	NA	NA	NA	NA
RSORT0012430	510	1	90.9	195	35	35	34.7	194	eubacteria	archaea	2e-56	195	NA	NA	3	19414	194	3	33546	194	FALSE	FALSE	0	NA	NA	NA	NA	NA	NA	NA	NA	NA
RSORT0031216	1072	138	47.4	165	324	167	169	186	fungi	protista	2e-104	324	6-phosphogluconate_decarboxylating	GO:0050661,GO:0006098,GO:0004616	3	22064	186	3	34354	186	FALSE	FALSE	0	NA	NA	NA	NA	NA	NA	NA	NA	NA
RSORT0020347	874	1	32.7	186	37	34.3	33.1	185	eubacteria	fungi	5e-52	186	aminotransferase	GO:0030170,GO:0009058,GO:0008483	3	20789	185	3	22731	185	FALSE	FALSE	0	NA	NA	NA	NA	NA	NA	NA	NA	NA
RSORT0016938	1626	46.6	55.8	372	48.9	40	47	325.4	eubacteria	archaea	2e-120	372	aminotransferase_class_i_and_ii_family_protein	GO:0030170,GO:0009058,GO:0008483	3	20286	325.4	3	22731	185	FALSE	FALSE	0	NA	NA	NA	NA	NA	NA	NA	NA	NA
RSORT0017266	837	82	43.9	263	232	166	75.5	181	eubacteria	fungi	3e-85	263	NA	NA	3	20338	181	3	33908	181	FALSE	FALSE	0	NA	NA	NA	NA	NA	NA	NA	NA	NA
RSORT0014797	546	112	158	289	33.9	35.4	96.7	177	eubacteria	archaea	3e-93	289	NA	NA	3	19886	177	3	33744	177	FALSE	FALSE	0	NA	NA	NA	NA	NA	NA	NA	NA	NA
RSORT0018346	806	1	33.5	173	34.3	1	34.3	172	eubacteria	fungi	1e-47	173	NA	NA	3	20514	172	3	33973	172	FALSE	FALSE	0	NA	NA	NA	NA	NA	NA	NA	NA	NA
RSORT0005177	531	37	38.1	167	200	33.1	38.9	163	fungi	eubacteria	2e-61	200	3-beta_hydroxysteroid_dehydrogenase	GO:0044237,GO:0016853,GO:0050662	3	17493	163	3	32558	163	FALSE	FALSE	0	NA	NA	NA	NA	NA	NA	NA	NA	NA
RSORT0024195	1173	75.1	76.3	238	61.2	78.6	79.7	162.9	eubacteria	protista	3e-72	238	carbon-nitrogen_family	GO:0016810,GO:0016746,GO:0006807	3	21275	162.9	3	34200	162.9	FALSE	FALSE	0	NA	NA	NA	NA	NA	NA	NA	NA	NA
RSORT0019846	1099	42.4	83.6	191	45.4	41.2	204	161.6	protista	eubacteria	2e-59	204	nad-dependent_dehydratase	GO:0016491,GO:0055114,GO:0044237,GO:0016853,GO:0050662	3	20722	161.6	3	34040	161.6	FALSE	FALSE	0	NA	NA	NA	NA	NA	NA	NA	NA	NA
RSORT0047319	387	59.7	80.5	220	115	57	56.6	160.3	eubacteria	fungi	6e-69	220	oxidoreductase	GO:0055114,GO:0016491	3	23530	160.3	3	34779	160.3	FALSE	FALSE	0	NA	NA	NA	NA	NA	NA	NA	NA	NA
RSORT0044513	691	37.7	154	197	188	32.7	87.8	159.3	eubacteria	fungi	4e-60	197	family_protein	GO:0003824,GO:0005975	3	23046	159.3	3	34536	159.3	FALSE	FALSE	0	NA	NA	NA	NA	NA	NA	NA	NA	NA
RSORT0034507	1302	46.2	37	39.7	34.7	38.1	203	156.8	protista	metazoa	5e-59	203	NA	NA	3	22351	156.8	3	34413	156.8	FALSE	FALSE	0	NA	NA	NA	NA	NA	NA	NA	NA	NA
RSORT0037831	1714	223	177	211	378	145	169	155	fungi	metazoa	5e-122	378	para-nitrobenzyl_esterase	GO:0004104	3	22630	155	3	34465	155	FALSE	FALSE	0	NA	NA	NA	NA	NA	NA	NA	NA	NA
RSORT0051636	981	1	31.6	156	139	1	35.4	155	eubacteria	fungi	8e-43	156	NA	NA	3	25412	155	3	36069	155	FALSE	FALSE	0	NA	NA	NA	NA	NA	NA	NA	NA	NA
RSORT0002842	495	61.2	68.6	93.2	212	54.7	176	150.8	fungi	protista	1e-63	212	caib_baif_family_enzyme	GO:0003824,GO:0008152	3	16637	150.8	3	32034	150.8	FALSE	FALSE	0	NA	NA	NA	NA	NA	NA	NA	NA	NA
RSORT0009513	623	85.5	187	236	88.2	72.4	88.2	150.5	eubacteria	archaea	5e-72	236	glycosidase	GO:0005975,GO:0005576,GO:0046872,GO:0016798,GO:0043895,GO:2001070	3	18726	150.5	3	33224	150.5	FALSE	FALSE	0	NA	NA	NA	NA	NA	NA	NA	NA	NA
RSORT0022429	2858	52	51.2	201	81.6	54.7	42.4	149	eubacteria	fungi	1e-50	201	fusaricidin_synthetase	GO:0008152,GO:0003824	3	21057	149	3	34149	149	FALSE	FALSE	0	NA	NA	NA	NA	NA	NA	NA	NA	NA
RSORT0006835	386	47.8	38.5	194	185	154	75.9	146.2	eubacteria	fungi	1e-57	194	fad-dependent_oxidoreductase	GO:0004497,GO:0055114	3	17991	146.2	3	32843	146.2	FALSE	FALSE	0	NA	NA	NA	NA	NA	NA	NA	NA	NA
RSORT0029676	1138	187	120	332	184	82.8	96.7	145	eubacteria	metazoa	2e-109	332	enoyl-_hydratase	GO:0003677,GO:0045734,GO:0016853,GO:0004300	3	21909	145	3	23101	145	FALSE	FALSE	0	NA	NA	NA	NA	NA	NA	NA	NA	NA
RSORT0029677	1182	187	121	332	184	82.8	97.4	145	eubacteria	metazoa	3e-109	332	enoyl-_hydratase	GO:0003677,GO:0045734,GO:0016853,GO:0004300	3	21910	145	3	23101	145	FALSE	FALSE	0	NA	NA	NA	NA	NA	NA	NA	NA	NA
RSORT0017202	663	1	33.5	146	134	32.3	1	145	eubacteria	fungi	3e-41	146	NA	NA	3	20327	145	3	33904	145	FALSE	FALSE	0	NA	NA	NA	NA	NA	NA	NA	NA	NA
RSORT0049439	422	75.1	71.6	220	189	164	141	144.9	eubacteria	fungi	5e-69	220	hydrolase	GO:0008152,GO:0016787	3	24396	144.9	3	35367	144.9	FALSE	FALSE	0	NA	NA	NA	NA	NA	NA	NA	NA	NA
RSORT0012544	968	1	32	35	89.7	36.6	142	141	protista	fungi	4e-36	142	NA	NA	3	19445	141	3	33558	141	FALSE	FALSE	0	NA	NA	NA	NA	NA	NA	NA	NA	NA
RSORT0037420	1769	47	35	107	186	178	72.4	139	fungi	plants	1e-50	186	NA	NA	3	22596	139	3	34460	139	FALSE	FALSE	0	NA	NA	NA	NA	NA	NA	NA	NA	NA
RSORT0005835	473	38.5	50.8	57.8	175	33.1	33.9	136.5	fungi	eubacteria	3e-50	175	mfs_general_substrate_transporter	GO:0055085,GO:0016021	3	17698	136.5	3	32662	136.5	FALSE	FALSE	0	NA	NA	NA	NA	NA	NA	NA	NA	NA
RSORT0009889	350	36.2	37	172	38.5	36.2	35.8	135.8	eubacteria	fungi	6e-49	172	atp-dependent_dna_helicase	GO:0008026,GO:0003676,GO:0005524,GO:0009116,GO:0006310	3	18826	135.8	3	33278	135.8	FALSE	FALSE	0	NA	NA	NA	NA	NA	NA	NA	NA	NA
RSORT0028863	851	1	32	56.2	103	79.3	136	135	protista	fungi	2e-36	136	name	GO:0005576,GO:0005618,GO:0030145,GO:0045735	3	21807	135	3	34300	135	FALSE	FALSE	0	NA	NA	NA	NA	NA	NA	NA	NA	NA
RSORT0003823	454	60.1	85.5	150	192	68.2	87	131.9	fungi	eubacteria	2e-59	192	alpha-l-rhamnosidase	GO:0003824,GO:0008152	3	17026	131.9	3	32275	131.9	FALSE	FALSE	0	NA	NA	NA	NA	NA	NA	NA	NA	NA
RSORT0008263	666	1	32	1	32.7	73.9	132	131	protista	plants	2e-33	132	ca2+-binding_protein_(ef-hand_superfamily)	GO:0005509	3	18381	131	3	33039	131	FALSE	FALSE	0	NA	NA	NA	NA	NA	NA	NA	NA	NA
RSORT0012630	398	52.8	55.8	183	167	142	32.3	130.2	eubacteria	fungi	2e-51	183	urea_amidolyase	GO:0046872,GO:0004847,GO:0008152,GO:0005524,GO:0004039,GO:0004075,GO:0016829	3	19464	130.2	3	33568	130.2	FALSE	FALSE	0	NA	NA	NA	NA	NA	NA	NA	NA	NA
RSORT0054318	316	34.3	1	147	164	84	79.7	129.7	fungi	eubacteria	7e-49	164	alpha-ketoglutarate-dependent_taurine_dioxygenase	GO:0055114,GO:0006200,GO:0016702,GO:0005524,GO:0000908,GO:0015734,GO:0016020,GO:0015411	3	26667	129.7	3	36972	129.7	FALSE	FALSE	0	NA	NA	NA	NA	NA	NA	NA	NA	NA
RSORT0004730	748	54.3	30	38.9	35.8	33.9	181	126.7	protista	metazoa	8e-51	181	NA	NA	3	17349	126.7	3	32468	126.7	FALSE	FALSE	0	NA	NA	NA	NA	NA	NA	NA	NA	NA
RSORT0018785	1522	94.4	34.7	60.1	165	117	218	123.6	protista	fungi	8e-63	218	calcineurin-like_phosphoesterase	GO:0016787	3	20584	123.6	3	34000	123.6	FALSE	FALSE	0	NA	NA	NA	NA	NA	NA	NA	NA	NA
RSORT0009636	741	58.9	50.1	181	50.8	43.9	51.6	122.1	eubacteria	metazoa	4e-53	181	aminoglycoside_phosphotransferase	GO:0016772	3	18762	122.1	3	33246	122.1	FALSE	FALSE	0	NA	NA	NA	NA	NA	NA	NA	NA	NA
RSORT0026983	1244	38.5	35.4	57.8	160	38.5	39.7	121.5	fungi	eubacteria	2e-42	160	alpha_beta-hydrolase	GO:0016787,GO:0008152	3	21596	121.5	3	34271	121.5	FALSE	FALSE	0	NA	NA	NA	NA	NA	NA	NA	NA	NA
RSORT0002006	842	37.7	63.5	137	159	129	34.7	121.3	fungi	eubacteria	3e-43	159	cytochrome_p450_55a2	GO:0020037,GO:0016705,GO:0004497,GO:0005506,GO:0009055,GO:0055114	3	16301	121.3	3	31818	121.3	FALSE	FALSE	0	NA	NA	NA	NA	NA	NA	NA	NA	NA
RSORT0047476	763	1	35	105	70.9	35.8	121	120	protista	eubacteria	4e-29	121	chondroitin_ac_lyase	GO:0016837	3	23591	120	3	34818	120	FALSE	FALSE	0	NA	NA	NA	NA	NA	NA	NA	NA	NA
RSORT0003727	617	53.1	32	56.2	173	112	53.9	119.9	fungi	plants	5e-52	173	NA	NA	3	16993	119.9	3	32252	119.9	FALSE	FALSE	0	NA	NA	NA	NA	NA	NA	NA	NA	NA
RSORT0021903	809	63.5	92.8	150	71.2	60.8	183	119.5	protista	eubacteria	4e-51	183	polyprenyl_synthase	GO:0016491,GO:0016117,GO:0015995,GO:0016740,GO:0015979,GO:0055114	3	20995	119.5	3	34126	119.5	FALSE	FALSE	0	NA	NA	NA	NA	NA	NA	NA	NA	NA
RSORT0013935	729	91.3	111	208	112	87.8	34.3	116.7	eubacteria	fungi	9e-63	208	methyltransferase	GO:0008168,GO:0032259	3	19701	116.7	3	22596	116.7	FALSE	FALSE	0	NA	NA	NA	NA	NA	NA	NA	NA	NA
RSORT0025781	1146	96.7	156	291	102	92.8	35.4	194.3	eubacteria	archaea	6e-93	291	methyltransferase	GO:0008168,GO:0032259	3	21463	194.3	3	22596	116.7	FALSE	FALSE	1	scaffold10524scaffold_1831	2037	92.8	0	3	7929-9020;4194-3558;5009-4709	1097;639;301	0;0;4e-118	92.62;93.27;92.36
RSORT0003274	363	32.3	38.5	123	149	35.8	33.5	116.7	fungi	eubacteria	7e-42	149	amidohydrolase	GO:0016810	3	16810	116.7	3	32145	116.7	FALSE	FALSE	0	NA	NA	NA	NA	NA	NA	NA	NA	NA
RSORT0006833	437	46.2	42.7	162	98.2	42	45.4	115.8	eubacteria	fungi	4e-47	162	hydrolase	GO:0016787	3	17990	115.8	3	32842	115.8	FALSE	FALSE	0	NA	NA	NA	NA	NA	NA	NA	NA	NA
RSORT0037115	1190	38.1	35.8	47.4	153	32.7	37	114.9	fungi	eubacteria	3e-40	153	b-(1-6)_glucan_synthase	GO:0003824	3	22565	114.9	3	34454	114.9	FALSE	FALSE	0	NA	NA	NA	NA	NA	NA	NA	NA	NA
RSORT0002045	435	52	79.7	114	166	79.3	33.5	114	fungi	eubacteria	4e-47	166	flavin-binding_monooxygenase	GO:0004497,GO:0055114	3	16320	114	3	31834	114	FALSE	FALSE	0	NA	NA	NA	NA	NA	NA	NA	NA	NA
RSORT0049904	497	42	34.3	156	93.2	43.5	59.3	114	eubacteria	fungi	1e-42	156	monooxygenase_fad-binding_protein	GO:0018666,GO:0019380,GO:0019622,GO:0008688,GO:0055114	3	24590	114	3	35498	114	FALSE	FALSE	0	NA	NA	NA	NA	NA	NA	NA	NA	NA
RSORT0044174	1906	54.7	35.4	166	83.6	106	67	111.3	eubacteria	plants	6e-42	166	NA	NA	3	23017	111.3	3	34529	111.3	FALSE	FALSE	0	NA	NA	NA	NA	NA	NA	NA	NA	NA
RSORT0005833	511	80.1	85.9	110	190	74.7	80.1	109.9	fungi	eubacteria	3e-56	190	mfs_general_substrate_transporter	GO:0055085,GO:0016021	3	17696	109.9	3	32660	109.9	FALSE	FALSE	0	NA	NA	NA	NA	NA	NA	NA	NA	NA
RSORT0024230	1171	35.8	100	142	36.6	120	111	106.2	eubacteria	plants	5e-37	142	NA	NA	3	21279	106.2	3	34202	106.2	FALSE	FALSE	0	NA	NA	NA	NA	NA	NA	NA	NA	NA
RSORT0002177	441	38.9	89	145	40.4	107	52.4	106.1	eubacteria	plants	8e-40	145	epimerase	GO:0044237,GO:0005975,GO:0050662,GO:0016857	3	16377	106.1	3	31869	106.1	FALSE	FALSE	0	NA	NA	NA	NA	NA	NA	NA	NA	NA
RSORT0007900	1223	65.5	92	169	1	47.4	72	103.5	eubacteria	archaea	5e-43	169	NA	NA	3	18286	103.5	3	32998	103.5	FALSE	FALSE	0	NA	NA	NA	NA	NA	NA	NA	NA	NA
RSORT0054388	219	1	45.8	102	48.9	30	53.5	101	eubacteria	protista	7e-26	102	phosphoadenosine_phosphosulfate_reductase	GO:0005737,GO:0019379,GO:0070814,GO:0009086,GO:0019344,GO:0004604	3	26707	101	3	37001	101	FALSE	FALSE	0	NA	NA	NA	NA	NA	NA	NA	NA	NA
RSORT0050624	319	78.6	95.5	179	34.7	76.3	35.4	100.4	eubacteria	archaea	3e-52	179	cobyric_acid_synthase	GO:0006541,GO:0009236,GO:0015420	3	24954	100.4	3	35758	100.4	FALSE	FALSE	0	NA	NA	NA	NA	NA	NA	NA	NA	NA
RSORT0052102	471	144	59.3	244	35	40	36.2	100	eubacteria	metazoa	1e-77	244	n-acetyl-alpha-d-glucosaminyl_l-malate_synthase	GO:0016757,GO:0009058	3	25631	100	3	36231	100	FALSE	FALSE	0	NA	NA	NA	NA	NA	NA	NA	NA	NA
RSORT0016525	581	1	84	100	1	32.7	1	99	eubacteria	archaea	1e-22	100	biotin_carboxylase	GO:0043167	3	20220	99	3	33867	99	FALSE	FALSE	0	NA	NA	NA	NA	NA	NA	NA	NA	NA
RSORT0054704	391	43.5	44.3	62.8	142	54.7	35	98.5	fungi	eubacteria	1e-38	142	NA	NA	3	26852	98.5	3	23815	98.5	FALSE	FALSE	0	NA	NA	NA	NA	NA	NA	NA	NA	NA
RSORT0054160	376	42.4	35	55.1	161	55.8	36.6	118.6	fungi	plants	4e-46	161	amino-acid_permease	GO:0003333,GO:0015171,GO:0016021	3	26585	118.6	3	23815	98.5	FALSE	FALSE	0	NA	NA	NA	NA	NA	NA	NA	NA	NA
RSORT0046819	597	60.8	87	140	158	159	51.2	98.2	plants	fungi	4e-45	159	cytochrome_p450_55a2	GO:0020037,GO:0016705,GO:0004497,GO:0005506,GO:0009055,GO:0055114	3	23348	98.2	3	34665	98.2	FALSE	FALSE	0	NA	NA	NA	NA	NA	NA	NA	NA	NA
RSORT0019722	528	32.3	35.4	52.8	35.8	129	74.3	96.7	plants	protista	1e-35	129	NA	NA	3	20705	96.7	3	34035	96.7	FALSE	FALSE	0	NA	NA	NA	NA	NA	NA	NA	NA	NA
RSORT0006329	364	35.4	37	75.1	132	1	85.5	96.6	fungi	protista	5e-35	132	NA	NA	3	17846	96.6	3	32751	96.6	FALSE	FALSE	0	NA	NA	NA	NA	NA	NA	NA	NA	NA
RSORT0010413	1277	99.8	47.8	182	73.9	196	125	96.2	plants	eubacteria	3e-57	196	phytanoyl-_dioxygenase	GO:0016702	3	18950	96.2	3	33345	96.2	FALSE	FALSE	0	NA	NA	NA	NA	NA	NA	NA	NA	NA
RSORT0010498	1152	1	1	97.1	91.7	44.3	70.9	96.1	eubacteria	fungi	1e-20	97.1	NA	NA	3	18973	96.1	3	33358	96.1	FALSE	FALSE	0	NA	NA	NA	NA	NA	NA	NA	NA	NA
RSORT0019316	1201	58.9	48.9	155	50.8	57.4	57	96.1	eubacteria	metazoa	8e-39	155	NA	NA	3	20647	96.1	3	34015	96.1	FALSE	FALSE	1	scaffold19009	160	89.4	1e-49	1	1-159	160	1e-49	89.38
RSORT0005558	231	1	96.7	95.1	30	76.6	56.6	95.7	archaea	eubacteria	6e-24	96.7	4-alpha-glucanotransferase	GO:0005975,GO:0004134	3	17620	95.7	3	32620	95.7	FALSE	FALSE	0	NA	NA	NA	NA	NA	NA	NA	NA	NA
RSORT0011537	591	1	30.8	37.4	95.1	32	31.2	94.1	fungi	eubacteria	1e-22	95.1	ntf2-like_protein	GO:0005622,GO:0006810	3	19212	94.1	3	33461	94.1	FALSE	FALSE	0	NA	NA	NA	NA	NA	NA	NA	NA	NA
RSORT0013262	476	38.1	28.9	131	37.4	1	31.2	92.9	eubacteria	metazoa	1e-34	131	oxidoreductase	GO:0055114,GO:0016491	3	19591	92.9	3	15766	92.9	FALSE	FALSE	0	NA	NA	NA	NA	NA	NA	NA	NA	NA
RSORT0017059	850	41.6	40	166	40	40.4	38.5	124.4	eubacteria	metazoa	4e-46	166	oxidoreductase	GO:0055114,GO:0016491	3	20301	124.4	3	15766	92.9	FALSE	FALSE	1	scaffold_2336	348	84.2	1e-87	1	75742-75402	348	1e-87	84.2
RSORT0012478	1351	52.4	53.1	283	57.8	48.5	50.4	230.6	eubacteria	fungi	7e-89	283	oxidoreductase	GO:0055114,GO:0016491	3	19426	230.6	3	15766	92.9	FALSE	FALSE	0	NA	NA	NA	NA	NA	NA	NA	NA	NA
RSORT0012479	1233	52.4	53.1	283	57.8	48.5	50.4	230.6	eubacteria	fungi	2e-89	283	oxidoreductase	GO:0055114,GO:0016491	3	19427	230.6	3	15766	92.9	FALSE	FALSE	0	NA	NA	NA	NA	NA	NA	NA	NA	NA
RSORT0029170	1216	99.8	51.6	191	78.6	137	86.7	91.2	eubacteria	plants	6e-54	191	o-methyltransferase_family_protein	GO:0003700,GO:0008171,GO:0032259,GO:0030739,GO:0006355	3	21847	91.2	3	34309	91.2	FALSE	FALSE	0	NA	NA	NA	NA	NA	NA	NA	NA	NA
RSORT0031217	695	130	121	162	221	169	154	91	fungi	plants	4e-66	221	6-phosphogluconate_decarboxylating	GO:0050661,GO:0006098,GO:0004616	3	22065	91	3	34355	91	FALSE	FALSE	0	NA	NA	NA	NA	NA	NA	NA	NA	NA
RSORT0035846	936	35.8	32	126	32.7	35.8	33.9	90.2	eubacteria	metazoa	2e-30	126	NA	NA	3	22473	90.2	3	18840	90.2	FALSE	FALSE	0	NA	NA	NA	NA	NA	NA	NA	NA	NA
RSORT0035847	1066	37.4	32	129	33.5	35.8	34.3	91.6	eubacteria	metazoa	3e-31	129	NA	NA	3	22474	91.6	3	18840	90.2	FALSE	FALSE	0	NA	NA	NA	NA	NA	NA	NA	NA	NA
RSORT0000852	258	32	30.4	122	110	52	37.7	90	eubacteria	fungi	1e-32	122	alpha-ketoglutarate-dependent_taurine_dioxygenase	GO:0055114,GO:0000908,GO:0016702	3	15775	90	3	31432	90	FALSE	FALSE	0	NA	NA	NA	NA	NA	NA	NA	NA	NA
RSORT0009295	427	1	29.6	89.4	41.6	34.7	47.8	88.4	eubacteria	protista	1e-19	89.4	gtp-binding_protein	GO:0005525	3	18664	88.4	3	33189	88.4	FALSE	FALSE	0	NA	NA	NA	NA	NA	NA	NA	NA	NA
RSORT0048156	465	32.3	29.6	34.7	120	35	34.7	87.7	fungi	plants	5e-31	120	NA	NA	3	23863	87.7	3	35009	87.7	FALSE	FALSE	0	NA	NA	NA	NA	NA	NA	NA	NA	NA
RSORT0009771	874	37.4	44.7	125	77.8	1	40.4	87.6	eubacteria	fungi	2e-32	125	NA	NA	3	18798	87.6	3	33262	87.6	FALSE	FALSE	0	NA	NA	NA	NA	NA	NA	NA	NA	NA
RSORT0050363	345	37	31.6	124	66.6	33.1	33.9	87	eubacteria	fungi	4e-33	124	hydrolase	GO:0016787	3	24822	87	3	35653	87	FALSE	FALSE	0	NA	NA	NA	NA	NA	NA	NA	NA	NA
RSORT0016440	762	1	32.3	39.7	85.5	37.4	34.7	84.5	fungi	eubacteria	1e-18	85.5	NA	NA	3	20197	84.5	3	33863	84.5	FALSE	FALSE	0	NA	NA	NA	NA	NA	NA	NA	NA	NA
RSORT0046576	588	1	38.5	60.1	85.5	1	53.5	84.5	fungi	eubacteria	4e-18	85.5	NA	NA	3	23266	84.5	3	34613	84.5	FALSE	FALSE	0	NA	NA	NA	NA	NA	NA	NA	NA	NA
RSORT0014359	930	34.7	39.7	119	38.9	64.3	35	84.3	eubacteria	plants	5e-29	119	ap_family_2	GO:0016853	3	19797	84.3	3	33713	84.3	FALSE	FALSE	0	NA	NA	NA	NA	NA	NA	NA	NA	NA
RSORT0006634	457	47	100	59.3	51.2	87	131	84	protista	archaea	2e-35	131	NA	NA	3	17939	84	3	32809	84	FALSE	FALSE	0	NA	NA	NA	NA	NA	NA	NA	NA	NA
RSORT0046122	810	52.8	79.3	135	126	48.9	113	82.2	eubacteria	fungi	4e-33	135	NA	NA	3	23158	82.2	3	34551	82.2	FALSE	FALSE	0	NA	NA	NA	NA	NA	NA	NA	NA	NA
RSORT0050891	245	55.5	52.8	137	128	133	29.3	81.5	eubacteria	plants	2e-36	137	urea_carboxylase	GO:0004847,GO:0046872,GO:0008152,GO:0005524,GO:0004075,GO:0016829	3	25079	81.5	3	35844	81.5	FALSE	FALSE	0	NA	NA	NA	NA	NA	NA	NA	NA	NA
RSORT0054389	308	39.7	31.6	121	89.7	88.6	71.2	81.3	eubacteria	fungi	4e-32	121	hydrolase	GO:0008152,GO:0016746,GO:0016787	3	26708	81.3	3	37002	81.3	FALSE	FALSE	0	NA	NA	NA	NA	NA	NA	NA	NA	NA
RSORT0011699	555	38.9	33.5	120	33.5	33.9	1	81.1	eubacteria	metazoa	3e-29	120	o-antigen_acetylase	GO:0016747,GO:0016020	3	19258	81.1	3	33482	81.1	FALSE	FALSE	0	NA	NA	NA	NA	NA	NA	NA	NA	NA
RSORT0052902	462	38.9	43.5	120	35.4	38.1	46.2	81.1	eubacteria	protista	1e-30	120	sugar_kinase	GO:0005622,GO:0006355,GO:0003677,GO:0004747,GO:0006014,GO:0003700,GO:0016310	3	26036	81.1	3	36521	81.1	FALSE	FALSE	0	NA	NA	NA	NA	NA	NA	NA	NA	NA
RSORT0001576	528	1	32.3	82	33.5	32.3	41.2	81	eubacteria	protista	1e-15	82	NA	NA	3	16131	81	3	31710	81	FALSE	FALSE	0	NA	NA	NA	NA	NA	NA	NA	NA	NA
RSORT0023639	866	1	31.2	81.6	37.4	39.7	47.8	80.6	eubacteria	protista	6e-15	81.6	NA	NA	3	21194	80.6	3	22951	80.6	FALSE	FALSE	1	scaffold44455	782	86.8	0	1	840-65	782	0	86.83
RSORT0023640	887	1	31.2	81.6	37.4	39.7	48.5	80.6	eubacteria	protista	5e-15	81.6	NA	NA	3	21195	80.6	3	22951	80.6	FALSE	FALSE	1	scaffold44455	782	86.8	0	1	840-65	782	0	86.83
RSORT0046862	394	31.6	92	112	32.7	31.6	31.6	80.4	eubacteria	archaea	9e-28	112	oxidoreductase	GO:0055114,GO:0016491	3	23360	80.4	3	34676	80.4	FALSE	FALSE	0	NA	NA	NA	NA	NA	NA	NA	NA	NA
RSORT0048845	359	1	36.6	81.3	40.4	33.5	32	80.3	eubacteria	fungi	5e-17	81.3	oxidoreductase	GO:0055114,GO:0016491	3	24159	80.3	3	35213	80.3	FALSE	FALSE	1	scaffold_2336	295	83.7	3e-69	1	74607-74322	295	3e-69	83.73
RSORT0005972	590	37.7	1	44.7	1	33.1	117	79.3	protista	eubacteria	3e-29	117	NA	NA	3	17731	79.3	3	32680	79.3	FALSE	FALSE	0	NA	NA	NA	NA	NA	NA	NA	NA	NA
RSORT0052730	226	1	47.8	80.1	37.4	29.6	30.8	79.1	eubacteria	archaea	2e-16	80.1	alanine_racemase	GO:0008360,GO:0008784,GO:0008766,GO:0009058,GO:0051301,GO:0005524,GO:0047480,GO:0005737,GO:0006522	3	25956	79.1	3	36465	79.1	FALSE	FALSE	0	NA	NA	NA	NA	NA	NA	NA	NA	NA
RSORT0021351	1675	49.3	65.5	128	75.5	46.6	43.9	78.7	eubacteria	fungi	1e-29	128	NA	NA	3	20929	78.7	3	34108	78.7	FALSE	FALSE	0	NA	NA	NA	NA	NA	NA	NA	NA	NA
RSORT0009512	351	61.2	92.8	139	63.9	46.2	67	77.8	eubacteria	archaea	2e-37	139	glycosidase	GO:0005975,GO:0046872,GO:0043897,GO:0043895,GO:2001070	3	18725	77.8	3	33223	77.8	FALSE	FALSE	0	NA	NA	NA	NA	NA	NA	NA	NA	NA
RSORT0001095	301	103	80.9	105	179	80.5	104	76	fungi	eubacteria	6e-54	179	alcohol_dehydrogenase_i	GO:0008270,GO:0005739,GO:0006116,GO:0019170,GO:0000947,GO:0043458,GO:0004022,GO:0005634	3	15894	76	3	31528	76	FALSE	FALSE	0	NA	NA	NA	NA	NA	NA	NA	NA	NA
RSORT0007699	901	114	35	190	104	36.6	175	76	eubacteria	protista	1e-54	190	phosphatidylinositol-specific_phospholipase_x_domain_containing_protein	GO:0006629,GO:0008081	3	18223	76	3	32966	76	FALSE	FALSE	0	NA	NA	NA	NA	NA	NA	NA	NA	NA
RSORT0012378	227	1	30	33.1	33.9	77	30	76	plants	fungi	9e-17	77	NA	NA	3	19401	76	3	33539	76	FALSE	FALSE	0	NA	NA	NA	NA	NA	NA	NA	NA	NA
RSORT0019770	1430	83.2	107	159	35.8	53.5	80.1	75.8	eubacteria	archaea	3e-39	159	NA	NA	3	20710	75.8	3	34037	75.8	FALSE	FALSE	0	NA	NA	NA	NA	NA	NA	NA	NA	NA
RSORT0024919	761	1	1	67.8	33.1	76.6	65.5	75.6	plants	eubacteria	2e-14	76.6	ethylene_receptor	GO:0000156,GO:0035556,GO:0016021,GO:0046872,GO:0006355,GO:0023014,GO:0005524,GO:0005789,GO:0009873,GO:0000155	3	21369	75.6	3	34218	75.6	FALSE	FALSE	0	NA	NA	NA	NA	NA	NA	NA	NA	NA
RSORT0004053	648	37.7	64.3	113	44.3	42	48.5	75.3	eubacteria	archaea	3e-28	113	sugar_o-_sialic_acid_o-acetyltransferase_family	GO:0016746	3	17116	75.3	3	32334	75.3	FALSE	FALSE	0	NA	NA	NA	NA	NA	NA	NA	NA	NA
RSORT0045184	627	34.7	37.7	45.1	110	31.6	32	75.3	fungi	eubacteria	2e-27	110	conidial_pigment_biosynthesis_scytalone_dehydratase_arp1	GO:0048646,GO:0030411,GO:0043934,GO:0006582,GO:0046148	3	23076	75.3	3	34539	75.3	FALSE	FALSE	0	NA	NA	NA	NA	NA	NA	NA	NA	NA
RSORT0046481	418	1	75.1	50.8	33.9	48.5	65.1	74.1	archaea	protista	6e-16	75.1	uv_damage_endonuclease	GO:0004519,GO:0006289,GO:0009411	3	23228	74.1	3	34587	74.1	FALSE	FALSE	0	NA	NA	NA	NA	NA	NA	NA	NA	NA
RSORT0010624	840	55.1	34.3	76.6	129	55.1	50.8	73.9	fungi	eubacteria	1e-33	129	NA	NA	3	19003	73.9	3	33375	73.9	FALSE	FALSE	0	NA	NA	NA	NA	NA	NA	NA	NA	NA
RSORT0020354	1777	80.1	94.4	154	1	82.8	80.9	73.9	eubacteria	archaea	3e-37	154	NA	NA	3	20793	73.9	3	34065	73.9	FALSE	FALSE	0	NA	NA	NA	NA	NA	NA	NA	NA	NA
RSORT0006616	776	1	37.4	74.3	1	1	35.8	73.3	eubacteria	archaea	1e-13	74.3	NA	NA	3	17932	73.3	3	32804	73.3	FALSE	FALSE	0	NA	NA	NA	NA	NA	NA	NA	NA	NA
RSORT0020599	831	1	32.7	74.3	35.4	32.7	33.5	73.3	eubacteria	fungi	4e-14	74.3	NA	NA	3	20826	73.3	3	34073	73.3	FALSE	FALSE	0	NA	NA	NA	NA	NA	NA	NA	NA	NA
RSORT0014211	766	38.9	36.2	112	60.5	32.3	34.7	73.1	eubacteria	fungi	1e-25	112	NA	NA	3	19771	73.1	3	33705	73.1	FALSE	FALSE	0	NA	NA	NA	NA	NA	NA	NA	NA	NA
RSORT0012275	2096	61.6	115	134	60.1	54.7	59.7	72.4	eubacteria	archaea	9e-33	134	thymidylate_kinase_3	GO:0006233,GO:0032259,GO:0005524,GO:0006235,GO:0004798,GO:0016310,GO:0008168	3	19380	72.4	3	33530	72.4	FALSE	FALSE	0	NA	NA	NA	NA	NA	NA	NA	NA	NA
RSORT0034879	428	1	1	73.2	31.2	35.4	50.8	72.2	eubacteria	protista	2e-13	73.2	d-amino_acid_dehydrogenase_small_subunit	GO:0016491,GO:0019478,GO:0006524	3	22386	72.2	3	34422	72.2	FALSE	FALSE	1	scaffold35476	387	87.3	1e-69	2	1931-1666;2091-1978	272;115	1e-69;3e-40	84.93;93.04
RSORT0002427	330	1	30.8	72.8	66.2	31.6	32.7	71.8	eubacteria	fungi	9e-14	72.8	fad-dependent_monooxygenase	GO:0004497,GO:0055114	3	16462	71.8	3	31924	71.8	FALSE	FALSE	0	NA	NA	NA	NA	NA	NA	NA	NA	NA
RSORT0010035	431	33.5	32.3	34.7	105	36.6	34.7	71.5	fungi	plants	3e-25	105	NA	NA	3	18853	71.5	3	33294	71.5	FALSE	FALSE	0	NA	NA	NA	NA	NA	NA	NA	NA	NA
RSORT0017335	650	37.7	49.7	109	86.3	43.5	38.1	71.3	eubacteria	fungi	3e-27	109	glyoxalase_bleomycin_resistance_protein_dioxygenase	GO:0016702	3	20351	71.3	3	33909	71.3	FALSE	FALSE	0	NA	NA	NA	NA	NA	NA	NA	NA	NA
RSORT0028421	1104	97.8	40.4	169	55.5	75.5	59.3	71.2	eubacteria	metazoa	3e-47	169	NA	NA	3	21762	71.2	3	23076	71.2	FALSE	FALSE	0	NA	NA	NA	NA	NA	NA	NA	NA	NA
RSORT0028422	1066	97.4	40	169	55.1	75.9	59.3	71.6	eubacteria	metazoa	2e-47	169	NA	NA	3	21763	71.6	3	23076	71.2	FALSE	FALSE	0	NA	NA	NA	NA	NA	NA	NA	NA	NA
RSORT0051839	407	1	51.2	65.5	49.3	56.6	72	71	protista	eubacteria	2e-13	72	shikimate_5-dehydrogenase	GO:0003855,GO:0004765,GO:0055114,GO:0003866,GO:0046872,GO:0009423,GO:0005524,GO:0004764,GO:0016310,GO:0019632,GO:0050661,GO:0003856,GO:0005737,GO:0009073	3	25500	71	3	36138	71	FALSE	FALSE	0	NA	NA	NA	NA	NA	NA	NA	NA	NA
RSORT0011928	858	34.3	30.8	1	96.3	1	104	69.7	protista	fungi	9e-25	104	NA	NA	3	19313	69.7	3	33501	69.7	FALSE	FALSE	0	NA	NA	NA	NA	NA	NA	NA	NA	NA
RSORT0026419	624	1	31.2	68.9	34.3	1	40	67.9	eubacteria	protista	2e-11	68.9	fg-gap_repeat-containing_protein	GO:0008237	3	21533	67.9	3	23034	67.9	FALSE	FALSE	0	NA	NA	NA	NA	NA	NA	NA	NA	NA
RSORT0026420	637	1	31.2	68.9	34.3	1	40	67.9	eubacteria	protista	2e-11	68.9	fg-gap_repeat-containing_protein	GO:0008237	3	21534	67.9	3	23034	67.9	FALSE	FALSE	0	NA	NA	NA	NA	NA	NA	NA	NA	NA
RSORT0050057	353	31.6	29.3	59.7	65.1	30.8	99.4	67.8	protista	fungi	3e-24	99.4	phytanoyl-_dioxygenase	GO:0055114,GO:0016702,GO:0016706	3	24672	67.8	3	35553	67.8	FALSE	FALSE	0	NA	NA	NA	NA	NA	NA	NA	NA	NA
RSORT0005834	235	34.7	29.3	33.5	102	32.7	32.3	67.3	fungi	metazoa	5e-25	102	mfs_general_substrate_transporter	GO:0055085,GO:0016021	3	17697	67.3	3	32661	67.3	FALSE	FALSE	0	NA	NA	NA	NA	NA	NA	NA	NA	NA
RSORT0049614	361	42.7	50.1	107	110	47.8	37.7	67.3	fungi	eubacteria	6e-28	110	amidohydrolase	GO:0016812	3	24474	67.3	3	35420	67.3	FALSE	FALSE	0	NA	NA	NA	NA	NA	NA	NA	NA	NA
RSORT0050997	243	35	39.7	61.2	101	43.5	65.9	66	fungi	protista	2e-24	101	NA	NA	3	25133	66	3	35882	66	FALSE	FALSE	0	NA	NA	NA	NA	NA	NA	NA	NA	NA
RSORT0049929	591	50.1	1	116	34.7	34.3	59.7	65.9	eubacteria	protista	6e-28	116	uracil-dna_glycosylase	GO:0006471,GO:0003956	3	24602	65.9	3	35507	65.9	FALSE	FALSE	0	NA	NA	NA	NA	NA	NA	NA	NA	NA
RSORT0051918	268	34.7	30.4	100	31.6	29.6	30.8	65.3	eubacteria	metazoa	3e-24	100	ef_hand_domain_protein	GO:0005509	3	25538	65.3	3	36167	65.3	FALSE	FALSE	0	NA	NA	NA	NA	NA	NA	NA	NA	NA
RSORT0031656	1215	119	86.7	184	179	92	92.4	65	eubacteria	fungi	9e-52	184	NA	NA	3	22098	65	3	34366	65	FALSE	FALSE	0	NA	NA	NA	NA	NA	NA	NA	NA	NA
RSORT0001157	676	1	30.8	65.5	34.7	1	37	64.5	eubacteria	protista	1e-11	65.5	NA	NA	3	15929	64.5	3	31556	64.5	FALSE	FALSE	0	NA	NA	NA	NA	NA	NA	NA	NA	NA
RSORT0052065	285	1	53.9	65.5	54.7	48.5	30	64.5	eubacteria	fungi	5e-11	65.5	alpha-l-fucosidase	GO:0008152,GO:0004560	3	25615	64.5	3	36217	64.5	FALSE	FALSE	0	NA	NA	NA	NA	NA	NA	NA	NA	NA
RSORT0009510	476	37	98.2	100	35.4	37	31.2	63	eubacteria	archaea	7e-23	100	cyclomaltodextrin_glucanotransferase	GO:0005975,GO:0005576,GO:0046872,GO:0043895,GO:2001070	3	18723	63	3	33221	63	FALSE	FALSE	0	NA	NA	NA	NA	NA	NA	NA	NA	NA
RSORT0052993	252	30.4	45.1	88.2	82	93.2	32.3	62.8	plants	eubacteria	1e-21	93.2	urea_carboxylase	GO:0004847,GO:0043419,GO:0046872,GO:0016884,GO:0004039,GO:0005524,GO:0009405,GO:0004075,GO:0016829,GO:0019740,GO:0071469	3	26073	62.8	3	36549	62.8	FALSE	FALSE	0	NA	NA	NA	NA	NA	NA	NA	NA	NA
RSORT0007988	389	1	28.9	63.5	1	30.4	30.8	62.5	eubacteria	protista	2e-19	63.5	NA	NA	3	18311	62.5	3	18222	62.5	FALSE	FALSE	0	NA	NA	NA	NA	NA	NA	NA	NA	NA
RSORT0014252	380	34.7	36.2	114	33.1	32	33.9	79.3	eubacteria	archaea	3e-28	114	NA	NA	3	19778	79.3	3	18222	62.5	FALSE	FALSE	0	NA	NA	NA	NA	NA	NA	NA	NA	NA
RSORT0012604	578	33.9	32.3	182	35.4	32.3	34.3	148.1	eubacteria	fungi	6e-52	182	NA	NA	3	19457	148.1	3	18222	62.5	FALSE	FALSE	0	NA	NA	NA	NA	NA	NA	NA	NA	NA
RSORT0011816	972	76.6	111	118	139	77.8	83.6	62.4	fungi	eubacteria	4e-36	139	alpha_beta_hydrolase	GO:0008152,GO:0016787	3	19285	62.4	3	33493	62.4	FALSE	FALSE	0	NA	NA	NA	NA	NA	NA	NA	NA	NA
RSORT0012557	429	35	34.3	97.1	33.5	33.5	30.8	62.1	eubacteria	metazoa	4e-22	97.1	class_v_aminotransferase	GO:0008152,GO:0030170,GO:0008483	3	19448	62.1	3	33559	62.1	FALSE	FALSE	0	NA	NA	NA	NA	NA	NA	NA	NA	NA
RSORT0048822	441	86.3	148	113	1	1	32.7	61.7	archaea	eubacteria	9e-43	148	NA	NA	3	24147	61.7	3	35203	61.7	FALSE	FALSE	0	NA	NA	NA	NA	NA	NA	NA	NA	NA
RSORT0006498	273	32	28.5	31.2	92.8	33.5	29.6	60.8	fungi	plants	2e-21	92.8	NA	NA	3	17902	60.8	3	32789	60.8	FALSE	FALSE	0	NA	NA	NA	NA	NA	NA	NA	NA	NA
RSORT0008408	404	33.5	30.4	32.7	35.4	94	42.7	60.5	plants	protista	2e-22	94	NA	NA	3	18418	60.5	3	33064	60.5	FALSE	FALSE	0	NA	NA	NA	NA	NA	NA	NA	NA	NA
RSORT0052995	1007	158	132	218	156	92	124	60	eubacteria	metazoa	3e-66	218	short-chain_dehydrogenase	GO:0055114,GO:0016491	3	26074	60	3	36550	60	FALSE	FALSE	0	NA	NA	NA	NA	NA	NA	NA	NA	NA
RSORT0006054	279	50.4	48.9	110	53.5	42.7	46.2	59.6	eubacteria	fungi	1e-27	110	decarboxylase	GO:0006596,GO:0008923,GO:0004586	3	17759	59.6	3	32696	59.6	FALSE	FALSE	0	NA	NA	NA	NA	NA	NA	NA	NA	NA
RSORT0051083	513	40.4	31.6	99.8	33.9	32	32.3	59.4	eubacteria	metazoa	8e-23	99.8	ef_hand_domain_protein	GO:0005509	3	25172	59.4	3	35907	59.4	FALSE	FALSE	0	NA	NA	NA	NA	NA	NA	NA	NA	NA
RSORT0014643	277	30.4	29.3	89.7	61.2	43.5	30.4	59.3	eubacteria	fungi	1e-20	89.7	NA	NA	3	19857	59.3	3	33732	59.3	FALSE	FALSE	0	NA	NA	NA	NA	NA	NA	NA	NA	NA
RSORT0029862	517	46.6	38.5	118	36.2	1	55.5	71.4	eubacteria	protista	3e-28	118	ig_domain-containing_calcium-binding_-gap_repeat_protein	GO:0016020,GO:0005509,GO:0007229	NA	NA	NA	3	18768	59	FALSE	FALSE	0	NA	NA	NA	NA	NA	NA	NA	NA	NA
RSORT0029863	509	46.6	38.5	115	35	29.6	55.5	68.4	eubacteria	protista	5e-27	115	ig_domain-containing_calcium-binding_-gap_repeat_protein	GO:0016020,GO:0005509,GO:0007229	NA	NA	NA	3	18768	59	FALSE	FALSE	0	NA	NA	NA	NA	NA	NA	NA	NA	NA
RSORT0029861	483	47	38.5	106	35	29.6	55.8	59	eubacteria	protista	5e-24	106	ig_domain-containing_calcium-binding_-gap_repeat_protein	GO:0016020,GO:0005509,GO:0007229	NA	NA	NA	3	18768	59	FALSE	FALSE	0	NA	NA	NA	NA	NA	NA	NA	NA	NA
RSORT0019308	1266	279	293	338	285	323	261	59	eubacteria	plants	1e-110	338	adenosine_deaminase	GO:0004000,GO:0008270,GO:0000034,GO:0006146,GO:0009117,GO:0043103,GO:0009168	3	20646	59	3	34014	59	FALSE	FALSE	0	NA	NA	NA	NA	NA	NA	NA	NA	NA
RSORT0014597	536	34.7	32	93.6	32.3	31.6	32	58.9	eubacteria	metazoa	7e-20	93.6	phosphoesterase	GO:0016788	3	19842	58.9	3	33725	58.9	FALSE	FALSE	0	NA	NA	NA	NA	NA	NA	NA	NA	NA
RSORT0046559	848	34.3	68.2	93.2	74.7	1	34.3	58.9	eubacteria	fungi	1e-19	93.2	NA	NA	3	23256	58.9	3	34604	58.9	FALSE	FALSE	0	NA	NA	NA	NA	NA	NA	NA	NA	NA
RSORT0003824	266	34.7	29.6	65.9	93.2	29.6	31.6	58.5	fungi	eubacteria	3e-22	93.2	alpha-l-rhamnosidase	GO:0003824,GO:0008152	3	17027	58.5	3	32276	58.5	FALSE	FALSE	0	NA	NA	NA	NA	NA	NA	NA	NA	NA
RSORT0027264	1260	73.6	92.8	132	1	67.4	70.9	58.4	eubacteria	archaea	1e-30	132	NA	NA	3	21637	58.4	3	23051	58.4	FALSE	FALSE	1	scaffold7897	948	76.4	2e-122	1	14463-13545	948	2e-122	76.37
RSORT0038064	1615	85.5	126	147	34.3	66.2	82	61.5	eubacteria	archaea	6e-35	147	NA	NA	NA	NA	NA	3	23051	58.4	FALSE	FALSE	0	NA	NA	NA	NA	NA	NA	NA	NA	NA
RSORT0048186	404	110	98.2	168	137	100	138	58	eubacteria	protista	7e-47	168	alpha-glucosidase	GO:0032450,GO:0030246,GO:0005975	3	23873	58	3	35018	58	FALSE	FALSE	1	scaffold6952	401	89.8	4e-143	1	5933-5536	401	4e-143	89.78
RSORT0044853	1454	1	33.9	41.2	58.9	1	35.8	57.9	fungi	eubacteria	5e-08	58.9	NA	NA	3	23061	57.9	3	23310	57.9	FALSE	FALSE	0	NA	NA	NA	NA	NA	NA	NA	NA	NA
RSORT0044854	1526	1	33.9	41.2	58.9	1	35.8	57.9	fungi	eubacteria	5e-08	58.9	NA	NA	3	23062	57.9	3	23310	57.9	FALSE	FALSE	0	NA	NA	NA	NA	NA	NA	NA	NA	NA
RSORT0023914	679	37.4	42	95.1	45.1	35.4	67.4	57.7	eubacteria	protista	1e-19	95.1	fg-gap_repeat_protein	GO:0016021,GO:0007160,GO:0005509,GO:0007229	NA	NA	NA	3	22962	57.7	FALSE	FALSE	0	NA	NA	NA	NA	NA	NA	NA	NA	NA
RSORT0023915	1506	38.9	80.1	210	57.4	38.9	98.2	171.1	eubacteria	protista	1e-55	210	na-ca_exchanger_integrin-beta4	GO:0016021,GO:0005509,GO:0007229	NA	NA	NA	3	22962	57.7	FALSE	FALSE	0	NA	NA	NA	NA	NA	NA	NA	NA	NA
RSORT0001474	224	39.7	43.9	37.4	38.5	89	97.1	57.4	protista	plants	1e-24	97.1	elongation_factor_1-	GO:0003746,GO:0006414,GO:0006184,GO:0003924,GO:0005525	3	16086	57.4	3	31675	57.4	FALSE	FALSE	0	NA	NA	NA	NA	NA	NA	NA	NA	NA
RSORT0047536	226	42.7	52.8	61.2	98.6	34.7	38.1	55.9	fungi	eubacteria	9e-24	98.6	yor378w-like_protein	GO:0055085,GO:0016021	7	9484	55.9	3	34839	55.9	FALSE	FALSE	0	NA	NA	NA	NA	NA	NA	NA	NA	NA
RSORT0007606	286	1	28.1	38.5	56.6	32.3	31.2	55.6	fungi	eubacteria	2e-09	56.6	NA	NA	3	18198	55.6	3	22287	55.6	FALSE	FALSE	0	NA	NA	NA	NA	NA	NA	NA	NA	NA
RSORT0024503	711	33.1	34.3	68.2	107	63.5	45.1	73.9	fungi	eubacteria	2e-26	107	hhe_domain-containing_protein	GO:0005739,GO:0043169	3	21318	73.9	3	22287	55.6	FALSE	FALSE	0	NA	NA	NA	NA	NA	NA	NA	NA	NA
RSORT0046542	301	33.9	29.3	43.5	89.4	37	45.1	55.5	fungi	protista	1e-20	89.4	NA	NA	3	23251	55.5	3	34601	55.5	FALSE	FALSE	0	NA	NA	NA	NA	NA	NA	NA	NA	NA
RSORT0009511	605	38.9	81.6	94	54.3	44.7	40	55.1	eubacteria	archaea	1e-19	94	cyclomaltodextrin_glucanotransferase	GO:0005975,GO:0005576,GO:0046872,GO:0016798,GO:0043895,GO:2001070	3	18724	55.1	3	33222	55.1	FALSE	FALSE	0	NA	NA	NA	NA	NA	NA	NA	NA	NA
RSORT0049331	218	31.6	30.8	86.3	32	31.6	31.2	54.7	eubacteria	fungi	8e-19	86.3	saccharopine_dehydrogenase-like_oxidoreductase	GO:0055114,GO:0016491	3	24355	54.7	3	35341	54.7	FALSE	FALSE	0	NA	NA	NA	NA	NA	NA	NA	NA	NA
RSORT0013026	1483	1	38.9	39.7	55.1	38.1	35.4	54.1	fungi	eubacteria	3e-06	55.1	NA	NA	3	19536	54.1	3	33604	54.1	FALSE	FALSE	0	NA	NA	NA	NA	NA	NA	NA	NA	NA
RSORT0001007	281	48.1	34.3	102	32	32.7	34.3	53.9	eubacteria	metazoa	4e-24	102	acyltransferase_3	GO:0016747,GO:0016020	3	15851	53.9	3	17990	53.9	FALSE	FALSE	0	NA	NA	NA	NA	NA	NA	NA	NA	NA
RSORT0014070	347	49.3	32.7	107	35.8	32.7	35.4	57.7	eubacteria	metazoa	2e-25	107	acyltransferase_3	GO:0016747,GO:0016020	3	19730	57.7	3	17990	53.9	FALSE	FALSE	0	NA	NA	NA	NA	NA	NA	NA	NA	NA
RSORT0005366	465	43.5	30.4	124	32.3	33.5	35.4	80.5	eubacteria	metazoa	6e-31	124	acyltransferase_3	GO:0016747,GO:0016020	3	17566	80.5	3	17990	53.9	FALSE	FALSE	0	NA	NA	NA	NA	NA	NA	NA	NA	NA
RSORT0003290	544	34.7	33.9	69.3	51.2	48.5	88.6	53.9	protista	eubacteria	2e-19	88.6	d-alanine--d-alanine_ligase	GO:0016740,GO:0043167,GO:0008152,GO:0044424	3	16816	53.9	3	32147	53.9	FALSE	FALSE	0	NA	NA	NA	NA	NA	NA	NA	NA	NA
RSORT0053679	373	51.2	64.3	105	75.9	64.7	58.9	53.8	eubacteria	fungi	4e-24	105	protein	GO:0004043,GO:0016788,GO:0018859,GO:0008881,GO:0035438,GO:0009058,GO:0031177	3	26365	53.8	3	36733	53.8	FALSE	FALSE	0	NA	NA	NA	NA	NA	NA	NA	NA	NA
RSORT0001560	227	102	76.3	102	155	96.3	101	53	fungi	metazoa	6e-44	155	aldehyde_dehydrogenase	GO:0016620,GO:0055114	3	16125	53	3	31706	53	FALSE	FALSE	0	NA	NA	NA	NA	NA	NA	NA	NA	NA
RSORT0046817	561	1	30	1	53.9	1	34.7	52.9	fungi	protista	5e-08	53.9	NA	NA	3	23346	52.9	3	34663	52.9	FALSE	FALSE	0	NA	NA	NA	NA	NA	NA	NA	NA	NA
RSORT0051971	256	60.1	113	82.8	30.4	29.6	33.1	52.9	archaea	eubacteria	2e-30	113	NA	NA	3	25568	52.9	3	36187	52.9	FALSE	FALSE	0	NA	NA	NA	NA	NA	NA	NA	NA	NA
RSORT0020865	726	1	1	53.5	1	1	1	52.5	eubacteria	metazoa	6e-07	53.5	NA	NA	3	20861	52.5	3	34082	52.5	FALSE	FALSE	0	NA	NA	NA	NA	NA	NA	NA	NA	NA
RSORT0000796	289	33.9	77.4	86.3	50.4	49.3	64.7	52.4	eubacteria	archaea	5e-19	86.3	magnesium_and_cobalt_transport_protein	GO:0015693,GO:0006824,GO:0015087,GO:0005886,GO:0055085,GO:0015095,GO:0016021	3	15748	52.4	3	31413	52.4	FALSE	FALSE	1	scaffold18633scaffold18431	124	95.2	8e-20	2	62-1;1979-2040	62;62	8e-20;8e-20	95.16;95.16
RSORT0014765	2103	65.9	110	118	75.5	62.8	84	52.1	eubacteria	archaea	3e-25	118	NA	NA	3	19880	52.1	3	33742	52.1	FALSE	FALSE	0	NA	NA	NA	NA	NA	NA	NA	NA	NA
RSORT0046251	2570	134	57.8	186	142	68.9	140	52	eubacteria	fungi	4e-46	186	beta-ketoacyl_synthase	GO:0016747,GO:0016491,GO:0043167,GO:0008152	NA	NA	NA	3	23318	52	FALSE	FALSE	0	NA	NA	NA	NA	NA	NA	NA	NA	NA
RSORT0046252	2599	134	57.8	186	142	68.9	140	52	eubacteria	fungi	4e-46	186	beta-ketoacyl_synthase	GO:0016747,GO:0016491,GO:0043167,GO:0008152	NA	NA	NA	3	23318	52	FALSE	FALSE	0	NA	NA	NA	NA	NA	NA	NA	NA	NA
RSORT0005696	1009	116	45.8	168	55.8	82.8	98.2	52	eubacteria	metazoa	4e-47	168	lipolytic_protein_g-d-s-l_family	GO:0031217,GO:0005975	3	17664	52	3	32643	52	FALSE	FALSE	0	NA	NA	NA	NA	NA	NA	NA	NA	NA
RSORT0048382	487	52.4	60.1	63.9	47	104	94	51.6	plants	protista	6e-25	104	set_domain_protein	GO:0008716,GO:0046872,GO:0005524,GO:0032259,GO:0005634,GO:0008168	3	23959	51.6	3	35072	51.6	FALSE	FALSE	0	NA	NA	NA	NA	NA	NA	NA	NA	NA
RSORT0052646	464	1	30.4	35.8	51.6	1	33.9	50.6	fungi	eubacteria	2e-06	51.6	NA	NA	3	25911	50.6	3	36433	50.6	FALSE	FALSE	1	scaffold16199	377	86.5	9e-86	2	3405-3108;5617-5542	299;78	9e-86;2e-17	85.95;88.46
RSORT0005105	339	38.5	31.2	89	30.8	1	33.9	50.5	eubacteria	metazoa	2e-19	89	ornithine_decarboxylase	GO:0005737,GO:0006596,GO:0030170,GO:0004586,GO:0006520	3	17468	50.5	3	32542	50.5	FALSE	FALSE	0	NA	NA	NA	NA	NA	NA	NA	NA	NA
RSORT0009031	705	1	50.8	49.7	33.1	1	32	49.8	archaea	eubacteria	2e-06	50.8	NA	NA	3	18574	49.8	3	33141	49.8	FALSE	FALSE	0	NA	NA	NA	NA	NA	NA	NA	NA	NA
RSORT0016930	980	33.9	31.6	47.8	36.6	70.5	83.6	49.7	protista	plants	1e-16	83.6	NA	NA	3	20284	49.7	3	33890	49.7	FALSE	FALSE	0	NA	NA	NA	NA	NA	NA	NA	NA	NA
RSORT0045696	1531	81.3	44.3	66.6	90.9	131	80.5	49.7	plants	fungi	7e-32	131	flavonol_3-o-glucosyltransferase	GO:0047213,GO:0009718	3	23120	49.7	3	34545	49.7	FALSE	FALSE	0	NA	NA	NA	NA	NA	NA	NA	NA	NA
RSORT0050156	260	37	31.6	35.8	86.7	37.4	38.1	49.7	fungi	protista	7e-20	86.7	methyltransferase_domain-containing_protein	GO:0008168,GO:0032259	3	24725	49.7	3	35593	49.7	FALSE	FALSE	0	NA	NA	NA	NA	NA	NA	NA	NA	NA
RSORT0018886	329	38.5	31.6	35	87.8	40	79.7	49.3	fungi	protista	3e-19	87.8	glucose_n-acetyltransferase	GO:0008270,GO:0016757	3	20592	49.3	3	34004	49.3	FALSE	FALSE	0	NA	NA	NA	NA	NA	NA	NA	NA	NA
RSORT0050143	374	34.7	29.6	84	33.9	33.9	60.8	49.3	eubacteria	protista	2e-17	84	NA	NA	3	24718	49.3	3	35589	49.3	FALSE	FALSE	0	NA	NA	NA	NA	NA	NA	NA	NA	NA
RSORT0009535	400	40.8	32	34.7	34.3	31.2	89.7	48.9	protista	metazoa	2e-20	89.7	NA	NA	3	18732	48.9	3	33229	48.9	FALSE	FALSE	0	NA	NA	NA	NA	NA	NA	NA	NA	NA
RSORT0053961	319	33.1	33.1	69.7	81.3	31.2	31.2	48.2	fungi	eubacteria	1e-16	81.3	alpha-l-rhamnosidase	GO:0016798,GO:0008152	3	26493	48.2	3	36836	48.2	FALSE	FALSE	0	NA	NA	NA	NA	NA	NA	NA	NA	NA
RSORT0036896	2036	291	113	238	333	339	325	48	plants	fungi	2e-105	339	beta-hexosaminidase_2-like	GO:0008152,GO:0015929	3	22548	48	3	34451	48	FALSE	FALSE	0	NA	NA	NA	NA	NA	NA	NA	NA	NA
RSORT0002920	232	30.8	28.1	78.6	30.8	30.8	30.8	47.8	eubacteria	metazoa	5e-16	78.6	amino_acid_permease	GO:0003333,GO:0015171,GO:0016021	3	16678	47.8	3	32057	47.8	FALSE	FALSE	0	NA	NA	NA	NA	NA	NA	NA	NA	NA
RSORT0022664	367	1	30.4	48.5	48.5	36.2	33.1	47.5	eubacteria	fungi	2e-06	48.5	NA	NA	3	21081	47.5	3	34155	47.5	FALSE	FALSE	0	NA	NA	NA	NA	NA	NA	NA	NA	NA
RSORT0000359	344	61.6	53.5	68.6	109	57	62.4	47.4	fungi	eubacteria	5e-28	109	nadp-binding_protein	GO:0055114,GO:0016491	3	15585	47.4	3	21823	47.4	FALSE	FALSE	0	NA	NA	NA	NA	NA	NA	NA	NA	NA
RSORT0031314	814	145	99.4	123	226	117	111	81	fungi	metazoa	2e-70	226	nad_-binding_protein	GO:0055114,GO:0016491	3	22073	81	3	21823	47.4	FALSE	FALSE	0	NA	NA	NA	NA	NA	NA	NA	NA	NA
RSORT0005104	404	40.4	31.6	87.8	35.8	35.8	40.4	47.4	eubacteria	metazoa	7e-19	87.8	ornithine_decarboxylase	GO:0005737,GO:0006596,GO:0030170,GO:0008923,GO:0004586,GO:0006520	3	17467	47.4	3	32541	47.4	FALSE	FALSE	0	NA	NA	NA	NA	NA	NA	NA	NA	NA
RSORT0053285	336	32.7	33.1	36.2	35.4	31.2	80.1	47.4	protista	eubacteria	1e-16	80.1	NA	NA	3	26194	47.4	3	36627	47.4	FALSE	FALSE	0	NA	NA	NA	NA	NA	NA	NA	NA	NA
RSORT0009681	335	84.7	96.7	132	107	100	82.4	47.3	eubacteria	fungi	1e-33	132	amino_acid_partial	GO:0016788,GO:0031177,GO:0016491,GO:0009058,GO:0016746,GO:0055114,GO:0016874	3	18769	47.3	3	33250	47.3	FALSE	FALSE	0	NA	NA	NA	NA	NA	NA	NA	NA	NA
RSORT0007388	463	36.6	32.3	83.2	35	31.2	32.3	46.6	eubacteria	metazoa	2e-17	83.2	NA	NA	3	18129	46.6	3	22277	46.6	FALSE	FALSE	0	NA	NA	NA	NA	NA	NA	NA	NA	NA
RSORT0026290	924	34.3	35.8	164	41.6	34.7	1	129.7	eubacteria	fungi	4e-46	164	NA	NA	3	21523	129.7	3	22277	46.6	FALSE	FALSE	0	NA	NA	NA	NA	NA	NA	NA	NA	NA
RSORT0013481	574	34.7	34.7	1	81.3	1	33.1	46.6	fungi	metazoa	7e-18	81.3	NA	NA	3	19635	46.6	3	33655	46.6	FALSE	FALSE	0	NA	NA	NA	NA	NA	NA	NA	NA	NA
RSORT0014018	760	86.3	90.9	132	37.4	81.6	80.5	45.7	eubacteria	archaea	5e-32	132	NA	NA	NA	NA	NA	3	22605	45.7	FALSE	FALSE	0	NA	NA	NA	NA	NA	NA	NA	NA	NA
RSORT0014017	660	67	71.2	115	1	72.8	79.3	48	eubacteria	protista	2e-26	115	NA	NA	NA	NA	NA	3	22605	45.7	FALSE	FALSE	0	NA	NA	NA	NA	NA	NA	NA	NA	NA
RSORT0028383	1304	239	172	284	94.7	229	159	45	eubacteria	metazoa	2e-89	284	hydroxyindole_o-methyltransferase	GO:0030187,GO:0032259,GO:2000019,GO:0017096,GO:0042803,GO:0005737	3	21757	45	3	23073	45	FALSE	FALSE	0	NA	NA	NA	NA	NA	NA	NA	NA	NA
RSORT0028382	1410	238	172	284	94.7	229	160	46	eubacteria	metazoa	4e-89	284	hydroxyindole_o-methyltransferase	GO:0030187,GO:0032259,GO:2000019,GO:0017096,GO:0042803,GO:0005737	3	21756	46	3	23073	45	FALSE	FALSE	0	NA	NA	NA	NA	NA	NA	NA	NA	NA
RSORT0000515	213	33.5	29.3	78.2	1	30.8	29.6	44.7	eubacteria	metazoa	9e-16	78.2	glycosyltransferase_family_group_2	GO:0016740	3	15642	44.7	3	31334	44.7	FALSE	FALSE	0	NA	NA	NA	NA	NA	NA	NA	NA	NA
RSORT0003937	332	33.1	30	77	33.5	33.1	32.3	43.9	eubacteria	fungi	6e-15	77	o-antigen_acetylase	GO:0016747,GO:0016020	3	17071	43.9	3	32308	43.9	FALSE	FALSE	0	NA	NA	NA	NA	NA	NA	NA	NA	NA
RSORT0050780	362	61.2	33.1	105	34.3	38.9	33.5	43.8	eubacteria	metazoa	8e-25	105	o-antigen_acetylase	GO:0016747,GO:0016020	3	25029	43.8	3	35809	43.8	FALSE	FALSE	0	NA	NA	NA	NA	NA	NA	NA	NA	NA
RSORT0014673	1331	86.7	45.8	130	54.7	47.4	74.3	43.3	eubacteria	metazoa	6e-31	130	NA	NA	3	19862	43.3	3	33736	43.3	FALSE	FALSE	1	scaffold8903	32	100	2e-07	1	21003-21034	32	2e-07	100
RSORT0046727	415	35.8	31.6	34.7	40.4	78.6	50.1	42.8	plants	protista	1e-16	78.6	NA	NA	3	23317	42.8	3	34645	42.8	FALSE	FALSE	0	NA	NA	NA	NA	NA	NA	NA	NA	NA
RSORT0050511	241	33.5	34.7	76.3	65.9	30.8	31.6	42.8	eubacteria	fungi	3e-15	76.3	NA	NA	3	24904	42.8	3	35715	42.8	FALSE	FALSE	0	NA	NA	NA	NA	NA	NA	NA	NA	NA
RSORT0001377	241	40.4	47.4	82.8	78.2	35	35.8	42.4	eubacteria	fungi	6e-18	82.8	amidohydrolase	GO:0016812	3	16043	42.4	3	31647	42.4	FALSE	FALSE	0	NA	NA	NA	NA	NA	NA	NA	NA	NA
RSORT0024443	894	35.4	32	38.9	1	77.8	35.4	42.4	plants	eubacteria	6e-15	77.8	NA	NA	3	21312	42.4	3	34207	42.4	FALSE	FALSE	0	NA	NA	NA	NA	NA	NA	NA	NA	NA
RSORT0021409	1186	157	1	149	88.6	124	199	42	protista	metazoa	4e-58	199	nod3_protein	GO:0005525,GO:0005622,GO:0006468,GO:0005524,GO:0004674,GO:0007264	NA	NA	NA	3	22885	42	FALSE	FALSE	0	NA	NA	NA	NA	NA	NA	NA	NA	NA
RSORT0021410	946	161	33.1	153	88.6	126	203	42	protista	metazoa	1e-60	203	nod3_protein	GO:0005525,GO:0006468,GO:0005524,GO:0004674,GO:0007264	NA	NA	NA	3	22885	42	FALSE	FALSE	0	NA	NA	NA	NA	NA	NA	NA	NA	NA
RSORT0014908	1393	38.9	32.3	36.2	80.9	33.9	1	42	fungi	metazoa	2e-14	80.9	NA	NA	3	19907	42	3	33753	42	FALSE	FALSE	0	NA	NA	NA	NA	NA	NA	NA	NA	NA
RSORT0031599	335	38.9	32	80.9	33.1	32	42.4	42	eubacteria	protista	5e-16	80.9	na-ca_exchanger_integrin-beta4	GO:0016021,GO:0007155,GO:0005509,GO:0005727,GO:0007229	3	22094	42	3	34364	42	FALSE	FALSE	0	NA	NA	NA	NA	NA	NA	NA	NA	NA
RSORT0048684	302	36.6	29.3	78.6	75.5	31.6	32.3	42	eubacteria	fungi	5e-16	78.6	fad-dependent_monooxygenase	GO:0055114,GO:0018658	3	24098	42	3	35170	42	FALSE	FALSE	0	NA	NA	NA	NA	NA	NA	NA	NA	NA
RSORT0000235	293	39.7	30.4	47.4	81.3	53.9	40.8	41.6	fungi	plants	1e-17	81.3	glycosyltransferase_family_8_protein	GO:0016757	3	15540	41.6	3	31267	41.6	FALSE	FALSE	0	NA	NA	NA	NA	NA	NA	NA	NA	NA
RSORT0002882	235	36.6	36.6	78.2	34.3	31.6	32	41.6	eubacteria	metazoa	4e-17	78.2	gcn5-related_n-acetyltransferase	GO:0008080	3	16657	41.6	3	32045	41.6	FALSE	FALSE	1	scaffold40474	220	86.8	1e-62	1	15510-15726	220	1e-62	86.82
RSORT0037875	1338	40	35.4	75.9	81.6	33.9	80.9	41.6	fungi	protista	6e-15	81.6	mgs207_protein	GO:0044424	3	22633	41.6	3	34467	41.6	FALSE	FALSE	0	NA	NA	NA	NA	NA	NA	NA	NA	NA
RSORT0050953	380	33.1	29.3	74.7	40	38.5	35.8	41.6	eubacteria	fungi	6e-14	74.7	NA	NA	3	25112	41.6	3	35867	41.6	FALSE	FALSE	0	NA	NA	NA	NA	NA	NA	NA	NA	NA
RSORT0006342	658	33.5	1	67.4	1	1	76.6	43.1	protista	eubacteria	5e-16	76.6	NA	NA	8	7181	34.7	3	18165	41.2	FALSE	FALSE	0	NA	NA	NA	NA	NA	NA	NA	NA	NA
RSORT0006340	567	35.4	1	67.4	1	1	76.6	41.2	protista	eubacteria	4e-16	76.6	NA	NA	NA	NA	NA	3	18165	41.2	FALSE	FALSE	0	NA	NA	NA	NA	NA	NA	NA	NA	NA
RSORT0006341	608	33.5	1	67.4	1	1	76.6	43.1	protista	eubacteria	4e-16	76.6	NA	NA	NA	NA	NA	3	18165	41.2	FALSE	FALSE	0	NA	NA	NA	NA	NA	NA	NA	NA	NA
RSORT0052732	504	41.6	30.4	72	68.2	61.6	82.8	41.2	protista	eubacteria	8e-18	82.8	name	GO:0016628,GO:1902130,GO:0046189,GO:0046700,GO:0009807,GO:0018130,GO:0046165,GO:0019336,GO:0046273	3	25957	41.2	3	36466	41.2	FALSE	FALSE	0	NA	NA	NA	NA	NA	NA	NA	NA	NA
RSORT0053010	264	53.1	55.1	69.7	94	51.2	65.1	40.9	fungi	eubacteria	2e-22	94	uncharacterized_transporter_q9us44	GO:0055085,GO:0016021	3	26080	40.9	3	36555	40.9	FALSE	FALSE	0	NA	NA	NA	NA	NA	NA	NA	NA	NA
RSORT0045537	977	36.2	31.2	77	38.5	35.4	33.9	40.8	eubacteria	fungi	1e-14	77	NA	NA	3	23107	40.8	3	16126	40.8	FALSE	FALSE	0	NA	NA	NA	NA	NA	NA	NA	NA	NA
RSORT0045539	959	36.2	31.2	77	38.5	35.4	33.9	40.8	eubacteria	fungi	1e-14	77	NA	NA	3	23109	40.8	3	16126	40.8	FALSE	FALSE	0	NA	NA	NA	NA	NA	NA	NA	NA	NA
RSORT0045540	714	36.2	32.7	77	38.5	36.2	33.9	40.8	eubacteria	fungi	5e-15	77	NA	NA	3	23110	40.8	3	16126	40.8	FALSE	FALSE	0	NA	NA	NA	NA	NA	NA	NA	NA	NA
RSORT0002872	285	44.7	45.4	82.4	80.5	85.5	1	40.8	plants	eubacteria	1e-18	85.5	urea_amidolyase	GO:0046872,GO:0008152,GO:0005524,GO:0004075,GO:0016829,GO:0016884	3	16652	40.8	3	32041	40.8	FALSE	FALSE	0	NA	NA	NA	NA	NA	NA	NA	NA	NA
RSORT0047154	381	34.7	30	34.3	36.6	30	75.1	40.4	protista	fungi	6e-15	75.1	NA	NA	3	23470	40.4	3	34747	40.4	FALSE	FALSE	0	NA	NA	NA	NA	NA	NA	NA	NA	NA
RSORT0010014	355	91.7	121	132	93.2	93.2	73.2	40.3	eubacteria	archaea	1e-35	132	inosine_uridine-preferring_nucleoside_hydrolase	GO:0008477,GO:0008152	3	18848	40.3	3	33291	40.3	FALSE	FALSE	0	NA	NA	NA	NA	NA	NA	NA	NA	NA
RSORT0049353	381	35.4	30.8	1	33.1	54.7	75.5	40.1	protista	plants	7e-16	75.5	ubiquitin_family_protein	GO:0008270	3	24364	40.1	3	35346	40.1	FALSE	FALSE	0	NA	NA	NA	NA	NA	NA	NA	NA	NA
RSORT0037163	335	34.3	28.9	53.5	74.3	65.1	32	40	fungi	plants	2e-14	74.3	amidase_signature_enzyme	GO:0016884	3	22571	40	3	15613	40	FALSE	FALSE	0	NA	NA	NA	NA	NA	NA	NA	NA	NA
RSORT0004466	281	45.8	57.8	82.8	89	84	33.5	43.2	fungi	plants	7e-20	89	NA	NA	3	17251	43.2	3	15613	40	FALSE	FALSE	0	NA	NA	NA	NA	NA	NA	NA	NA	NA
RSORT0037164	1839	112	179	311	347	339	107	235	fungi	plants	3e-109	347	amidase_signature_enzyme	GO:0016884	3	22572	235	3	15613	40	FALSE	FALSE	0	NA	NA	NA	NA	NA	NA	NA	NA	NA
RSORT0037162	1271	82.4	114	217	218	215	82.4	135.6	fungi	eubacteria	1e-62	218	amidase_signature_enzyme	GO:0016884	NA	NA	NA	3	15613	40	FALSE	FALSE	0	NA	NA	NA	NA	NA	NA	NA	NA	NA
RSORT0003781	355	45.1	30.4	84.7	45.1	43.1	56.6	39.6	eubacteria	protista	4e-18	84.7	fad_binding_domain_protein	GO:0004497,GO:0055114	3	17015	39.6	3	32267	39.6	FALSE	FALSE	0	NA	NA	NA	NA	NA	NA	NA	NA	NA
RSORT0002227	392	47	42.7	77	37.4	54.7	85.9	38.9	protista	eubacteria	2e-18	85.9	d-amino_acid_dehydrogenase_small_subunit	GO:0008718,GO:0055130,GO:0055114	3	16395	38.9	3	31881	38.9	FALSE	FALSE	1	scaffold35476	407	85.3	2e-81	2	821-508;951-865	319;88	2e-81;2e-21	84.33;88.64
RSORT0053296	238	32	28.5	70.9	32	31.2	31.2	38.9	eubacteria	metazoa	5e-13	70.9	transcriptional_regulator	GO:0005524,GO:0006508,GO:0004197	3	26199	38.9	3	36631	38.9	FALSE	FALSE	0	NA	NA	NA	NA	NA	NA	NA	NA	NA
RSORT0022780	1243	86.3	92.4	125	79.7	65.5	64.3	38.7	eubacteria	archaea	4e-30	125	methionyl-trna_formyltransferase	GO:0071951,GO:0006413,GO:0004479,GO:0032259,GO:0008168	3	21099	38.7	3	34161	38.7	FALSE	FALSE	0	NA	NA	NA	NA	NA	NA	NA	NA	NA
RSORT0007332	423	35	34.7	73.6	33.9	31.6	31.2	38.6	eubacteria	metazoa	8e-14	73.6	NA	NA	3	18116	38.6	3	32904	38.6	FALSE	FALSE	0	NA	NA	NA	NA	NA	NA	NA	NA	NA
RSORT0014744	638	53.1	32	81.3	75.1	69.3	91.7	38.6	protista	eubacteria	3e-21	91.7	mannose-binding_lectin	GO:0016998	3	19879	38.6	3	33741	38.6	FALSE	FALSE	0	NA	NA	NA	NA	NA	NA	NA	NA	NA
RSORT0053919	234	30.8	29.3	57	29.6	28.9	69.3	38.5	protista	eubacteria	6e-14	69.3	NA	NA	3	26468	38.5	3	36813	38.5	FALSE	FALSE	0	NA	NA	NA	NA	NA	NA	NA	NA	NA
RSORT0047816	682	169	33.9	207	65.9	62.4	173	38	eubacteria	protista	3e-61	207	potassium_transporter	GO:0050660,GO:0004499,GO:0055114,GO:0050661	3	23726	38	3	34909	38	FALSE	FALSE	0	NA	NA	NA	NA	NA	NA	NA	NA	NA
RSORT0047857	688	107	140	134	132	112	145	38	protista	archaea	2e-39	145	cystathionine_beta-lyase	GO:0030170,GO:0005975,GO:0044540,GO:0016810,GO:0004123,GO:0080146	3	23743	38	3	34920	38	FALSE	FALSE	1	scaffold9735	693	86.4	0	1	3039-2352	693	0	86.44
RSORT0035314	506	32.7	31.6	70.5	36.6	34.7	32.7	37.8	eubacteria	fungi	3e-13	70.5	aldehyde-activating_protein	GO:0016846,GO:0008152	3	22425	37.8	3	18831	37.8	FALSE	FALSE	0	NA	NA	NA	NA	NA	NA	NA	NA	NA
RSORT0035313	774	65.1	1	152	70.5	49.3	54.7	86.9	eubacteria	fungi	4e-43	152	aldehyde-activating_protein	GO:0016846,GO:0008152	3	22424	86.9	3	18831	37.8	FALSE	FALSE	0	NA	NA	NA	NA	NA	NA	NA	NA	NA
RSORT0035315	731	60.1	1	148	65.9	47.8	52.8	87.9	eubacteria	fungi	1e-41	148	aldehyde-activating_protein	GO:0016846,GO:0008152	3	22426	87.9	3	18831	37.8	FALSE	FALSE	0	NA	NA	NA	NA	NA	NA	NA	NA	NA
RSORT0051809	219	42.7	30	80.5	39.3	41.2	31.6	37.8	eubacteria	metazoa	1e-17	80.5	phytanoyl-_dioxygenase	GO:0016702	3	25484	37.8	3	36123	37.8	FALSE	FALSE	0	NA	NA	NA	NA	NA	NA	NA	NA	NA
RSORT0034082	1552	84.3	86.3	115	78.6	122	71.6	37.7	plants	eubacteria	8e-30	122	major_intrinsic_protein	GO:0044765,GO:0016021,GO:0005215	3	22311	37.7	3	34404	37.7	FALSE	FALSE	0	NA	NA	NA	NA	NA	NA	NA	NA	NA
RSORT0013325	472	57	83.2	94.4	82.4	76.6	60.5	37.4	eubacteria	archaea	1e-20	94.4	amidase	GO:0016884	3	19601	37.4	3	33638	37.4	FALSE	FALSE	0	NA	NA	NA	NA	NA	NA	NA	NA	NA
RSORT0026746	1079	54.7	86.7	92	42.4	62.4	68.6	37.3	eubacteria	archaea	6e-18	92	NA	NA	3	21567	37.3	3	34263	37.3	FALSE	FALSE	0	NA	NA	NA	NA	NA	NA	NA	NA	NA
RSORT0006642	547	32.7	28.5	34.7	1	30	69.7	37	protista	eubacteria	7e-14	69.7	NA	NA	3	17944	37	3	32813	37	FALSE	FALSE	0	NA	NA	NA	NA	NA	NA	NA	NA	NA
RSORT0026782	1573	67	53.1	104	1	34.3	35	37	eubacteria	metazoa	2e-21	104	fg-gap_repeat-containing_protein	GO:0016641,GO:0008152	3	21572	37	3	34264	37	FALSE	FALSE	0	NA	NA	NA	NA	NA	NA	NA	NA	NA
RSORT0013305	388	34.7	36.2	36.6	36.2	31.2	71.6	36.9	protista	eubacteria	9e-14	71.6	NA	NA	3	19598	36.9	3	33637	36.9	FALSE	FALSE	0	NA	NA	NA	NA	NA	NA	NA	NA	NA
RSORT0003796	346	35	69.7	71.2	33.9	34.7	31.2	36.2	eubacteria	archaea	1e-13	71.2	teichoic_acid_biosynthesis_protein	GO:0016740	3	17018	36.2	3	32269	36.2	FALSE	FALSE	0	NA	NA	NA	NA	NA	NA	NA	NA	NA
RSORT0008065	376	38.5	31.2	74.7	33.1	30	41.6	36.2	eubacteria	protista	1e-13	74.7	ig_domain-containing_calcium-binding_-gap_repeat_protein	GO:0007155,GO:0005509,GO:0005727	3	18332	36.2	3	33020	36.2	FALSE	FALSE	0	NA	NA	NA	NA	NA	NA	NA	NA	NA
RSORT0021208	930	36.6	31.2	70.5	72.4	49.3	48.1	35.8	fungi	eubacteria	6e-13	72.4	NA	NA	3	20912	35.8	3	22880	35.8	FALSE	FALSE	0	NA	NA	NA	NA	NA	NA	NA	NA	NA
RSORT0021209	918	36.6	31.2	70.5	72.4	49.3	48.1	35.8	fungi	eubacteria	6e-13	72.4	NA	NA	3	20913	35.8	3	22880	35.8	FALSE	FALSE	0	NA	NA	NA	NA	NA	NA	NA	NA	NA
RSORT0051230	519	35	33.1	35	44.7	70.1	65.1	35.1	plants	protista	1e-12	70.1	NA	NA	3	25257	35.1	3	35970	35.1	FALSE	FALSE	0	NA	NA	NA	NA	NA	NA	NA	NA	NA
RSORT0048776	929	152	57.4	187	166	49.7	152	35	eubacteria	fungi	3e-50	187	polyketide_synthase	GO:0016788,GO:0031177,GO:0016491,GO:0009058,GO:0055114,GO:0008270,GO:0047879	3	24129	35	3	18923	35	FALSE	FALSE	0	NA	NA	NA	NA	NA	NA	NA	NA	NA
RSORT0043608	3512	184	78.2	281	209	44.7	256	97	eubacteria	protista	4e-75	281	polyketide_synthase	GO:0008152,GO:0003824	3	22994	97	3	18923	35	FALSE	FALSE	0	NA	NA	NA	NA	NA	NA	NA	NA	NA
RSORT0051251	366	41.6	44.3	51.6	76.3	69.3	46.6	34.7	fungi	plants	6e-15	76.3	2-c-methyl-d-erythritol_-cyclodiphosphate_synthase	GO:0003824,GO:0043167	3	25268	34.7	3	35979	34.7	FALSE	FALSE	0	NA	NA	NA	NA	NA	NA	NA	NA	NA
RSORT0053923	335	41.6	45.8	76.3	48.5	42.7	42.4	34.7	eubacteria	fungi	1e-14	76.3	dynamin_family_protein	GO:0006355,GO:0006184,GO:0003924,GO:0005525	3	26472	34.7	3	36817	34.7	FALSE	FALSE	0	NA	NA	NA	NA	NA	NA	NA	NA	NA
RSORT0047601	390	32.7	1	33.9	1	1	67	34.3	protista	eubacteria	1e-13	67	NA	NA	3	23637	34.3	3	34851	34.3	FALSE	FALSE	0	NA	NA	NA	NA	NA	NA	NA	NA	NA
RSORT0053921	229	32	30	42	66.2	64.3	31.6	34.2	fungi	plants	4e-12	66.2	fad_binding_domain_protein	GO:0050660,GO:0008762,GO:0055114	3	26470	34.2	3	36815	34.2	FALSE	FALSE	0	NA	NA	NA	NA	NA	NA	NA	NA	NA
RSORT0030549	934	35.4	30.8	38.1	69.3	1	33.9	33.9	fungi	eubacteria	4e-12	69.3	NA	NA	3	22006	33.9	3	18780	33.9	FALSE	FALSE	0	NA	NA	NA	NA	NA	NA	NA	NA	NA
RSORT0030550	961	35.4	30.8	38.1	69.3	1	33.9	33.9	fungi	eubacteria	4e-12	69.3	NA	NA	3	22007	33.9	3	18780	33.9	FALSE	FALSE	0	NA	NA	NA	NA	NA	NA	NA	NA	NA
RSORT0002285	483	50.8	30.8	54.3	84.7	58.5	52	33.9	fungi	plants	5e-18	84.7	glycosyltransferase_family_8_protein	GO:0016757	3	16416	33.9	3	31894	33.9	FALSE	FALSE	1	scaffold25904	172	92.4	2e-63	1	3425-3255	172	2e-63	92.44
RSORT0003742	233	35.8	43.9	63.2	69.7	54.3	63.5	33.9	fungi	protista	2e-13	69.7	name	GO:0003825,GO:0005992	3	17003	33.9	3	32259	33.9	FALSE	FALSE	0	NA	NA	NA	NA	NA	NA	NA	NA	NA
RSORT0046832	271	33.9	31.6	67.8	37	30.4	33.1	33.9	eubacteria	fungi	3e-13	67.8	NA	NA	3	23351	33.9	3	34668	33.9	FALSE	FALSE	0	NA	NA	NA	NA	NA	NA	NA	NA	NA
RSORT0005438	222	40.8	33.9	74.3	32	31.6	40	33.5	eubacteria	metazoa	2e-14	74.3	na-ca_exchanger_integrin-beta4	GO:0016021,GO:0005509,GO:0007229	8	17589	33.5	3	22170	33.5	FALSE	FALSE	0	NA	NA	NA	NA	NA	NA	NA	NA	NA
RSORT0051681	312	35.4	35.4	75.9	33.5	29.3	43.9	40.5	eubacteria	protista	2e-14	75.9	na-ca_exchanger_integrin-beta4	GO:0016021,GO:0005509,GO:0007229	8	25425	40.5	3	22170	33.5	FALSE	FALSE	1	scaffold36059	42	92.9	1e-08	1	2018-2059	42	1e-08	92.86
RSORT0000067	293	32.7	27.7	1	32.7	30	66.2	33.5	protista	metazoa	4e-12	66.2	NA	NA	3	15472	33.5	3	31225	33.5	FALSE	FALSE	1	scaffold10411	285	87	7e-85	1	15862-15582	285	7e-85	87.02
RSORT0004768	304	31.2	31.6	64.7	32	31.6	43.5	33.5	eubacteria	protista	9e-11	64.7	NA	NA	3	17364	33.5	3	32479	33.5	FALSE	FALSE	0	NA	NA	NA	NA	NA	NA	NA	NA	NA
RSORT0046839	276	56.2	38.9	59.3	89.7	60.8	53.9	33.5	fungi	plants	3e-20	89.7	multicopper_benzenediol:oxygen_oxidorectuctase	GO:0052716,GO:0005507,GO:0005576,GO:0046274,GO:0055114	3	23353	33.5	3	34670	33.5	FALSE	FALSE	0	NA	NA	NA	NA	NA	NA	NA	NA	NA
RSORT0049436	489	45.1	30	33.9	78.6	52.8	1	33.5	fungi	plants	2e-15	78.6	NA	NA	3	24393	33.5	3	35364	33.5	FALSE	FALSE	0	NA	NA	NA	NA	NA	NA	NA	NA	NA
RSORT0052915	442	37.7	30.4	34.3	70.9	34.3	32.3	33.2	fungi	metazoa	5e-14	70.9	hypothetical_protein_FOC1_g10002986	GO:0055114,GO:0016491	3	26044	33.2	3	36529	33.2	FALSE	FALSE	0	NA	NA	NA	NA	NA	NA	NA	NA	NA
RSORT0005708	607	116	114	136	149	127	132	33	fungi	eubacteria	2e-40	149	name	GO:0009405,GO:0060257,GO:0003825,GO:0071470,GO:0009267,GO:0036168,GO:0004805,GO:0034599,GO:0036170,GO:0036180,GO:0005992,GO:0034605	3	17666	33	3	32645	33	FALSE	FALSE	0	NA	NA	NA	NA	NA	NA	NA	NA	NA
RSORT0021433	1084	40.4	33.9	1	63.9	60.1	73.2	32.8	protista	fungi	1e-12	73.2	NA	NA	3	20939	32.8	3	34111	32.8	FALSE	FALSE	0	NA	NA	NA	NA	NA	NA	NA	NA	NA
RSORT0005013	695	47	45.1	78.2	79.7	40.8	42.4	32.7	fungi	eubacteria	6e-16	79.7	chlorocatechol_-dioxygenase	GO:0005506,GO:0006725,GO:0016702	3	17443	32.7	3	32527	32.7	FALSE	FALSE	0	NA	NA	NA	NA	NA	NA	NA	NA	NA
RSORT0027983	1393	86.7	108	161	36.6	65.5	81.6	74.3	eubacteria	archaea	4e-40	161	NA	NA	NA	NA	NA	3	15985	32.4	FALSE	FALSE	0	NA	NA	NA	NA	NA	NA	NA	NA	NA
RSORT0027984	1413	87	121	163	34.7	66.2	88.2	76	eubacteria	archaea	2e-40	163	NA	NA	NA	NA	NA	3	15985	32.4	FALSE	FALSE	0	NA	NA	NA	NA	NA	NA	NA	NA	NA
RSORT0027985	493	81.6	79.7	114	32.7	62.4	73.2	32.4	eubacteria	metazoa	6e-27	114	NA	NA	NA	NA	NA	3	15985	32.4	FALSE	FALSE	1	scaffold6674	396	84.1	6e-103	1	13419-13028	396	6e-103	84.09
RSORT0017559	1232	132	1	1	58.5	117	164	32	protista	metazoa	3e-42	164	NA	NA	3	20387	32	3	33926	32	FALSE	FALSE	0	NA	NA	NA	NA	NA	NA	NA	NA	NA
RSORT0009252	555	73.2	68.2	99.4	105	75.1	72.4	31.8	fungi	eubacteria	5e-24	105	nonribosomal_peptide	GO:0016874,GO:0019184,GO:0019748,GO:1902086,GO:0009405,GO:0016853	3	18646	31.8	3	33178	31.8	FALSE	FALSE	0	NA	NA	NA	NA	NA	NA	NA	NA	NA
RSORT0006495	328	33.9	31.6	33.9	65.5	29.6	34.3	31.6	fungi	protista	5e-12	65.5	phytanoyl-_dioxygenase_family_protein	GO:0016702	3	17901	31.6	3	32788	31.6	FALSE	FALSE	0	NA	NA	NA	NA	NA	NA	NA	NA	NA
RSORT0036537	1262	39.3	70.5	41.2	35	37.4	1	31.2	archaea	eubacteria	4e-12	70.5	NA	NA	3	22518	31.2	3	34446	31.2	FALSE	FALSE	0	NA	NA	NA	NA	NA	NA	NA	NA	NA
RSORT0049634	398	36.2	32	33.1	33.9	33.5	67.4	31.2	protista	metazoa	3e-12	67.4	NA	NA	3	24481	31.2	3	35425	31.2	FALSE	FALSE	0	NA	NA	NA	NA	NA	NA	NA	NA	NA
RSORT0009536	526	35.4	29.3	33.5	32.3	30.8	66.2	30.8	protista	metazoa	1e-11	66.2	NA	NA	3	18733	30.8	3	33230	30.8	FALSE	FALSE	0	NA	NA	NA	NA	NA	NA	NA	NA	NA
RSORT0009534	221	30	31.2	31.2	30.8	33.1	60.5	30.5	protista	plants	2e-10	60.5	NA	NA	3	18731	30.5	3	33228	30.5	FALSE	FALSE	0	NA	NA	NA	NA	NA	NA	NA	NA	NA
RSORT0024678	774	37.7	37.7	68.2	35.4	33.9	37	30.5	eubacteria	metazoa	9e-11	68.2	serine_protease	GO:0008152,GO:0008236	3	21337	30.5	3	34209	30.5	FALSE	FALSE	0	NA	NA	NA	NA	NA	NA	NA	NA	NA
RSORT0008342	456	37.4	46.2	46.6	44.3	32	67.8	30.4	protista	eubacteria	2e-12	67.8	NA	NA	3	18400	30.4	3	33055	30.4	FALSE	FALSE	0	NA	NA	NA	NA	NA	NA	NA	NA	NA
RSORT0017240	232	30.8	33.1	37.7	61.2	48.9	28.5	30.4	fungi	plants	2e-10	61.2	amino-acid_permease	GO:0003333,GO:0015171,GO:0016021	3	20333	30.4	3	33907	30.4	FALSE	FALSE	0	NA	NA	NA	NA	NA	NA	NA	NA	NA
RSORT0051179	885	34.7	38.5	52.4	65.1	41.6	32.7	30.4	fungi	eubacteria	6e-10	65.1	NA	NA	3	25230	30.4	3	35948	30.4	FALSE	FALSE	0	NA	NA	NA	NA	NA	NA	NA	NA	NA
RSORT0054565	350	53.9	50.8	84.3	66.6	74.3	55.8	30.4	eubacteria	plants	5e-17	84.3	peptide_synthetase	GO:0016788,GO:0031177,GO:0009058,GO:0047462,GO:0016874	3	26791	30.4	3	37068	30.4	FALSE	FALSE	0	NA	NA	NA	NA	NA	NA	NA	NA	NA
RSORT0004968	364	33.5	43.9	63.5	33.1	32	32	30	eubacteria	archaea	2e-10	63.5	peptidase_c14_caspase_catalytic_subunit_p20	GO:0006915,GO:0006508,GO:0004197	3	17423	30	3	32515	30	FALSE	FALSE	0	NA	NA	NA	NA	NA	NA	NA	NA	NA
RSORT0024202	215	36.2	28.5	66.2	34.3	32.3	32.3	30	eubacteria	metazoa	6e-12	66.2	secreted_hydrolase	GO:0016491,GO:0016117,GO:0015995,GO:0016787,GO:0015979,GO:0055114	3	21276	30	3	34201	30	FALSE	FALSE	0	NA	NA	NA	NA	NA	NA	NA	NA	NA
RSORT0036503	238	31.6	42.4	61.6	38.1	28.5	28.9	30	eubacteria	archaea	2e-10	61.6	methyltransferase	GO:0008168,GO:0032259	3	22517	30	3	34445	30	FALSE	FALSE	0	NA	NA	NA	NA	NA	NA	NA	NA	NA
RTART0024442	2099	55.5	34.3	38.9	419	42	99.4	363.5	fungi	protista	4e-136	419	phosphoglycerate_mutase-like_protein	GO:0003993	4	31629	363.5	4	40088	363.5	FALSE	FALSE	0	NA	NA	NA	NA	NA	NA	NA	NA	NA
RTART0023358	1126	37.4	35	384	81.3	37	39.7	346.6	eubacteria	fungi	2e-130	384	NA	NA	4	31510	346.6	4	40038	346.6	FALSE	FALSE	0	NA	NA	NA	NA	NA	NA	NA	NA	NA
RTART0027325	2176	103	252	445	234	132	98.6	342	eubacteria	archaea	1e-140	445	aminotransferase	GO:0016491,GO:0055114,GO:0030170,GO:0008483	4	31952	342	4	40241	342	FALSE	FALSE	0	NA	NA	NA	NA	NA	NA	NA	NA	NA
RTART0013681	990	53.9	118	395	53.1	53.5	53.9	341.1	eubacteria	archaea	4e-127	395	glycosyl_transferase	GO:0016757,GO:0005975,GO:0004553,GO:0043169	4	30114	341.1	4	39321	341.1	FALSE	FALSE	0	NA	NA	NA	NA	NA	NA	NA	NA	NA
RTART0057089	2787	40.4	35.8	126	332	293	300	291.6	fungi	protista	4e-97	332	reverse_transcriptase-like_protein	GO:0003964,GO:0006278,GO:0003723	4	33684	291.6	4	40831	291.6	FALSE	FALSE	0	NA	NA	NA	NA	NA	NA	NA	NA	NA
RTART0021881	1100	35	32.7	41.6	38.9	38.5	303	268	protista	eubacteria	8e-98	303	NA	NA	4	31334	268	4	39946	268	FALSE	FALSE	1	scaffold15061scaffold5871	412	91.3	4e-78	2	16785-16994;3021-2821	211;201	4e-78;8e-70	91.94;90.55
RTART0026957	1031	1	153	158	255	89.4	40.4	254	fungi	eubacteria	7e-79	255	2-polyprenyl-6-methoxyphenol_hydroxylase-like_oxidoreductase_protein	GO:0004497,GO:0055114	4	31909	254	4	40212	254	FALSE	FALSE	0	NA	NA	NA	NA	NA	NA	NA	NA	NA
RTART0024628	976	85.1	178	324	333	166	93.6	247.9	fungi	eubacteria	5e-109	333	l-lysine_-aminomutase	GO:0050066,GO:0008152	4	31646	247.9	4	40098	247.9	FALSE	FALSE	0	NA	NA	NA	NA	NA	NA	NA	NA	NA
RTART0041031	1857	133	77.8	116	371	81.3	67	238	fungi	metazoa	4e-118	371	NA	NA	4	33097	238	4	24434	238	FALSE	FALSE	0	NA	NA	NA	NA	NA	NA	NA	NA	NA
RTART0041030	2013	150	89.4	133	410	90.1	67	260	fungi	metazoa	1e-132	410	NA	NA	4	33096	260	4	24434	238	FALSE	FALSE	0	NA	NA	NA	NA	NA	NA	NA	NA	NA
RTART0005196	630	79	209	314	115	187	85.1	235	eubacteria	archaea	6e-104	314	aminotransferase	GO:0008152,GO:0030170,GO:0008483	4	28404	235	4	38218	235	FALSE	FALSE	0	NA	NA	NA	NA	NA	NA	NA	NA	NA
RTART0050973	1367	35.8	32.7	132	93.2	100	268	232.2	protista	eubacteria	1e-80	268	NA	NA	4	33503	232.2	4	40740	232.2	FALSE	FALSE	0	NA	NA	NA	NA	NA	NA	NA	NA	NA
RTART0013682	654	43.5	43.9	255	43.5	47.4	33.9	211.5	eubacteria	plants	2e-76	255	glycosyl_transferase_family_2	GO:0016757,GO:0005975,GO:0004553,GO:0043169	4	30115	211.5	4	39322	211.5	FALSE	FALSE	0	NA	NA	NA	NA	NA	NA	NA	NA	NA
RTART0010803	824	34.7	177	246	142	179	174	211.3	eubacteria	plants	4e-76	246	riboflavin_biosynthesis_protein	GO:0003935,GO:0009231,GO:0005525,GO:0008686,GO:0008270	4	29563	211.3	4	38965	211.3	FALSE	FALSE	0	NA	NA	NA	NA	NA	NA	NA	NA	NA
RTART0007375	671	36.6	112	230	80.1	103	87.4	193.4	eubacteria	archaea	2e-71	230	riboflavin_biosynthesis_protein	GO:0009231,GO:0008703,GO:0008835,GO:0008270,GO:0055114	4	28867	193.4	4	38525	193.4	FALSE	FALSE	0	NA	NA	NA	NA	NA	NA	NA	NA	NA
RTART0020873	1014	171	216	356	172	174	172	185	eubacteria	archaea	6e-120	356	hydroxyethylthiazole_kinase	GO:0004417,GO:0005524,GO:0000287,GO:0009228,GO:0016310,GO:0009229	4	31212	185	4	39881	185	FALSE	FALSE	0	NA	NA	NA	NA	NA	NA	NA	NA	NA
RTART0006692	540	33.9	37.4	218	39.7	47	55.8	184.1	eubacteria	protista	2e-68	218	5_-methylthioadenosine_s-adenosylhomocysteine_nucleosidase	GO:0008930,GO:0019509,GO:0008782,GO:0009164	4	28719	184.1	4	38427	184.1	FALSE	FALSE	0	NA	NA	NA	NA	NA	NA	NA	NA	NA
RTART0047464	1584	50.4	58.9	229	155	52.8	77.8	178.6	eubacteria	fungi	1e-63	229	NA	NA	4	33379	178.6	4	24463	178.6	FALSE	FALSE	0	NA	NA	NA	NA	NA	NA	NA	NA	NA
RTART0047465	1454	36.2	37	508	379	41.2	37.7	471.8	eubacteria	fungi	5e-171	508	NA	NA	4	33380	471.8	4	24463	178.6	FALSE	FALSE	0	NA	NA	NA	NA	NA	NA	NA	NA	NA
RTART0046375	1340	45.1	64.7	221	46.6	40.4	110	175.9	eubacteria	protista	4e-60	221	NA	NA	4	33340	175.9	4	40703	175.9	FALSE	FALSE	0	NA	NA	NA	NA	NA	NA	NA	NA	NA
RTART0007830	938	33.5	35	36.6	206	35	1	172.5	fungi	eubacteria	2e-61	206	NA	NA	4	28959	172.5	4	38589	172.5	FALSE	FALSE	0	NA	NA	NA	NA	NA	NA	NA	NA	NA
RTART0012225	744	45.1	33.9	67	216	52.8	48.5	170.9	fungi	eubacteria	3e-64	216	glycoside_hydrolase_family_27_protein	GO:0005975,GO:0005576,GO:0052692,GO:0043169	4	29848	170.9	4	39163	170.9	FALSE	FALSE	1	scaffold5968	455	81.5	7e-99	1	3877-3430	455	7e-99	81.54
RTART0038141	927	35	110	203	1	34.3	92.4	168	eubacteria	archaea	5e-61	203	hypothetical_protein_Cpin_1374	GO:0005975,GO:0004553	4	32891	168	4	40595	168	FALSE	FALSE	0	NA	NA	NA	NA	NA	NA	NA	NA	NA
RTART0008068	720	138	147	305	283	236	145	167	eubacteria	fungi	5e-93	305	urea_amidolyase	GO:0004847,GO:0046872,GO:0006457,GO:0005524,GO:0004075,GO:0016829,GO:0000413,GO:0003755	4	29002	167	4	38613	167	FALSE	FALSE	0	NA	NA	NA	NA	NA	NA	NA	NA	NA
RTART0067881	757	1	101	167	62.4	52.4	70.9	166	eubacteria	archaea	2e-46	167	o-glycosyl_hydrolase_family_protein	GO:0005975,GO:0004553	4	34665	166	4	41485	166	FALSE	FALSE	1	scaffold25712	559	83.2	3e-137	1	6024-5478	559	3e-137	83.18
RTART0026398	626	47.8	57.4	90.9	213	57.4	63.2	165.2	fungi	eubacteria	9e-66	213	related_to_nitrilase	GO:0006807,GO:0016810	4	31844	165.2	4	19266	165.2	FALSE	FALSE	0	NA	NA	NA	NA	NA	NA	NA	NA	NA
RTART0016581	746	91.3	119	131	304	108	81.3	212.7	fungi	eubacteria	2e-100	304	related_to_nitrilase	GO:0006807,GO:0016810	4	30564	212.7	4	19266	165.2	FALSE	FALSE	0	NA	NA	NA	NA	NA	NA	NA	NA	NA
RTART0026399	1072	129	158	182	404	139	132	275	fungi	eubacteria	1e-137	404	related_to_nitrilase	GO:0006807,GO:0016810	4	31845	275	4	19266	165.2	FALSE	FALSE	0	NA	NA	NA	NA	NA	NA	NA	NA	NA
RTART0022924	1951	66.6	53.1	199	229	220	45.8	162.4	fungi	plants	7e-65	229	NA	NA	4	31461	162.4	4	40013	162.4	FALSE	FALSE	0	NA	NA	NA	NA	NA	NA	NA	NA	NA
RTART0016675	861	161	174	223	323	174	280	162	fungi	protista	4e-107	323	zinc-type_alcohol_dehydrogenase-like_protein	GO:0008270,GO:0016491,GO:0055114	4	30573	162	4	39585	162	FALSE	FALSE	0	NA	NA	NA	NA	NA	NA	NA	NA	NA
RTART0034683	833	49.3	101	195	99.4	114	81.3	145.7	eubacteria	plants	2e-58	195	alpha_beta_hydrolase	GO:0008152,GO:0016787	4	32636	145.7	4	40489	145.7	FALSE	FALSE	0	NA	NA	NA	NA	NA	NA	NA	NA	NA
RTART0022632	378	34.7	30	180	36.6	1	31.2	145.3	eubacteria	fungi	1e-53	180	chemotaxis_protein	GO:0005576,GO:0030246,GO:0016977,GO:0005975	4	31425	145.3	4	39991	145.3	FALSE	FALSE	0	NA	NA	NA	NA	NA	NA	NA	NA	NA
RTART0007843	368	55.8	57	94	197	45.4	141	141.2	fungi	protista	7e-59	197	alpha_methylacyl-	GO:0008152,GO:0016740	4	28963	141.2	4	38593	141.2	FALSE	FALSE	0	NA	NA	NA	NA	NA	NA	NA	NA	NA
RTART0014777	1369	156	216	293	206	117	171	137	eubacteria	archaea	2e-92	293	malate_l-lactate_dehydrogenase	GO:0055114,GO:0030060,GO:0005737	4	30291	137	4	39419	137	FALSE	FALSE	0	NA	NA	NA	NA	NA	NA	NA	NA	NA
RTART0039519	1358	49.3	35	67	59.3	40.4	186	136.7	protista	eubacteria	6e-52	186	NA	NA	4	33001	136.7	4	40640	136.7	FALSE	FALSE	0	NA	NA	NA	NA	NA	NA	NA	NA	NA
RTART0059080	1109	42.4	87.4	179	95.1	60.1	72.4	136.6	eubacteria	fungi	5e-49	179	glycoside_hydrolase	GO:0004553,GO:0030246,GO:0000272	4	33742	136.6	4	24494	136.6	FALSE	FALSE	0	NA	NA	NA	NA	NA	NA	NA	NA	NA
RTART0059079	1635	43.9	90.9	229	109	64.7	82.4	185.1	eubacteria	fungi	4e-66	229	glycoside_hydrolase	GO:0004553,GO:0030246,GO:0000272	4	33741	185.1	4	24494	136.6	FALSE	FALSE	0	NA	NA	NA	NA	NA	NA	NA	NA	NA
RTART0027002	785	1	1	38.1	37.4	1	135	134	protista	eubacteria	1e-33	135	NA	NA	4	31915	134	4	40217	134	FALSE	FALSE	0	NA	NA	NA	NA	NA	NA	NA	NA	NA
RTART0006316	473	64.3	65.9	196	113	90.5	60.5	131.7	eubacteria	fungi	2e-57	196	allophanate_hydrolase	GO:0016884,GO:0004039	4	28635	131.7	4	38369	131.7	FALSE	FALSE	0	NA	NA	NA	NA	NA	NA	NA	NA	NA
RTART0053931	1847	127	85.9	255	80.5	97.4	92.8	128	eubacteria	metazoa	4e-71	255	kelch_domain-containing_protein	GO:0004175,GO:0019773,GO:0006511	4	33556	128	4	40754	128	FALSE	FALSE	0	NA	NA	NA	NA	NA	NA	NA	NA	NA
RTART0040642	495	34.3	33.1	112	159	32	73.6	124.7	fungi	eubacteria	5e-47	159	NA	NA	4	33071	124.7	4	24433	124.7	FALSE	FALSE	0	NA	NA	NA	NA	NA	NA	NA	NA	NA
RTART0040641	812	40.8	34.3	126	174	35	75.5	133.2	fungi	eubacteria	2e-51	174	NA	NA	4	33070	133.2	4	24433	124.7	FALSE	FALSE	0	NA	NA	NA	NA	NA	NA	NA	NA	NA
RTART0030766	966	57.8	1	1	44.3	40.4	181	123.2	protista	metazoa	6e-50	181	ring_zinc_finger-containing_protein	GO:0017069,GO:0000398,GO:0000166	4	32306	123.2	4	40391	123.2	FALSE	FALSE	0	NA	NA	NA	NA	NA	NA	NA	NA	NA
RTART0044272	921	37.4	82.4	158	132	34.3	44.3	120.6	eubacteria	fungi	2e-42	158	NA	NA	4	33245	120.6	4	19223	120.6	FALSE	FALSE	1	scaffold19402	728	76.9	2e-100	1	1881-2581	728	2e-100	76.92
RTART0010594	1216	1	82.4	144	124	1	43.1	143	eubacteria	fungi	3e-36	144	NA	NA	4	29522	143	4	19223	120.6	FALSE	FALSE	0	NA	NA	NA	NA	NA	NA	NA	NA	NA
RTART0008757	830	35.4	42.4	153	106	105	35	117.6	eubacteria	fungi	3e-40	153	udp-n-acetylmuramoyl-l-alanyl-d-glutamate--2_6-diaminopimelate_ligase	GO:0007049,GO:0008360,GO:0007047,GO:0008765,GO:0051301,GO:0009252,GO:0005524,GO:0005737	4	29140	117.6	4	38708	117.6	FALSE	FALSE	0	NA	NA	NA	NA	NA	NA	NA	NA	NA
RTART0012887	320	35.8	33.1	153	35.4	30	32.3	117.2	eubacteria	metazoa	2e-42	153	endo-_-beta-xylanase	GO:0004553,GO:0045493,GO:0007155	4	29964	117.2	4	39239	117.2	FALSE	FALSE	1	scaffold255	325	87.4	8e-100	1	20550-20869	325	8e-100	87.38
RTART0023898	949	43.9	38.9	161	62	39.7	63.9	117.1	eubacteria	protista	2e-44	161	peptidase	GO:0004252,GO:0006508	4	31576	117.1	4	40074	117.1	FALSE	FALSE	0	NA	NA	NA	NA	NA	NA	NA	NA	NA
RTART0059795	1580	1	51.6	118	42	42.7	62.8	117	eubacteria	protista	7e-27	118	NA	NA	4	33760	117	4	19375	117	FALSE	FALSE	0	NA	NA	NA	NA	NA	NA	NA	NA	NA
RTART0059797	1686	1	51.6	118	42	42.7	62.8	117	eubacteria	protista	1e-26	118	NA	NA	4	33762	117	4	19375	117	FALSE	FALSE	0	NA	NA	NA	NA	NA	NA	NA	NA	NA
RTART0012988	1585	42.4	101	159	56.6	39.7	118	116.6	eubacteria	protista	1e-38	159	fg-gap_repeat_protein	GO:0016020,GO:0007154	4	29988	116.6	4	39253	116.6	FALSE	FALSE	0	NA	NA	NA	NA	NA	NA	NA	NA	NA
RTART0036939	1269	1	1	117	35.4	33.9	32.7	116	eubacteria	fungi	1e-25	117	rhs_repeat-associated_core_domain-containing_partial	GO:0003677	4	32811	116	4	40566	116	FALSE	FALSE	0	NA	NA	NA	NA	NA	NA	NA	NA	NA
RTART0034545	2141	115	40.4	230	140	116	83.2	115	eubacteria	fungi	3e-65	230	udp-n-acetylmuramoylalanine--d-glutamate_ligase	GO:0007049,GO:0008360,GO:0007047,GO:0008764,GO:0004326,GO:0051301,GO:0046901,GO:0009252,GO:0005524,GO:0005737	4	32618	115	4	24382	115	FALSE	FALSE	1	scaffold953	1355	80.8	0	1	11948-13273	1355	0	80.81
RTART0034544	2050	130	45.4	258	152	131	90.1	128	eubacteria	fungi	1e-75	258	udp-n-acetylmuramoylalanine--d-glutamate_ligase	GO:0007049,GO:0008360,GO:0007047,GO:0008764,GO:0004326,GO:0051301,GO:0046901,GO:0009252,GO:0005524,GO:0005737	4	32617	128	4	24382	115	FALSE	FALSE	1	scaffold953	1356	81	0	1	11948-13273	1356	0	81.05
RTART0008540	610	45.8	29.3	144	160	56.2	62.8	114.2	fungi	eubacteria	3e-45	160	isopenicillin_n_synthase	GO:0016216,GO:0031418,GO:0005506,GO:0017000,GO:0016702,GO:0016706,GO:0055114	4	29104	114.2	4	38682	114.2	FALSE	FALSE	0	NA	NA	NA	NA	NA	NA	NA	NA	NA
RTART0024834	587	36.6	1	100	150	74.7	35.8	113.4	fungi	eubacteria	2e-39	150	NA	NA	4	31673	113.4	4	9075	113.4	FALSE	FALSE	0	NA	NA	NA	NA	NA	NA	NA	NA	NA
RTART0003522	1258	35.8	1	98.6	178	77.4	1	142.2	fungi	eubacteria	2e-49	178	NA	NA	4	28074	142.2	4	9075	113.4	FALSE	FALSE	0	NA	NA	NA	NA	NA	NA	NA	NA	NA
RTART0051575	1380	37.4	1	138	191	99	1	153.6	fungi	eubacteria	2e-53	191	NA	NA	4	33513	153.6	4	9075	113.4	FALSE	FALSE	0	NA	NA	NA	NA	NA	NA	NA	NA	NA
RTART0048310	1247	1	1	119	181	125	34.3	180	fungi	plants	1e-49	181	NA	NA	4	33420	180	4	9075	113.4	FALSE	FALSE	0	NA	NA	NA	NA	NA	NA	NA	NA	NA
RTART0042895	1154	1	31.2	109	183	81.3	35.8	182	fungi	eubacteria	7e-51	183	NA	NA	4	33188	182	4	9075	113.4	FALSE	FALSE	0	NA	NA	NA	NA	NA	NA	NA	NA	NA
RTART0030745	1274	41.6	32.3	116	174	97.4	35.8	132.4	fungi	eubacteria	5e-48	174	NA	NA	NA	NA	NA	4	9075	113.4	FALSE	FALSE	0	NA	NA	NA	NA	NA	NA	NA	NA	NA
RTART0017525	1293	35.8	1	125	181	112	1	145.2	fungi	eubacteria	2e-50	181	NA	NA	NA	NA	NA	4	9075	113.4	FALSE	FALSE	0	NA	NA	NA	NA	NA	NA	NA	NA	NA
RTART0026251	610	38.1	54.3	151	39.3	33.5	74.3	112.9	eubacteria	protista	3e-39	151	ig_domain-containing_calcium-binding_-gap_repeat_protein	GO:0016021,GO:0005509,GO:0007229	NA	NA	NA	4	19176	112.9	FALSE	FALSE	1	scaffold12202scaffold44394	570	73.7	4e-21	2	3541-3917;3470-3646	388;182	4e-21;2e-13	72.94;75.27
RTART0004980	554	44.7	62.8	166	45.8	34.3	82	121.3	eubacteria	protista	2e-44	166	sxtp_(integrins_alpha_chain_)	GO:0005576,GO:0016021,GO:0007156,GO:0005509,GO:0009405,GO:0007229	NA	NA	NA	4	19176	112.9	FALSE	FALSE	1	scaffold12202	93	83.9	3e-16	1	1446-1355	93	3e-16	83.87
RTART0012248	521	48.5	59.3	161	44.7	34.3	74.3	112.5	eubacteria	protista	7e-43	161	na-ca_exchanger_integrin-beta4	GO:0016021,GO:0007155,GO:0005509,GO:0005727,GO:0007229	4	29855	112.5	4	24091	112.5	FALSE	FALSE	1	scaffold29778scaffold10276	280	91.1	8e-87	2	918-1160;25503-25467	243;37	8e-87;3e-07	90.53;94.59
RTART0012249	817	42	53.1	157	45.4	38.1	80.9	115	eubacteria	protista	2e-40	157	na-ca_exchanger_integrin-beta4	GO:0016021,GO:0007155,GO:0005509,GO:0005727,GO:0007229	4	29856	115	4	24091	112.5	FALSE	FALSE	1	scaffold12565scaffold29778	634	88.8	1e-107	2	13990-14385;481-704	410;224	1e-107;5e-101	84.63;96.43
RTART0003127	457	33.5	62.8	80.9	144	63.5	138	110.5	fungi	protista	6e-38	144	pentafunctional_protein	GO:0003866,GO:0005737,GO:0046872,GO:0016310,GO:0003855,GO:0004764,GO:0009423,GO:0004765,GO:0009073,GO:0005524,GO:0003856,GO:0055114	4	27983	110.5	4	37971	110.5	FALSE	FALSE	0	NA	NA	NA	NA	NA	NA	NA	NA	NA
RTART0011477	563	50.8	42.7	152	160	50.8	39.7	109.2	fungi	eubacteria	1e-42	160	n-(5-amino-5-carboxypentanoyl)-l-cysteinyl-d-valine_synthase	GO:0016788,GO:0031177,GO:0005524,GO:0017000,GO:0050564	4	29707	109.2	4	39061	109.2	FALSE	FALSE	0	NA	NA	NA	NA	NA	NA	NA	NA	NA
RTART0023090	1257	50.8	33.1	160	99	132	38.9	109.2	eubacteria	plants	6e-40	160	NA	NA	4	31480	109.2	4	40019	109.2	FALSE	FALSE	0	NA	NA	NA	NA	NA	NA	NA	NA	NA
RTART0011157	628	67	31.6	168	176	67	75.5	109	fungi	eubacteria	2e-51	176	isopenicillin_n_synthase	GO:0016216,GO:0031418,GO:0005506,GO:0017000,GO:0016702,GO:0016706,GO:0055114	4	29628	109	4	39007	109	FALSE	FALSE	0	NA	NA	NA	NA	NA	NA	NA	NA	NA
RTART0057774	1046	83.6	112	192	35.8	60.5	88.2	108.4	eubacteria	archaea	1e-51	192	NA	NA	NA	NA	NA	4	19373	108.4	FALSE	FALSE	0	NA	NA	NA	NA	NA	NA	NA	NA	NA
RTART0057776	1214	82.4	119	212	43.1	58.5	91.3	129.6	eubacteria	archaea	5e-58	212	NA	NA	NA	NA	NA	4	19373	108.4	FALSE	FALSE	0	NA	NA	NA	NA	NA	NA	NA	NA	NA
RTART0057777	1226	82.4	119	212	43.1	58.5	91.3	129.6	eubacteria	archaea	4e-58	212	NA	NA	NA	NA	NA	4	19373	108.4	FALSE	FALSE	0	NA	NA	NA	NA	NA	NA	NA	NA	NA
RTART0019273	1032	75.5	86.3	144	183	69.7	69.7	107.5	fungi	eubacteria	1e-52	183	short_chain_dehydrogenase_reductase_protein	GO:0055114,GO:0016491	4	30994	107.5	4	39792	107.5	FALSE	FALSE	0	NA	NA	NA	NA	NA	NA	NA	NA	NA
RTART0000688	401	36.6	30	45.4	33.5	32.7	144	107.4	protista	eubacteria	2e-38	144	helicase_conserved_c-terminal_domain_containing_protein	GO:0017111,GO:0016020,GO:0005524,GO:0017038,GO:0005525	4	27163	107.4	4	37358	107.4	FALSE	FALSE	0	NA	NA	NA	NA	NA	NA	NA	NA	NA
RTART0029827	633	1	80.5	107	1	77.4	63.2	106	eubacteria	archaea	2e-26	107	fatty_acid_hydroxylase	GO:0006633,GO:0016491,GO:0005506,GO:0055114	4	32231	106	4	40363	106	FALSE	FALSE	0	NA	NA	NA	NA	NA	NA	NA	NA	NA
RTART0004140	697	52.4	70.9	156	46.6	47.4	49.7	103.6	eubacteria	archaea	5e-43	156	udp-glucose_4-epimerase	GO:0044237,GO:0050662,GO:0000166,GO:0003978	4	28194	103.6	4	38080	103.6	FALSE	FALSE	0	NA	NA	NA	NA	NA	NA	NA	NA	NA
RTART0068199	1276	36.2	1	139	37	42	37.7	102.8	eubacteria	plants	1e-33	139	lytic_enzyme	GO:0004568,GO:0006032,GO:0005509,GO:0016998	4	34780	102.8	4	41571	102.8	FALSE	FALSE	0	NA	NA	NA	NA	NA	NA	NA	NA	NA
RTART0047765	1377	59.7	1	38.1	230	77.4	74.3	170.3	fungi	plants	9e-68	230	NA	NA	NA	NA	NA	4	19358	98.3	FALSE	FALSE	0	NA	NA	NA	NA	NA	NA	NA	NA	NA
RTART0047766	650	54.7	33.5	34.7	153	70.9	60.1	98.3	fungi	plants	9e-42	153	NA	NA	NA	NA	NA	4	19358	98.3	FALSE	FALSE	0	NA	NA	NA	NA	NA	NA	NA	NA	NA
RTART0047767	1209	59.7	1	38.1	230	77	73.9	170.3	fungi	plants	2e-68	230	NA	NA	NA	NA	NA	4	19358	98.3	FALSE	FALSE	0	NA	NA	NA	NA	NA	NA	NA	NA	NA
RTART0020155	1225	108	143	206	39.3	75.5	106	98	eubacteria	archaea	4e-56	206	NA	NA	4	31117	98	4	39841	98	FALSE	FALSE	0	NA	NA	NA	NA	NA	NA	NA	NA	NA
RTART0001037	272	1	31.6	48.5	97.4	31.6	59.3	96.4	fungi	protista	3e-23	97.4	glycosyltransferase_family_2_protein	GO:0016740	4	27304	96.4	4	37476	96.4	FALSE	FALSE	0	NA	NA	NA	NA	NA	NA	NA	NA	NA
RTART0039068	2290	232	45.1	43.1	91.7	73.6	328	96	protista	metazoa	4e-99	328	NA	NA	4	32971	96	4	40628	96	FALSE	FALSE	0	NA	NA	NA	NA	NA	NA	NA	NA	NA
RTART0021186	557	33.1	32.3	129	67.8	34.7	41.6	95.9	eubacteria	fungi	3e-33	129	NA	NA	4	31242	95.9	4	39900	95.9	FALSE	FALSE	0	NA	NA	NA	NA	NA	NA	NA	NA	NA
RTART0026714	982	112	115	214	159	131	165	102	eubacteria	protista	3e-65	214	dehydrogenase	GO:0055114,GO:0004316	NA	NA	NA	4	14049	95	FALSE	FALSE	0	NA	NA	NA	NA	NA	NA	NA	NA	NA
RTART0026715	1021	107	105	202	146	120	153	95	eubacteria	protista	2e-60	202	dehydrogenase	GO:0055114,GO:0004316	NA	NA	NA	4	14049	95	FALSE	FALSE	0	NA	NA	NA	NA	NA	NA	NA	NA	NA
RTART0026716	1029	112	116	215	159	131	165	103	eubacteria	protista	3e-65	215	dehydrogenase	GO:0055114,GO:0004316	NA	NA	NA	4	14049	95	FALSE	FALSE	0	NA	NA	NA	NA	NA	NA	NA	NA	NA
RTART0026717	958	112	115	214	159	131	165	102	eubacteria	protista	2e-65	214	dehydrogenase	GO:0055114,GO:0004316	NA	NA	NA	4	14049	95	FALSE	FALSE	0	NA	NA	NA	NA	NA	NA	NA	NA	NA
RTART0019329	902	116	140	211	113	101	111	95	eubacteria	archaea	1e-60	211	peptide_hydrolase	GO:0008236,GO:0006508	4	30998	95	4	39794	95	FALSE	FALSE	0	NA	NA	NA	NA	NA	NA	NA	NA	NA
RTART0029795	698	35	32.3	72	130	116	1	95	fungi	plants	1e-33	130	3d_domain_protein	GO:0005773,GO:0016020,GO:0016998	4	32230	95	4	40362	95	FALSE	FALSE	0	NA	NA	NA	NA	NA	NA	NA	NA	NA
RTART0010227	1336	40.4	33.1	37.4	37.4	37.4	134	93.6	protista	metazoa	9e-33	134	NA	NA	4	29448	93.6	4	16221	93.6	FALSE	FALSE	0	NA	NA	NA	NA	NA	NA	NA	NA	NA
RTART0009251	1032	56.6	34.7	38.1	40	43.9	154	97.4	protista	metazoa	4e-40	154	NA	NA	4	29240	97.4	4	16221	93.6	FALSE	FALSE	0	NA	NA	NA	NA	NA	NA	NA	NA	NA
RTART0005300	803	42	35.4	37.7	33.9	35	157	115	protista	metazoa	3e-42	157	NA	NA	4	28429	115	4	16221	93.6	FALSE	FALSE	0	NA	NA	NA	NA	NA	NA	NA	NA	NA
RTART0014988	1006	1	33.1	53.1	94.4	56.2	33.9	93.4	fungi	plants	7e-20	94.4	alpha-_-mannosyltransferase	GO:0016757	4	30329	93.4	4	39437	93.4	FALSE	FALSE	0	NA	NA	NA	NA	NA	NA	NA	NA	NA
RTART0002624	430	37	31.2	37	129	32	31.2	92	fungi	metazoa	2e-33	129	fatty_acid_oxygenase	GO:0020037,GO:0016705,GO:0004601,GO:0052878,GO:0009055,GO:0016853,GO:0055114,GO:0006979	4	27870	92	4	37898	92	FALSE	FALSE	0	NA	NA	NA	NA	NA	NA	NA	NA	NA
RTART0058161	452	36.2	45.4	127	103	93.2	34.3	90.8	eubacteria	fungi	1e-32	127	udp-n-acetylmuramyl-tripeptide_synthetase	GO:0007049,GO:0008360,GO:0007047,GO:0004326,GO:0008765,GO:0051301,GO:0046901,GO:0009252,GO:0005524,GO:0005737	4	33713	90.8	4	40841	90.8	FALSE	FALSE	0	NA	NA	NA	NA	NA	NA	NA	NA	NA
RTART0006502	931	39.7	63.5	112	38.5	101	130	90.3	protista	eubacteria	2e-32	130	NA	NA	4	28681	90.3	4	38399	90.3	FALSE	FALSE	0	NA	NA	NA	NA	NA	NA	NA	NA	NA
RTART0018814	1902	57.8	76.3	148	54.3	45.1	51.6	90.2	eubacteria	archaea	4e-37	148	ornithine_cyclodeaminase	GO:0016829	4	30927	90.2	4	39748	90.2	FALSE	FALSE	0	NA	NA	NA	NA	NA	NA	NA	NA	NA
RTART0035424	487	140	143	230	139	31.2	164	90	eubacteria	protista	3e-71	230	tyrosine_phenol-lyase	GO:0030170,GO:0050371,GO:0009072	4	32686	90	4	40505	90	FALSE	FALSE	0	NA	NA	NA	NA	NA	NA	NA	NA	NA
RTART0041410	1789	49.3	33.1	139	123	1	35	89.7	eubacteria	fungi	4e-34	139	NA	NA	4	33104	89.7	4	40665	89.7	FALSE	FALSE	0	NA	NA	NA	NA	NA	NA	NA	NA	NA
RTART0005669	523	37	31.2	126	119	103	1	89	eubacteria	fungi	1e-32	126	NA	NA	4	28507	89	4	38288	89	FALSE	FALSE	0	NA	NA	NA	NA	NA	NA	NA	NA	NA
RTART0022791	1028	37.4	120	126	55.5	42.4	62.4	88.6	eubacteria	archaea	1e-30	126	3-dehydroquinate_synthase	GO:0006644,GO:0016614	4	31445	88.6	4	40003	88.6	FALSE	FALSE	0	NA	NA	NA	NA	NA	NA	NA	NA	NA
RTART0020515	800	65.5	115	150	154	45.1	53.1	88.5	fungi	eubacteria	9e-41	154	NA	NA	4	31157	88.5	4	19175	88.5	FALSE	FALSE	0	NA	NA	NA	NA	NA	NA	NA	NA	NA
RTART0004924	753	55.8	110	143	158	46.2	57.4	102.2	fungi	eubacteria	5e-42	158	family_protein	GO:0000166	4	28345	102.2	4	19175	88.5	FALSE	FALSE	0	NA	NA	NA	NA	NA	NA	NA	NA	NA
RTART0020514	1099	67.4	147	163	175	55.5	62.4	107.6	fungi	eubacteria	7e-47	175	NA	NA	4	31156	107.6	4	19175	88.5	FALSE	FALSE	0	NA	NA	NA	NA	NA	NA	NA	NA	NA
RTART0008751	653	49.7	42.7	137	45.4	48.5	77	87.3	eubacteria	protista	4e-38	137	NA	NA	4	29139	87.3	4	24036	87.3	FALSE	FALSE	0	NA	NA	NA	NA	NA	NA	NA	NA	NA
RTART0008750	724	49.3	43.1	138	45.1	48.5	77	88.7	eubacteria	protista	7e-38	138	NA	NA	4	29138	88.7	4	24036	87.3	FALSE	FALSE	0	NA	NA	NA	NA	NA	NA	NA	NA	NA
RTART0026075	477	34.7	29.3	122	39.3	32.3	72.8	87.3	eubacteria	protista	9e-31	122	fad_binding_domain_protein	GO:0050660,GO:0008762,GO:0055114	4	31798	87.3	4	40157	87.3	FALSE	FALSE	0	NA	NA	NA	NA	NA	NA	NA	NA	NA
RTART0015107	447	32.3	30	119	37	33.1	84.3	86.7	eubacteria	protista	4e-30	119	NA	NA	4	30348	86.7	4	39448	86.7	FALSE	FALSE	0	NA	NA	NA	NA	NA	NA	NA	NA	NA
RTART0002699	351	1	29.3	87.4	57	37.7	30.8	86.4	eubacteria	fungi	3e-19	87.4	extracellular_protease	GO:0004222,GO:0006508	4	27888	86.4	4	23913	86.4	FALSE	FALSE	0	NA	NA	NA	NA	NA	NA	NA	NA	NA
RTART0002416	997	87	1	240	162	60.1	33.1	153	eubacteria	fungi	2e-73	240	extracellular_protease	GO:0046872,GO:0004222,GO:0006508	NA	NA	NA	4	23913	86.4	FALSE	FALSE	0	NA	NA	NA	NA	NA	NA	NA	NA	NA
RTART0026508	978	35.8	52.4	122	100	37.4	47	86.2	eubacteria	fungi	8e-31	122	isochorismatase_hydrolase	GO:0008152,GO:0016787	4	31862	86.2	4	40187	86.2	FALSE	FALSE	0	NA	NA	NA	NA	NA	NA	NA	NA	NA
RTART0011064	431	59.3	58.5	145	33.1	32.7	34.3	85.7	eubacteria	metazoa	3e-39	145	oxidoreductase_domain_protein	GO:0016746,GO:0016491,GO:0055114,GO:0000166	4	29612	85.7	4	38997	85.7	FALSE	FALSE	0	NA	NA	NA	NA	NA	NA	NA	NA	NA
RTART0022185	823	33.9	32.7	118	1	34.7	34.7	84.1	eubacteria	plants	4e-30	118	NA	NA	4	31372	84.1	4	39966	84.1	FALSE	FALSE	0	NA	NA	NA	NA	NA	NA	NA	NA	NA
RTART0007841	460	36.2	1	1	120	33.1	32.3	83.8	fungi	metazoa	3e-30	120	alpha_methylacyl-	GO:0008152,GO:0016740	4	28961	83.8	4	38591	83.8	FALSE	FALSE	0	NA	NA	NA	NA	NA	NA	NA	NA	NA
RTART0022489	483	35	32.7	118	38.5	41.6	43.1	83	eubacteria	protista	1e-29	118	NA	NA	4	31403	83	4	39979	83	FALSE	FALSE	0	NA	NA	NA	NA	NA	NA	NA	NA	NA
RTART0065813	572	34.3	30.8	117	1	33.5	1	82.7	eubacteria	metazoa	1e-30	117	NA	NA	4	33958	82.7	4	40963	82.7	FALSE	FALSE	0	NA	NA	NA	NA	NA	NA	NA	NA	NA
RTART0010920	456	52.8	109	135	102	103	105	82.2	eubacteria	archaea	1e-36	135	phosphomethylpyrimidine_kinase	GO:0009228,GO:0016310,GO:0005524,GO:0008972	4	29587	82.2	4	38979	82.2	FALSE	FALSE	0	NA	NA	NA	NA	NA	NA	NA	NA	NA
RTART0006317	290	31.6	28.9	113	50.4	35.8	30.4	81.4	eubacteria	fungi	4e-28	113	allophanate_hydrolase	GO:0050567,GO:0050566,GO:0004039	4	28636	81.4	4	38370	81.4	FALSE	FALSE	0	NA	NA	NA	NA	NA	NA	NA	NA	NA
RTART0015395	351	35.8	38.9	117	33.9	36.2	35	81.2	eubacteria	archaea	2e-30	117	type_12_methyltransferase	GO:0008689,GO:0032259	4	30391	81.2	4	19241	81.2	FALSE	FALSE	0	NA	NA	NA	NA	NA	NA	NA	NA	NA
RTART0013580	794	1	30.4	109	33.5	32.3	33.9	108	eubacteria	protista	9e-26	109	methyltransferase_type_12	GO:0008168,GO:0032259	4	30098	108	4	19241	81.2	FALSE	FALSE	0	NA	NA	NA	NA	NA	NA	NA	NA	NA
RTART0015394	521	47.8	50.4	176	45.1	45.1	43.5	128.2	eubacteria	archaea	7e-52	176	type_11_methyltransferase	GO:0008689,GO:0032259	4	30390	128.2	4	19241	81.2	FALSE	FALSE	0	NA	NA	NA	NA	NA	NA	NA	NA	NA
RTART0016972	657	35.8	105	116	32.7	117	1	81.2	plants	eubacteria	5e-31	117	NA	NA	4	30628	81.2	4	39611	81.2	FALSE	FALSE	0	NA	NA	NA	NA	NA	NA	NA	NA	NA
RTART0005637	898	33.9	40.8	103	51.6	67.4	115	81.1	protista	eubacteria	2e-28	115	glycoside_hydrolase	GO:0009987,GO:0044238,GO:0003676,GO:0016798	4	28496	81.1	4	19180	81.1	FALSE	FALSE	0	NA	NA	NA	NA	NA	NA	NA	NA	NA
RTART0046959	1274	1	52.8	144	82.4	95.5	154	153	protista	eubacteria	8e-42	154	NA	NA	4	33362	153	4	19180	81.1	FALSE	FALSE	0	NA	NA	NA	NA	NA	NA	NA	NA	NA
RTART0046958	1317	1	52.8	143	83.2	95.1	157	156	protista	eubacteria	1e-42	157	NA	NA	4	33361	156	4	19180	81.1	FALSE	FALSE	0	NA	NA	NA	NA	NA	NA	NA	NA	NA
RTART0011386	392	33.5	37.7	114	33.1	31.6	32	80.5	eubacteria	archaea	2e-28	114	disease_resistance_protein	GO:0005622,GO:0007165	4	29681	80.5	4	39042	80.5	FALSE	FALSE	0	NA	NA	NA	NA	NA	NA	NA	NA	NA
RTART0067700	373	33.5	29.3	113	34.7	67.4	32	79.5	eubacteria	plants	5e-29	113	NA	NA	4	34592	79.5	4	24245	79.5	FALSE	FALSE	0	NA	NA	NA	NA	NA	NA	NA	NA	NA
RTART0022554	874	35	33.1	206	38.5	151	34.7	171	eubacteria	plants	1e-62	206	lps:glycosyltransferase	GO:0016757	4	31415	171	4	24245	79.5	FALSE	FALSE	0	NA	NA	NA	NA	NA	NA	NA	NA	NA
RTART0015475	342	42.7	52	122	81.6	43.1	58.2	79.3	eubacteria	fungi	2e-32	122	type_12_methyltransferase	GO:0008168,GO:0032259	4	30400	79.3	4	19258	79.3	FALSE	FALSE	0	NA	NA	NA	NA	NA	NA	NA	NA	NA
RTART0039236	1216	54.3	58.5	265	174	57	58.9	210.7	eubacteria	fungi	1e-83	265	type_12_methyltransferase	GO:0008168,GO:0032259	NA	NA	NA	4	19258	79.3	FALSE	FALSE	0	NA	NA	NA	NA	NA	NA	NA	NA	NA
RTART0066599	327	35	31.2	34.7	114	31.2	75.5	79	fungi	protista	3e-29	114	alpha_methylacyl-_protein	GO:0008152,GO:0016740	4	34214	79	4	41150	79	FALSE	FALSE	0	NA	NA	NA	NA	NA	NA	NA	NA	NA
RTART0015511	653	40.4	33.1	119	35.8	34.7	68.2	78.6	eubacteria	protista	8e-29	119	NA	NA	4	30405	78.6	4	39483	78.6	FALSE	FALSE	1	scaffold953	602	80.7	8e-123	1	11349-10761	602	8e-123	80.73
RTART0006559	460	1	29.3	1	61.2	78.2	32.7	77.2	plants	fungi	1e-15	78.2	oligopeptide_transporter_opt_family	GO:0004672,GO:0006810,GO:0009987	4	28695	77.2	4	38409	77.2	FALSE	FALSE	0	NA	NA	NA	NA	NA	NA	NA	NA	NA
RTART0008986	437	36.2	58.2	63.2	112	40.8	39.3	75.8	fungi	eubacteria	8e-28	112	fad_nad_-binding_domain-containing_protein	GO:0055114,GO:0004497	4	29188	75.8	4	38737	75.8	FALSE	FALSE	0	NA	NA	NA	NA	NA	NA	NA	NA	NA
RTART0020195	982	36.2	38.1	112	103	80.9	57	75.8	eubacteria	fungi	6e-25	112	NA	NA	NA	NA	NA	4	39842	75.8	FALSE	FALSE	0	NA	NA	NA	NA	NA	NA	NA	NA	NA
RTART0034041	614	1	32.7	75.9	44.3	34.3	42	74.9	eubacteria	fungi	6e-14	75.9	atp-grasp_domain_protein	GO:0046872,GO:0008152,GO:0005524,GO:0016874	4	32595	74.9	4	40479	74.9	FALSE	FALSE	0	NA	NA	NA	NA	NA	NA	NA	NA	NA
RTART0023361	1023	57.4	41.6	132	110	48.9	82.4	74.6	eubacteria	fungi	4e-33	132	gtp-binding_protein_hsr1-related	GO:0005525	4	31511	74.6	4	40039	74.6	FALSE	FALSE	0	NA	NA	NA	NA	NA	NA	NA	NA	NA
RTART0034040	1015	40.8	31.2	115	59.7	34.3	33.5	74.2	eubacteria	fungi	2e-26	115	carboxylate-amine_ligase	GO:0003824,GO:0005488	4	32594	74.2	4	40478	74.2	FALSE	FALSE	0	NA	NA	NA	NA	NA	NA	NA	NA	NA
RTART0032511	971	38.1	33.5	112	100	1	35.4	73.9	eubacteria	fungi	2e-27	112	peptidoglycan-binding_protein	GO:0008152	4	32455	73.9	4	19330	73.9	FALSE	FALSE	0	NA	NA	NA	NA	NA	NA	NA	NA	NA
RTART0032512	896	37.7	33.5	112	100	1	35.4	74.3	eubacteria	fungi	1e-27	112	peptidoglycan-binding_protein	GO:0008152	4	32456	74.3	4	19330	73.9	FALSE	FALSE	0	NA	NA	NA	NA	NA	NA	NA	NA	NA
RTART0032510	968	37.4	33.5	113	100	1	35.8	75.6	eubacteria	fungi	2e-27	113	NA	NA	4	32454	75.6	4	19330	73.9	FALSE	FALSE	0	NA	NA	NA	NA	NA	NA	NA	NA	NA
RTART0020296	1139	51.2	41.2	125	103	54.7	93.6	73.8	eubacteria	fungi	2e-30	125	gtp-binding_protein_hsr1-related	GO:0005525	4	31131	73.8	4	39844	73.8	FALSE	FALSE	0	NA	NA	NA	NA	NA	NA	NA	NA	NA
RTART0013485	1561	89.4	125	162	38.1	83.2	105	72.6	eubacteria	archaea	5e-40	162	nhl_repeat_containing_protein	GO:0008152	4	30073	72.6	4	39298	72.6	FALSE	FALSE	0	NA	NA	NA	NA	NA	NA	NA	NA	NA
RTART0067594	335	35.8	31.6	35	34.3	108	43.9	72.2	plants	protista	4e-27	108	NA	NA	4	34557	72.2	4	41395	72.2	FALSE	FALSE	0	NA	NA	NA	NA	NA	NA	NA	NA	NA
RTART0038797	472	33.5	35.4	108	56.2	75.5	53.1	74.5	eubacteria	plants	1e-27	108	NA	NA	NA	NA	NA	4	16288	71	FALSE	FALSE	0	NA	NA	NA	NA	NA	NA	NA	NA	NA
RTART0038798	432	1	35.4	108	56.6	75.5	53.5	107	eubacteria	plants	4e-28	108	NA	NA	NA	NA	NA	4	16288	71	FALSE	FALSE	0	NA	NA	NA	NA	NA	NA	NA	NA	NA
RTART0038799	485	35	37	106	58.9	75.1	54.7	71	eubacteria	plants	7e-27	106	NA	NA	NA	NA	NA	4	16288	71	FALSE	FALSE	0	NA	NA	NA	NA	NA	NA	NA	NA	NA
RTART0038800	510	1	38.9	106	57.8	75.5	55.1	105	eubacteria	plants	5e-27	106	NA	NA	NA	NA	NA	4	16288	71	FALSE	FALSE	0	NA	NA	NA	NA	NA	NA	NA	NA	NA
RTART0014390	785	103	50.4	67.4	108	77.4	174	71	protista	fungi	2e-49	174	NA	NA	4	30226	71	4	39382	71	FALSE	FALSE	0	NA	NA	NA	NA	NA	NA	NA	NA	NA
RTART0040920	2583	40	42	111	43.5	40	42	71	eubacteria	fungi	2e-24	111	NA	NA	4	33090	71	4	40657	71	FALSE	FALSE	0	NA	NA	NA	NA	NA	NA	NA	NA	NA
RTART0030464	1248	42.4	32.7	113	52.4	1	51.6	70.6	eubacteria	fungi	4e-25	113	uracil-dna_glycosylase	GO:0003956,GO:0006471	4	32281	70.6	4	40379	70.6	FALSE	FALSE	1	scaffold6753	840	80.2	4e-168	1	35996-36814	840	4e-168	80.24
RTART0002773	958	1	1	1	1	32.3	71.2	70.2	protista	plants	4e-12	71.2	NA	NA	4	27908	70.2	4	37920	70.2	FALSE	FALSE	0	NA	NA	NA	NA	NA	NA	NA	NA	NA
RTART0003215	288	1	31.6	71.2	53.1	60.1	34.7	70.2	eubacteria	plants	5e-13	71.2	NA	NA	4	27998	70.2	4	37981	70.2	FALSE	FALSE	0	NA	NA	NA	NA	NA	NA	NA	NA	NA
RTART0065970	737	70.1	87.8	140	33.5	56.6	78.6	69.9	eubacteria	archaea	4e-35	140	NA	NA	4	34003	69.9	4	40996	69.9	FALSE	FALSE	0	NA	NA	NA	NA	NA	NA	NA	NA	NA
RTART0033517	789	45.4	74.7	155	46.6	39.7	83.6	109.6	eubacteria	protista	2e-40	155	na-ca_exchanger_integrin-beta4	GO:0016021,GO:0007156,GO:0005509,GO:0007229	NA	NA	NA	4	12184	69.6	FALSE	FALSE	0	NA	NA	NA	NA	NA	NA	NA	NA	NA
RTART0033519	856	47.4	43.1	117	48.5	40.8	75.1	69.6	eubacteria	protista	2e-26	117	fg-gap_repeat_protein	GO:0016021,GO:0007156,GO:0005509,GO:0007229	NA	NA	NA	4	12184	69.6	FALSE	FALSE	0	NA	NA	NA	NA	NA	NA	NA	NA	NA
RTART0033516	600	1	51.2	106	33.5	1	60.5	105	eubacteria	protista	1e-23	106	na-ca_exchanger_integrin-beta4	GO:0016021,GO:0007156,GO:0005509,GO:0007229	NA	NA	NA	4	12184	69.6	FALSE	FALSE	0	NA	NA	NA	NA	NA	NA	NA	NA	NA
RTART0033518	1696	46.2	98.6	264	60.5	40.8	126	217.8	eubacteria	protista	2e-73	264	na-ca_exchanger_integrin-beta4	GO:0016021,GO:0007156,GO:0005509,GO:0007229	NA	NA	NA	4	12184	69.6	FALSE	FALSE	0	NA	NA	NA	NA	NA	NA	NA	NA	NA
RTART0028094	442	1	49.3	94	1	1	48.5	93	eubacteria	archaea	5e-20	94	fg-gap_repeat_protein	GO:0016021,GO:0007156,GO:0005509,GO:0007229	NA	NA	NA	4	12184	69.6	FALSE	FALSE	0	NA	NA	NA	NA	NA	NA	NA	NA	NA
RTART0015553	266	81.6	89.7	151	87.8	35.8	93.2	69.4	eubacteria	protista	1e-42	151	tyrosine_phenol-lyase	GO:0050371,GO:0006355,GO:0006570,GO:0003677,GO:0003700,GO:0030170	4	30411	69.4	4	19259	69.4	FALSE	FALSE	0	NA	NA	NA	NA	NA	NA	NA	NA	NA
RTART0035425	377	71.2	94	199	78.6	32.3	105	127.8	eubacteria	protista	7e-60	199	tyrosine_phenol-lyase	GO:0030170,GO:0005737,GO:0050371,GO:0009072	4	32687	127.8	4	19259	69.4	FALSE	FALSE	0	NA	NA	NA	NA	NA	NA	NA	NA	NA
RTART0035426	1042	272	282	576	311	37.7	328	304	eubacteria	protista	0	576	tyrosine_phenol-lyase	GO:0030170,GO:0005737,GO:0050371,GO:0009072	4	32688	304	4	19259	69.4	FALSE	FALSE	0	NA	NA	NA	NA	NA	NA	NA	NA	NA
RTART0012967	489	39.7	36.6	109	42.4	32.7	61.2	69.3	eubacteria	protista	3e-25	109	ig_domain-containing_calcium-binding_-gap_repeat_protein	GO:0005576,GO:0016021,GO:0007156,GO:0005509,GO:0009405,GO:0007229	4	29984	69.3	4	39251	69.3	FALSE	FALSE	0	NA	NA	NA	NA	NA	NA	NA	NA	NA
RTART0014477	998	74.7	68.2	144	60.1	60.8	65.9	69.3	eubacteria	metazoa	2e-35	144	NA	NA	4	30243	69.3	4	39389	69.3	FALSE	FALSE	0	NA	NA	NA	NA	NA	NA	NA	NA	NA
RTART0034633	1338	63.9	89.7	133	37.7	53.5	77.8	69.1	eubacteria	archaea	8e-31	133	NA	NA	NA	NA	NA	4	24385	69.1	FALSE	FALSE	0	NA	NA	NA	NA	NA	NA	NA	NA	NA
RTART0034632	1384	63.9	89.4	133	37.7	53.1	78.2	69.1	eubacteria	archaea	1e-30	133	NA	NA	NA	NA	NA	4	24385	69.1	FALSE	FALSE	0	NA	NA	NA	NA	NA	NA	NA	NA	NA
RTART0026816	1134	107	122	176	89.4	90.9	131	69	eubacteria	protista	1e-47	176	papain_cysteine_protease	GO:0008234,GO:0006508	NA	NA	NA	4	24301	69	FALSE	FALSE	0	NA	NA	NA	NA	NA	NA	NA	NA	NA
RTART0026817	1289	118	144	197	96.7	95.5	140	79	eubacteria	archaea	1e-54	197	papain_cysteine_protease_family_protein	GO:0008234,GO:0006508	NA	NA	NA	4	24301	69	FALSE	FALSE	0	NA	NA	NA	NA	NA	NA	NA	NA	NA
RTART0027352	868	42	34.3	1	111	53.9	50.8	69	fungi	plants	7e-27	111	endo-glucanase_rce3	GO:0005975,GO:0005576,GO:0008810,GO:0030248	4	31956	69	4	40243	69	FALSE	FALSE	0	NA	NA	NA	NA	NA	NA	NA	NA	NA
RTART0001674	228	33.1	30.4	102	77	43.1	38.1	68.9	eubacteria	fungi	4e-25	102	d-alanine--d-alanine_ligase	GO:0005618,GO:0008360,GO:0030145,GO:0007047,GO:0009252,GO:0005524,GO:0000287,GO:0005737,GO:0008716	4	27567	68.9	4	37679	68.9	FALSE	FALSE	0	NA	NA	NA	NA	NA	NA	NA	NA	NA
RTART0024052	842	1	1	1	1	35.8	68.2	67.2	protista	plants	2e-11	68.2	NA	NA	4	31594	67.2	4	24261	67.2	FALSE	FALSE	0	NA	NA	NA	NA	NA	NA	NA	NA	NA
RTART0024051	866	1	1	1	1	34.7	68.9	67.9	protista	plants	2e-11	68.9	NA	NA	4	31593	67.9	4	24261	67.2	FALSE	FALSE	0	NA	NA	NA	NA	NA	NA	NA	NA	NA
RTART0020299	681	1	1	68.2	58.2	34.7	66.6	67.2	eubacteria	protista	5e-12	68.2	NA	NA	4	31132	67.2	4	39845	67.2	FALSE	FALSE	0	NA	NA	NA	NA	NA	NA	NA	NA	NA
RTART0031602	817	1	32.7	33.9	32.7	67.4	33.1	66.4	plants	eubacteria	2e-11	67.4	burp_domain-containing_protein	GO:0050896	4	32377	66.4	4	24348	66.4	FALSE	FALSE	0	NA	NA	NA	NA	NA	NA	NA	NA	NA
RTART0031601	1011	1	1	1	38.1	68.6	35.4	67.6	plants	fungi	1e-11	68.6	NA	NA	4	32376	67.6	4	24348	66.4	FALSE	FALSE	0	NA	NA	NA	NA	NA	NA	NA	NA	NA
RTART0048165	1192	53.1	34.7	119	35.4	37	54.7	65.9	eubacteria	protista	4e-27	119	NA	NA	4	33400	65.9	4	40715	65.9	FALSE	FALSE	0	NA	NA	NA	NA	NA	NA	NA	NA	NA
RTART0036006	584	34.3	32.7	38.1	100	32.7	33.9	65.7	fungi	eubacteria	2e-24	100	ntf2-like_protein	GO:0005622,GO:0006810	4	32736	65.7	4	19254	65.7	FALSE	FALSE	0	NA	NA	NA	NA	NA	NA	NA	NA	NA
RTART0036007	578	34.3	33.9	38.1	100	32.7	31.6	65.7	fungi	eubacteria	2e-24	100	ntf2-like_protein	GO:0005622,GO:0006810	4	32737	65.7	4	19254	65.7	FALSE	FALSE	0	NA	NA	NA	NA	NA	NA	NA	NA	NA
RTART0015064	566	1	34.3	38.9	99.8	32	32.3	98.8	fungi	eubacteria	3e-24	99.8	NA	NA	4	30343	98.8	4	19254	65.7	FALSE	FALSE	0	NA	NA	NA	NA	NA	NA	NA	NA	NA
RTART0002070	951	36.6	60.5	96.7	102	97.8	36.6	65.4	fungi	plants	4e-23	102	nicotianamine_synthase	GO:0030418,GO:0071369,GO:0010043,GO:0071281,GO:0071732,GO:0030410	4	27719	65.4	4	23904	65.4	FALSE	FALSE	0	NA	NA	NA	NA	NA	NA	NA	NA	NA
RTART0027955	1074	1	58.5	102	129	118	42.4	128	fungi	plants	3e-32	129	nicotianamine_synthase_3	GO:0030418,GO:0071241,GO:0030410,GO:0010038	4	32026	128	4	23904	65.4	FALSE	FALSE	0	NA	NA	NA	NA	NA	NA	NA	NA	NA
RTART0017778	537	1	29.6	66.2	32.7	33.5	32.3	65.2	eubacteria	plants	1e-10	66.2	serine_protease	GO:0008152,GO:0008236	4	30761	65.2	4	39674	65.2	FALSE	FALSE	0	NA	NA	NA	NA	NA	NA	NA	NA	NA
RTART0005500	1347	1	55.1	65.9	1	51.6	33.1	64.9	eubacteria	archaea	5e-10	65.9	NA	NA	4	28464	64.9	4	38258	64.9	FALSE	FALSE	0	NA	NA	NA	NA	NA	NA	NA	NA	NA
RTART0047673	1480	41.6	32.3	106	41.2	40	33.1	64.4	eubacteria	metazoa	2e-22	106	NA	NA	4	33387	64.4	4	40710	64.4	FALSE	FALSE	0	NA	NA	NA	NA	NA	NA	NA	NA	NA
RTART0008569	414	62.8	78.2	127	63.5	65.5	57.8	64.2	eubacteria	archaea	2e-33	127	udp-glucose_4-epimerase	GO:0044237,GO:0050662,GO:0000166,GO:0016829,GO:0003978	4	29107	64.2	4	38685	64.2	FALSE	FALSE	0	NA	NA	NA	NA	NA	NA	NA	NA	NA
RTART0006307	948	54.3	33.1	1	45.4	40.4	118	63.7	protista	metazoa	9e-28	118	ring_finger_protein_31	GO:0003676	4	28630	63.7	4	38365	63.7	FALSE	FALSE	0	NA	NA	NA	NA	NA	NA	NA	NA	NA
RTART0013483	362	42.4	55.5	106	39.7	42.7	53.1	63.6	eubacteria	archaea	3e-27	106	NA	NA	4	30072	63.6	4	39297	63.6	FALSE	FALSE	0	NA	NA	NA	NA	NA	NA	NA	NA	NA
RTART0014084	853	47.4	104	111	82	63.2	85.1	63.6	eubacteria	archaea	1e-26	111	NA	NA	4	30180	63.6	4	39361	63.6	FALSE	FALSE	0	NA	NA	NA	NA	NA	NA	NA	NA	NA
RTART0018421	713	37	30.8	35	35	86.7	100	63	protista	plants	1e-22	100	ubiquitin_family_protein	GO:0008270	4	30874	63	4	39723	63	FALSE	FALSE	0	NA	NA	NA	NA	NA	NA	NA	NA	NA
RTART0032588	1804	212	149	275	259	154	150	63	eubacteria	fungi	3e-82	275	indole_acetimide_hydrolase	GO:0016787,GO:0009851,GO:0016884	4	32460	63	4	40446	63	FALSE	FALSE	0	NA	NA	NA	NA	NA	NA	NA	NA	NA
RTART0006584	491	32.7	32	95.5	32.3	32	32	62.8	eubacteria	metazoa	1e-21	95.5	NA	NA	4	28699	62.8	4	38413	62.8	FALSE	FALSE	0	NA	NA	NA	NA	NA	NA	NA	NA	NA
RTART0011844	515	35	54.3	80.9	97.8	69.7	68.2	62.8	fungi	eubacteria	3e-23	97.8	hardsurface_induced_protein	GO:0008168,GO:0032259	4	29781	62.8	4	39113	62.8	FALSE	FALSE	0	NA	NA	NA	NA	NA	NA	NA	NA	NA
RTART0024681	955	56.2	60.1	118	52.4	85.9	49.7	61.8	eubacteria	plants	1e-28	118	type_12_methyltransferase	GO:0016740,GO:0008152	4	31652	61.8	4	40103	61.8	FALSE	FALSE	0	NA	NA	NA	NA	NA	NA	NA	NA	NA
RTART0067952	233	1	28.9	32	1	30.8	62	61	protista	eubacteria	1e-10	62	helicase_conserved_c-terminal_domain_containing_protein	GO:0016020,GO:0005524,GO:0017038	4	34688	61	4	23895	61	FALSE	FALSE	0	NA	NA	NA	NA	NA	NA	NA	NA	NA
RTART0001653	244	1	29.6	35.8	30.8	33.5	77	76	protista	eubacteria	8e-16	77	helicase_conserved_c-terminal_domain_containing_protein	GO:0016020,GO:0003676,GO:0005524,GO:0004386,GO:0017038,GO:0005525	4	27559	76	4	23895	61	FALSE	FALSE	0	NA	NA	NA	NA	NA	NA	NA	NA	NA
RTART0028767	1188	68.2	111	129	41.6	65.5	92.4	60.8	eubacteria	archaea	1e-29	129	NA	NA	4	32112	60.8	4	24322	60.8	FALSE	FALSE	0	NA	NA	NA	NA	NA	NA	NA	NA	NA
RTART0028768	1176	68.2	111	129	41.6	65.5	92.4	60.8	eubacteria	archaea	9e-30	129	NA	NA	4	32113	60.8	4	24322	60.8	FALSE	FALSE	0	NA	NA	NA	NA	NA	NA	NA	NA	NA
RTART0033639	674	37	35.8	81.6	33.1	34.3	97.8	60.8	protista	eubacteria	3e-21	97.8	methyltransferase_domain_protein	GO:0016614,GO:0008152,GO:0016740	4	32563	60.8	4	24375	60.8	FALSE	FALSE	1	scaffold2194	667	86.1	5e-100	2	18332-17958;17903-17617	377;290	5e-100;8e-93	84.35;88.28
RTART0033638	636	39.3	35.4	75.9	37.4	37	115	75.7	protista	eubacteria	2e-27	115	methyltransferase_domain_protein	GO:0016614,GO:0008152,GO:0016740	4	32562	75.7	4	24375	60.8	FALSE	FALSE	1	scaffold_1898scaffold2194	484	83.3	5e-55	2	27263-27066;17894-17617	201;283	5e-55;2e-54	86.57;80.92
RTART0011391	299	31.2	32	45.1	33.9	32.3	91.7	60.5	protista	eubacteria	7e-21	91.7	NA	NA	4	29683	60.5	4	39043	60.5	FALSE	FALSE	1	scaffold8958	175	91.4	1e-62	1	1-175	175	1e-62	91.43
RTART0002224	442	32.7	39.3	59.3	92.8	32	1	60.1	fungi	eubacteria	1e-20	92.8	NA	NA	4	27772	60.1	4	37832	60.1	FALSE	FALSE	0	NA	NA	NA	NA	NA	NA	NA	NA	NA
RTART0016786	730	38.5	37	98.6	41.6	35.4	65.5	60.1	eubacteria	protista	1e-20	98.6	na-ca_exchanger_integrin-beta4	GO:0016021,GO:0005509,GO:0007229	4	30593	60.1	4	39596	60.1	FALSE	FALSE	0	NA	NA	NA	NA	NA	NA	NA	NA	NA
RTART0045281	1317	300	34.3	1	319	246	360	60	protista	fungi	3e-119	360	NA	NA	4	33284	60	4	40698	60	FALSE	FALSE	1	scaffold23873	956	82.1	0	1	8391-7466	956	0	82.11
RTART0009089	454	1	29.6	60.8	33.9	35.4	31.6	59.8	eubacteria	plants	8e-09	60.8	NA	NA	4	29205	59.8	4	38748	59.8	FALSE	FALSE	0	NA	NA	NA	NA	NA	NA	NA	NA	NA
RTART0067313	397	32.3	32	91.7	85.9	1	38.1	59.4	eubacteria	fungi	2e-20	91.7	NA	NA	4	34451	59.4	4	24210	59.4	FALSE	FALSE	0	NA	NA	NA	NA	NA	NA	NA	NA	NA
RTART0020310	822	1	34.3	201	176	1	57.8	200	eubacteria	fungi	1e-59	201	NA	NA	4	31134	200	4	24210	59.4	FALSE	FALSE	0	NA	NA	NA	NA	NA	NA	NA	NA	NA
RTART0000436	381	32.7	29.6	53.1	92	33.9	35.8	59.3	fungi	eubacteria	1e-20	92	salicylate_hydroxylase	GO:0055114,GO:0018658	4	27051	59.3	4	23866	59.3	FALSE	FALSE	0	NA	NA	NA	NA	NA	NA	NA	NA	NA
RTART0030919	1035	55.5	38.5	154	290	70.5	83.6	234.5	fungi	eubacteria	6e-92	290	salicylate_hydroxylase	GO:0055114,GO:0018658	NA	NA	NA	4	23866	59.3	FALSE	FALSE	0	NA	NA	NA	NA	NA	NA	NA	NA	NA
RTART0013579	733	33.5	32	92.8	35.8	35.4	34.7	59.3	eubacteria	fungi	1e-20	92.8	NA	NA	4	30097	59.3	4	24114	59.3	FALSE	FALSE	0	NA	NA	NA	NA	NA	NA	NA	NA	NA
RTART0042332	786	35.4	33.1	100	35	32.7	35.4	64.6	eubacteria	metazoa	3e-23	100	NA	NA	4	33156	64.6	4	24114	59.3	FALSE	FALSE	0	NA	NA	NA	NA	NA	NA	NA	NA	NA
RTART0012059	712	38.5	34.3	96.3	97.8	48.5	63.5	59.3	fungi	eubacteria	3e-22	97.8	NA	NA	4	29818	59.3	4	39144	59.3	FALSE	FALSE	0	NA	NA	NA	NA	NA	NA	NA	NA	NA
RTART0002440	960	142	125	137	201	122	133	59	fungi	metazoa	3e-59	201	alcohol_dehydrogenase	GO:0016491,GO:0005739,GO:0000166,GO:0055114,GO:0008270	4	27834	59	4	37874	59	FALSE	FALSE	0	NA	NA	NA	NA	NA	NA	NA	NA	NA
RTART0066301	320	33.1	28.1	90.9	31.2	75.1	53.1	57.8	eubacteria	plants	2e-21	90.9	NA	NA	4	34119	57.8	4	41077	57.8	FALSE	FALSE	0	NA	NA	NA	NA	NA	NA	NA	NA	NA
RTART0001255	304	42	30	32.7	32.7	1	98.6	56.6	protista	metazoa	7e-23	98.6	helicase_conserved_c-terminal_domain_containing_protein	GO:0016020,GO:0003676,GO:0005524,GO:0004386,GO:0017038,GO:0005525	4	27383	56.6	4	37536	56.6	FALSE	FALSE	0	NA	NA	NA	NA	NA	NA	NA	NA	NA
RTART0006919	667	33.5	33.1	70.1	90.1	57.4	37.7	56.6	fungi	eubacteria	2e-19	90.1	NA	NA	4	28763	56.6	4	38459	56.6	FALSE	FALSE	0	NA	NA	NA	NA	NA	NA	NA	NA	NA
RTART0014710	579	1	34.3	57.4	47.8	43.1	42	56.4	eubacteria	fungi	2e-08	57.4	NA	NA	4	30282	56.4	4	39411	56.4	FALSE	FALSE	0	NA	NA	NA	NA	NA	NA	NA	NA	NA
RTART0005760	550	47.4	51.2	131	41.2	34.7	65.9	83.6	eubacteria	protista	2e-32	131	ig_domain-containing_calcium-binding_-gap_repeat_protein	GO:0016021,GO:0005509,GO:0007229	4	28529	83.6	4	23902	56.3	FALSE	FALSE	0	NA	NA	NA	NA	NA	NA	NA	NA	NA
RTART0001856	562	42.7	37.4	99	42	33.5	53.5	56.3	eubacteria	protista	2e-21	99	na-ca_exchanger_integrin-beta4	GO:0016021,GO:0007156,GO:0005509,GO:0007229	NA	NA	NA	4	23902	56.3	FALSE	FALSE	0	NA	NA	NA	NA	NA	NA	NA	NA	NA
RTART0005608	340	38.5	36.2	94	32	1	45.8	55.5	eubacteria	protista	2e-20	94	fg-gap_repeat-containing_protein	GO:0016021,GO:0007156,GO:0005509,GO:0007229	4	28491	55.5	4	38279	55.5	FALSE	FALSE	0	NA	NA	NA	NA	NA	NA	NA	NA	NA
RTART0025113	771	54.7	68.9	110	36.6	49.7	60.8	55.3	eubacteria	archaea	1e-24	110	nhl_repeat_containing_protein	GO:0000272	4	31704	55.3	4	40117	55.3	FALSE	FALSE	0	NA	NA	NA	NA	NA	NA	NA	NA	NA
RTART0014403	2541	206	33.9	37.7	75.5	61.6	261	55	protista	metazoa	3e-75	261	aaa_atpase_domain-containing_protein	GO:0017111,GO:0007049,GO:0005525	4	30228	55	4	24122	55	FALSE	FALSE	0	NA	NA	NA	NA	NA	NA	NA	NA	NA
RTART0014402	2391	169	34.3	37.7	73.6	52.4	237	68	protista	metazoa	1e-66	237	aaa_atpase_domain-containing_protein	GO:0035639	4	30227	68	4	24122	55	FALSE	FALSE	0	NA	NA	NA	NA	NA	NA	NA	NA	NA
RTART0001414	350	47	47	102	57	46.6	100	55	eubacteria	protista	2e-24	102	fad-binding_protein	GO:0050660,GO:0050105,GO:0016020,GO:0008762,GO:0055114,GO:0003885	4	27457	55	4	37596	55	FALSE	FALSE	0	NA	NA	NA	NA	NA	NA	NA	NA	NA
RTART0052260	1126	93.2	138	148	42.7	69.3	100	54.8	eubacteria	archaea	3e-36	148	NA	NA	4	33525	54.8	4	19365	54.8	FALSE	FALSE	0	NA	NA	NA	NA	NA	NA	NA	NA	NA
RTART0052259	1189	92.8	138	148	42.7	69.7	100	55.2	eubacteria	archaea	4e-36	148	NA	NA	4	33524	55.2	4	19365	54.8	FALSE	FALSE	0	NA	NA	NA	NA	NA	NA	NA	NA	NA
RTART0052261	1296	92.8	137	149	42.7	69.7	100	56.2	eubacteria	archaea	3e-36	149	NA	NA	4	33526	56.2	4	19365	54.8	FALSE	FALSE	0	NA	NA	NA	NA	NA	NA	NA	NA	NA
RTART0013669	471	37.7	33.5	33.9	63.5	92.4	33.9	54.7	plants	fungi	3e-21	92.4	NA	NA	4	30110	54.7	4	39317	54.7	FALSE	FALSE	1	scaffold7551	107	82.2	1e-15	1	649-751	107	1e-15	82.24
RTART0032805	885	57.4	30.8	112	38.1	35.4	65.1	54.6	eubacteria	protista	2e-25	112	uracil-dna_glycosylase	GO:0016787,GO:0003956,GO:0006471	4	32489	54.6	4	24363	54.6	FALSE	FALSE	0	NA	NA	NA	NA	NA	NA	NA	NA	NA
RTART0032806	836	57.4	30.8	112	38.1	35.4	63.5	54.6	eubacteria	protista	2e-25	112	uracil-dna_glycosylase	GO:0016787,GO:0003956,GO:0006471	4	32490	54.6	4	24363	54.6	FALSE	FALSE	0	NA	NA	NA	NA	NA	NA	NA	NA	NA
RTART0013314	1007	58.5	50.8	113	70.9	85.5	96.7	54.5	eubacteria	protista	3e-27	113	membrane_protein	GO:0003700,GO:0003677,GO:0006352,GO:0016987,GO:0006355	4	30040	54.5	4	39285	54.5	FALSE	FALSE	0	NA	NA	NA	NA	NA	NA	NA	NA	NA
RTART0002354	247	1	29.3	36.2	55.1	32	30.4	54.1	fungi	eubacteria	4e-08	55.1	subtilisin-like_protease	GO:0008233	4	27815	54.1	4	37864	54.1	FALSE	FALSE	0	NA	NA	NA	NA	NA	NA	NA	NA	NA
RTART0006801	531	1	1	1	51.2	55.1	1	54.1	plants	fungi	5e-08	55.1	NA	NA	4	28738	54.1	4	38439	54.1	FALSE	FALSE	1	scaffold1624	167	89.2	3e-51	1	46793-46956	167	3e-51	89.22
RTART0002259	275	34.3	29.6	87.8	32.3	36.6	48.1	53.5	eubacteria	protista	6e-19	87.8	potassium_transporter	GO:0006813,GO:0008324,GO:0000166	4	27788	53.5	4	37847	53.5	FALSE	FALSE	0	NA	NA	NA	NA	NA	NA	NA	NA	NA
RTART0019574	344	31.2	30	62	34.7	30.8	84.3	53.1	protista	eubacteria	5e-18	84.3	polysaccharide_lyase_family_8	GO:0016837	4	31040	53.1	4	39814	53.1	FALSE	FALSE	1	scaffold44411	347	87	2e-106	1	3907-3564	347	2e-106	87.03
RTART0043619	412	33.9	30.8	78.2	35.4	32.7	86.7	52.8	protista	eubacteria	2e-20	86.7	NA	NA	NA	NA	NA	4	24447	52.8	FALSE	FALSE	0	NA	NA	NA	NA	NA	NA	NA	NA	NA
RTART0043620	392	33.1	30.8	78.6	35.4	31.2	87	53.9	protista	eubacteria	1e-20	87	NA	NA	NA	NA	NA	4	24447	52.8	FALSE	FALSE	0	NA	NA	NA	NA	NA	NA	NA	NA	NA
RTART0008820	644	37.4	63.9	78.6	84.3	65.5	90.1	52.7	protista	fungi	8e-19	90.1	shikimate_5-dehydrogenase	GO:0003866,GO:0005737,GO:0050661,GO:0003855,GO:0004764,GO:0004765,GO:0009073,GO:0005524,GO:0003856,GO:0055114	4	29157	52.7	4	38718	52.7	FALSE	FALSE	0	NA	NA	NA	NA	NA	NA	NA	NA	NA
RTART0024627	668	1	1	53.5	50.8	1	1	52.5	eubacteria	fungi	3e-06	53.5	NA	NA	4	31645	52.5	4	40097	52.5	FALSE	FALSE	0	NA	NA	NA	NA	NA	NA	NA	NA	NA
RTART0008465	390	33.5	1	78.6	85.5	31.6	62	52	fungi	eubacteria	2e-18	85.5	gtp-binding_protein_hsr1-related	GO:0005525	4	29090	52	4	38670	52	FALSE	FALSE	0	NA	NA	NA	NA	NA	NA	NA	NA	NA
RTART0023457	524	1	31.6	52.8	1	31.2	1	51.8	eubacteria	archaea	2e-06	52.8	NA	NA	4	31524	51.8	4	24252	51.8	FALSE	FALSE	0	NA	NA	NA	NA	NA	NA	NA	NA	NA
RTART0023456	673	37	32.7	94	1	45.8	1	57	eubacteria	plants	2e-20	94	prenyltransferase	GO:0004659,GO:0016021	4	31523	57	4	24252	51.8	FALSE	FALSE	0	NA	NA	NA	NA	NA	NA	NA	NA	NA
RTART0028737	582	80.5	89.7	132	48.9	66.6	82	51.5	eubacteria	archaea	7e-33	132	NA	NA	4	32111	51.5	4	40313	51.5	FALSE	FALSE	0	NA	NA	NA	NA	NA	NA	NA	NA	NA
RTART0034279	875	1	1	52.4	1	33.1	36.2	51.4	eubacteria	protista	9e-06	52.4	NA	NA	4	32604	51.4	4	40481	51.4	FALSE	FALSE	0	NA	NA	NA	NA	NA	NA	NA	NA	NA
RTART0023126	390	1	31.2	35.4	52	31.2	1	51	fungi	eubacteria	8e-08	52	NA	NA	4	31484	51	4	40020	51	FALSE	FALSE	0	NA	NA	NA	NA	NA	NA	NA	NA	NA
RTART0028036	780	38.5	30.8	89.4	36.2	32	34.3	50.9	eubacteria	metazoa	2e-19	89.4	NA	NA	4	32045	50.9	4	24317	50.9	FALSE	FALSE	0	NA	NA	NA	NA	NA	NA	NA	NA	NA
RTART0028035	796	38.1	30.8	89.4	36.6	32.7	34.3	51.3	eubacteria	metazoa	3e-19	89.4	NA	NA	4	32044	51.3	4	24317	50.9	FALSE	FALSE	0	NA	NA	NA	NA	NA	NA	NA	NA	NA
RTART0011088	1320	37.7	33.1	88.6	86.7	38.5	57.8	50.9	eubacteria	fungi	6e-18	88.6	NA	NA	4	29619	50.9	4	39003	50.9	FALSE	FALSE	0	NA	NA	NA	NA	NA	NA	NA	NA	NA
RTART0013439	800	35	32.7	85.9	37.7	35.8	48.5	50.9	eubacteria	protista	8e-18	85.9	NA	NA	4	30059	50.9	4	39293	50.9	FALSE	FALSE	0	NA	NA	NA	NA	NA	NA	NA	NA	NA
RTART0019591	670	42.4	1	36.6	42.7	34.3	93.2	50.8	protista	fungi	7e-20	93.2	NA	NA	4	31041	50.8	4	39815	50.8	FALSE	FALSE	0	NA	NA	NA	NA	NA	NA	NA	NA	NA
RTART0045361	595	38.5	33.1	88.2	39.3	32.3	34.7	49.7	eubacteria	fungi	2e-17	88.2	NA	NA	4	33293	49.7	4	40699	49.7	FALSE	FALSE	0	NA	NA	NA	NA	NA	NA	NA	NA	NA
RTART0038957	1237	66.6	90.1	116	37	36.6	33.5	49.4	eubacteria	archaea	3e-27	116	NA	NA	6	22955	49.4	4	14072	49.4	FALSE	FALSE	0	NA	NA	NA	NA	NA	NA	NA	NA	NA
RTART0018704	803	33.9	58.9	94	33.9	32.3	33.5	60.1	eubacteria	archaea	4e-20	94	NA	NA	4	30909	60.1	4	14072	49.4	FALSE	FALSE	0	NA	NA	NA	NA	NA	NA	NA	NA	NA
RTART0021588	1244	55.5	76.6	114	47	37.7	37	58.5	eubacteria	archaea	1e-26	114	NA	NA	NA	NA	NA	4	14072	49.4	FALSE	FALSE	0	NA	NA	NA	NA	NA	NA	NA	NA	NA
RTART0038956	1209	64.3	90.9	119	36.2	52.8	1	54.7	eubacteria	archaea	5e-28	119	NA	NA	NA	NA	NA	4	14072	49.4	FALSE	FALSE	0	NA	NA	NA	NA	NA	NA	NA	NA	NA
RTART0038958	1171	66.6	90.1	116	37	36.6	1	49.4	eubacteria	archaea	3e-27	116	NA	NA	NA	NA	NA	4	14072	49.4	FALSE	FALSE	0	NA	NA	NA	NA	NA	NA	NA	NA	NA
RTART0027168	857	68.6	87.8	118	34.3	62.8	72.8	49.4	eubacteria	archaea	7e-27	118	NA	NA	4	31937	49.4	4	24233	49.4	FALSE	FALSE	0	NA	NA	NA	NA	NA	NA	NA	NA	NA
RTART0021856	1185	70.1	97.8	131	35.4	64.3	61.2	60.9	eubacteria	archaea	1e-30	131	NA	NA	4	31331	60.9	4	24233	49.4	FALSE	FALSE	0	NA	NA	NA	NA	NA	NA	NA	NA	NA
RTART0067586	482	1	1	50.4	49.7	38.1	32.3	49.4	eubacteria	fungi	1e-05	50.4	NA	NA	4	34552	49.4	4	41390	49.4	FALSE	FALSE	0	NA	NA	NA	NA	NA	NA	NA	NA	NA
RTART0036020	789	37.7	42.4	87	42.4	32.3	38.1	49.3	eubacteria	archaea	3e-18	87	NA	NA	4	32738	49.3	4	24400	49.3	FALSE	FALSE	0	NA	NA	NA	NA	NA	NA	NA	NA	NA
RTART0036021	702	37.7	42.7	87	42.4	32	37.7	49.3	eubacteria	archaea	2e-18	87	NA	NA	4	32739	49.3	4	24400	49.3	FALSE	FALSE	0	NA	NA	NA	NA	NA	NA	NA	NA	NA
RTART0021384	936	44.7	29.3	94	1	33.1	36.2	49.3	eubacteria	metazoa	2e-19	94	NA	NA	4	31278	49.3	4	39917	49.3	FALSE	FALSE	0	NA	NA	NA	NA	NA	NA	NA	NA	NA
RTART0016864	411	42.4	41.6	85.1	79.7	49.3	91.3	48.9	protista	eubacteria	3e-21	91.3	gtp-binding_protein_hsr1-related	GO:0005525	4	30617	48.9	4	39607	48.9	FALSE	FALSE	0	NA	NA	NA	NA	NA	NA	NA	NA	NA
RTART0028336	992	146	34.3	171	194	95.9	86.3	48	fungi	eubacteria	1e-57	194	NA	NA	NA	NA	NA	4	19271	48	FALSE	FALSE	0	NA	NA	NA	NA	NA	NA	NA	NA	NA
RTART0028337	1049	146	34.3	171	194	95.9	86.3	48	fungi	eubacteria	3e-57	194	NA	NA	NA	NA	NA	4	19271	48	FALSE	FALSE	0	NA	NA	NA	NA	NA	NA	NA	NA	NA
RTART0000313	294	40.4	37	88.2	46.6	32	52.4	47.8	eubacteria	protista	7e-19	88.2	integrin-like_protein	GO:0016021,GO:0007155,GO:0005509,GO:0005727,GO:0007229	4	26995	47.8	4	23862	47.8	FALSE	FALSE	0	NA	NA	NA	NA	NA	NA	NA	NA	NA
RTART0028189	244	33.1	29.6	93.2	31.6	29.6	43.1	60.1	eubacteria	protista	9e-21	93.2	na-ca_exchanger_integrin-beta4	GO:0016021,GO:0007155,GO:0005509,GO:0005727,GO:0007229	4	32057	60.1	4	23862	47.8	FALSE	FALSE	0	NA	NA	NA	NA	NA	NA	NA	NA	NA
RTART0007160	580	47.8	54.3	95.5	52	50.4	45.4	47.7	eubacteria	archaea	2e-20	95.5	abc_transporter	GO:0055085,GO:0016021,GO:0042626,GO:0006200,GO:0005524	4	28815	47.7	4	38487	47.7	FALSE	FALSE	0	NA	NA	NA	NA	NA	NA	NA	NA	NA
RTART0047675	1677	36.6	41.6	84.3	59.7	70.5	43.9	47.7	eubacteria	plants	8e-15	84.3	NA	NA	4	33388	47.7	4	40711	47.7	FALSE	FALSE	0	NA	NA	NA	NA	NA	NA	NA	NA	NA
RTART0027846	231	55.5	28.5	32	103	46.6	71.6	47.5	fungi	protista	1e-24	103	er-resident_type_ii_transmembrane_glycosyltransferase	GO:0016021,GO:0031227,GO:0016758	4	32014	47.5	4	40271	47.5	FALSE	FALSE	0	NA	NA	NA	NA	NA	NA	NA	NA	NA
RTART0007842	204	43.9	48.1	70.1	91.3	33.9	60.8	47.4	fungi	eubacteria	6e-21	91.3	alpha_methylacyl-	GO:0008152,GO:0016740	4	28962	47.4	4	38592	47.4	FALSE	FALSE	0	NA	NA	NA	NA	NA	NA	NA	NA	NA
RTART0049528	1405	67.8	95.1	115	37	56.6	68.2	47.2	eubacteria	archaea	5e-25	115	NA	NA	4	33461	47.2	4	40729	47.2	FALSE	FALSE	0	NA	NA	NA	NA	NA	NA	NA	NA	NA
RTART0017122	515	1	30.8	1	1	1	77	76	protista	archaea	1e-14	77	helicase_conserved_c-terminal_domain_containing_protein	GO:0004386,GO:0017038,GO:0005524,GO:0016020	6	18630	55.2	4	24154	47	FALSE	FALSE	0	NA	NA	NA	NA	NA	NA	NA	NA	NA
RTART0017123	509	35.4	1	1	37.4	1	82.4	47	protista	fungi	1e-16	82.4	helicase_conserved_c-terminal_domain_containing_protein	GO:0004386,GO:0017038,GO:0005524,GO:0016020	NA	NA	NA	4	24154	47	FALSE	FALSE	0	NA	NA	NA	NA	NA	NA	NA	NA	NA
RTART0005102	354	57	42.7	104	58.2	55.8	54.7	47	eubacteria	fungi	4e-25	104	fad_binding_domain_protein	GO:0050660,GO:0016020,GO:0008762,GO:0055114,GO:0003885	4	28387	47	4	38208	47	FALSE	FALSE	0	NA	NA	NA	NA	NA	NA	NA	NA	NA
RTART0014066	1351	50.1	65.1	97.1	50.4	52	74.7	47	eubacteria	protista	7e-21	97.1	methyltransferase_type_11	GO:0008168,GO:0032259	4	30177	47	4	39360	47	FALSE	FALSE	0	NA	NA	NA	NA	NA	NA	NA	NA	NA
RTART0003424	747	36.2	35.8	82.4	1	33.9	34.3	46.2	eubacteria	metazoa	5e-17	82.4	NA	NA	4	28048	46.2	4	23930	46.2	FALSE	FALSE	0	NA	NA	NA	NA	NA	NA	NA	NA	NA
RTART0007943	743	33.5	33.5	93.6	36.2	37.7	34.7	60.1	eubacteria	plants	6e-21	93.6	NA	NA	NA	NA	NA	4	23930	46.2	FALSE	FALSE	0	NA	NA	NA	NA	NA	NA	NA	NA	NA
RTART0026655	370	37.4	46.2	55.8	33.5	83.2	34.3	45.8	plants	eubacteria	1e-18	83.2	sam-dependent_methyltransferase	GO:0008168,GO:0032259	4	31886	45.8	4	14077	45.8	FALSE	FALSE	0	NA	NA	NA	NA	NA	NA	NA	NA	NA
RTART0022039	777	50.8	119	120	67.4	157	72	106.2	plants	eubacteria	3e-44	157	sam-dependent_methyltransferase	GO:0008168,GO:0032259	NA	NA	NA	4	14077	45.8	FALSE	FALSE	0	NA	NA	NA	NA	NA	NA	NA	NA	NA
RTART0022040	750	50.4	119	120	67	157	72	106.6	plants	eubacteria	3e-44	157	NA	NA	NA	NA	NA	4	14077	45.8	FALSE	FALSE	0	NA	NA	NA	NA	NA	NA	NA	NA	NA
RTART0022041	861	50.8	119	120	67	157	72.8	106.2	plants	eubacteria	7e-44	157	sam-dependent_methyltransferase	GO:0008168,GO:0032259	NA	NA	NA	4	14077	45.8	FALSE	FALSE	0	NA	NA	NA	NA	NA	NA	NA	NA	NA
RTART0026654	406	52.4	75.9	76.6	48.5	98.2	54.7	45.8	plants	eubacteria	9e-24	98.2	sam-dependent_methyltransferase	GO:0008168,GO:0032259	NA	NA	NA	4	14077	45.8	FALSE	FALSE	0	NA	NA	NA	NA	NA	NA	NA	NA	NA
RTART0065653	539	69.7	91.3	115	34.3	43.1	71.6	45.3	eubacteria	archaea	4e-27	115	nhl_repeat_containing_protein	GO:0000272	NA	NA	NA	4	24258	45.3	FALSE	FALSE	0	NA	NA	NA	NA	NA	NA	NA	NA	NA
RTART0023933	1112	86.7	98.2	137	36.6	52	82.4	50.3	eubacteria	archaea	2e-32	137	nhl_repeat_containing_protein	GO:0000272	NA	NA	NA	4	24258	45.3	FALSE	FALSE	0	NA	NA	NA	NA	NA	NA	NA	NA	NA
RTART0066811	386	81.3	95.9	126	119	101	84.7	44.7	eubacteria	fungi	2e-31	126	gramicidin_s_synthetase_2	GO:0016740,GO:0031177,GO:0016788,GO:0000166,GO:0009058	4	34292	44.7	4	19319	44.7	FALSE	FALSE	1	scaffold34456scaffold40540	501	80	2e-56	2	1402-1053;8806-8943	359;142	2e-56;1e-28	78.55;83.8
RTART0003783	488	54.3	32	99	96.3	36.6	35	44.7	eubacteria	fungi	6e-22	99	l-galactono-gamma-lactone_oxidase	GO:0050660,GO:0016020,GO:0008762,GO:0055114,GO:0003885	4	28127	44.7	4	38044	44.7	FALSE	FALSE	0	NA	NA	NA	NA	NA	NA	NA	NA	NA
RTART0004745	321	32.3	40	35	31.6	77	42	44.7	plants	protista	6e-17	77	NA	NA	4	28311	44.7	4	38156	44.7	FALSE	FALSE	0	NA	NA	NA	NA	NA	NA	NA	NA	NA
RTART0010892	1032	63.5	38.5	97.8	108	49.3	78.6	44.5	fungi	eubacteria	6e-25	108	gtp-binding_protein_hsr1-related	GO:0005525	4	29581	44.5	4	38974	44.5	FALSE	FALSE	0	NA	NA	NA	NA	NA	NA	NA	NA	NA
RTART0019917	1985	38.1	43.1	60.8	41.2	72	82.4	44.3	protista	plants	6e-15	82.4	NA	NA	4	31084	44.3	4	19166	44.3	FALSE	FALSE	0	NA	NA	NA	NA	NA	NA	NA	NA	NA
RTART0004442	915	1	33.9	37	33.5	51.2	69.3	68.3	protista	plants	1e-11	69.3	NA	NA	4	28251	68.3	4	19166	44.3	FALSE	FALSE	0	NA	NA	NA	NA	NA	NA	NA	NA	NA
RTART0001788	520	34.3	30.8	77.4	51.6	33.5	35	43.1	eubacteria	fungi	3e-15	77.4	lipase	GO:0016787	4	27611	43.1	4	19152	43.1	FALSE	FALSE	0	NA	NA	NA	NA	NA	NA	NA	NA	NA
RTART0054142	526	37.7	32	119	79.7	32.7	33.5	81.3	eubacteria	fungi	5e-30	119	triacylglycerol_lipase	GO:0050253,GO:0004806	4	33568	81.3	4	19152	43.1	FALSE	FALSE	0	NA	NA	NA	NA	NA	NA	NA	NA	NA
RTART0026126	1045	35.4	33.1	173	119	32.7	39.3	137.6	eubacteria	fungi	4e-48	173	lipase	GO:0052689	4	31811	137.6	4	19152	43.1	FALSE	FALSE	0	NA	NA	NA	NA	NA	NA	NA	NA	NA
RTART0044341	700	88.6	68.2	137	58.9	73.9	71.2	48.4	eubacteria	metazoa	2e-34	137	NA	NA	NA	NA	NA	4	24452	42.9	FALSE	FALSE	1	scaffold5739scaffold11280	158	84.8	3e-18	2	3153-3031;3737-3766	128;30	3e-18;1e-06	81.25;100
RTART0044342	562	90.1	63.9	133	65.5	68.2	70.5	42.9	eubacteria	metazoa	2e-33	133	NA	NA	NA	NA	NA	4	24452	42.9	FALSE	FALSE	0	NA	NA	NA	NA	NA	NA	NA	NA	NA
RTART0001582	232	33.5	72.8	75.9	31.6	32.3	34.3	42.4	eubacteria	archaea	3e-16	75.9	NA	NA	4	27529	42.4	4	37650	42.4	FALSE	FALSE	0	NA	NA	NA	NA	NA	NA	NA	NA	NA
RTART0038140	350	38.1	30.4	80.5	1	32.3	48.1	42.4	eubacteria	protista	6e-16	80.5	NA	NA	4	32890	42.4	4	40594	42.4	FALSE	FALSE	0	NA	NA	NA	NA	NA	NA	NA	NA	NA
RTART0043757	1519	44.7	62.8	86.3	63.5	33.9	69.7	41.6	eubacteria	protista	3e-17	86.3	NA	NA	4	33225	41.6	4	19354	41.6	FALSE	FALSE	0	NA	NA	NA	NA	NA	NA	NA	NA	NA
RTART0043755	1435	40.8	63.5	86.3	62.4	33.9	69.7	45.5	eubacteria	protista	3e-17	86.3	NA	NA	4	33223	45.5	4	19354	41.6	FALSE	FALSE	0	NA	NA	NA	NA	NA	NA	NA	NA	NA
RTART0043756	1477	40	64.3	86.3	63.9	1	70.1	46.3	eubacteria	protista	3e-17	86.3	NA	NA	4	33224	46.3	4	19354	41.6	FALSE	FALSE	0	NA	NA	NA	NA	NA	NA	NA	NA	NA
RTART0027435	2317	80.5	33.5	43.5	36.6	1	122	41.5	protista	metazoa	3e-27	122	NA	NA	4	31964	41.5	4	40247	41.5	FALSE	FALSE	0	NA	NA	NA	NA	NA	NA	NA	NA	NA
RTART0000328	467	32.7	30.8	53.5	32	73.9	35.8	41.2	plants	eubacteria	1e-14	73.9	NA	NA	4	27002	41.2	4	37226	41.2	FALSE	FALSE	0	NA	NA	NA	NA	NA	NA	NA	NA	NA
RTART0041550	1164	67	72	108	1	45.8	64.7	41	eubacteria	archaea	3e-23	108	NA	NA	4	33115	41	4	16270	41	FALSE	FALSE	0	NA	NA	NA	NA	NA	NA	NA	NA	NA
RTART0041548	1041	66.2	87.8	126	33.9	58.9	73.6	59.8	eubacteria	archaea	3e-29	126	NA	NA	4	33113	59.8	4	16270	41	FALSE	FALSE	0	NA	NA	NA	NA	NA	NA	NA	NA	NA
RTART0019877	1451	65.1	71.2	125	44.3	47	74.3	59.9	eubacteria	protista	3e-28	125	NA	NA	4	31079	59.9	4	16270	41	FALSE	FALSE	0	NA	NA	NA	NA	NA	NA	NA	NA	NA
RTART0017412	303	33.1	33.1	40.4	73.9	72.8	34.7	40.8	fungi	plants	1e-14	73.9	fad_binding_domain-containing_protein	GO:0050660,GO:0008762,GO:0055114	NA	NA	NA	4	24161	40.8	FALSE	FALSE	0	NA	NA	NA	NA	NA	NA	NA	NA	NA
RTART0064776	348	41.2	1	43.1	84.3	84	31.6	43.1	fungi	plants	3e-18	84.3	fad_binding_domain-containing_protein	GO:0050660,GO:0055114,GO:0008762	NA	NA	NA	4	24161	40.8	FALSE	FALSE	1	scaffold_579	251	80.5	2e-46	1	8612-8859	251	2e-46	80.48
RTART0011590	862	36.6	33.9	36.6	36.2	48.9	77.4	40.8	protista	plants	3e-14	77.4	NA	NA	4	29736	40.8	4	39081	40.8	FALSE	FALSE	0	NA	NA	NA	NA	NA	NA	NA	NA	NA
RTART0018202	490	51.6	32.3	92	34.7	33.1	44.3	40.4	eubacteria	metazoa	1e-19	92	peptidase_c14_caspase_catalytic_subunit_p20	GO:0004197,GO:0006508	4	30841	40.4	4	24173	40.4	FALSE	FALSE	0	NA	NA	NA	NA	NA	NA	NA	NA	NA
RTART0018203	569	52.8	46.2	97.8	35.8	33.1	45.8	45	eubacteria	metazoa	2e-21	97.8	peptidase_c14_caspase_catalytic_subunit_p20	GO:0006508,GO:0004197	4	30842	45	4	24173	40.4	FALSE	FALSE	0	NA	NA	NA	NA	NA	NA	NA	NA	NA
RTART0004462	432	46.2	63.5	67	86.3	58.9	82.8	40.1	fungi	protista	3e-19	86.3	name	GO:0004746,GO:0009231,GO:0009349	4	28256	40.1	4	38121	40.1	FALSE	FALSE	0	NA	NA	NA	NA	NA	NA	NA	NA	NA
RTART0012156	374	89	30	38.1	129	82	90.1	40	fungi	protista	3e-33	129	NA	NA	4	29836	40	4	39154	40	FALSE	FALSE	0	NA	NA	NA	NA	NA	NA	NA	NA	NA
RTART0045076	2217	62.8	92.4	106	40.8	66.6	69.3	43.2	eubacteria	archaea	1e-31	106	NA	NA	4	33279	43.2	4	24456	39.8	FALSE	FALSE	0	NA	NA	NA	NA	NA	NA	NA	NA	NA
RTART0045075	2279	66.2	92.4	106	40	66.6	69.3	39.8	eubacteria	archaea	2e-31	106	NA	NA	NA	NA	NA	4	24456	39.8	FALSE	FALSE	0	NA	NA	NA	NA	NA	NA	NA	NA	NA
RTART0029255	642	33.9	33.5	73.6	45.4	36.2	35.4	39.7	eubacteria	fungi	1e-12	73.6	intein-containing_protein	GO:0016539,GO:0030163	4	32182	39.7	4	24326	39.7	FALSE	FALSE	0	NA	NA	NA	NA	NA	NA	NA	NA	NA
RTART0029254	1838	56.6	40	117	63.5	46.6	52.8	60.4	eubacteria	fungi	8e-25	117	intein-containing_protein	GO:0016539,GO:0030163,GO:0005525	NA	NA	NA	4	24326	39.7	FALSE	FALSE	0	NA	NA	NA	NA	NA	NA	NA	NA	NA
RTART0068350	298	36.6	41.6	76.3	60.8	55.1	43.9	39.7	eubacteria	fungi	2e-14	76.3	peptide_synthetase	GO:0016788,GO:0031177,GO:0009058,GO:0000166,GO:0016740,GO:0050564	4	34843	39.7	4	41625	39.7	FALSE	FALSE	0	NA	NA	NA	NA	NA	NA	NA	NA	NA
RTART0041583	902	47.8	42.7	52.4	37.7	42.7	87.4	39.6	protista	eubacteria	2e-17	87.4	NA	NA	4	33116	39.6	4	24436	39.6	FALSE	FALSE	0	NA	NA	NA	NA	NA	NA	NA	NA	NA
RTART0041584	2299	52.4	42.7	52	36.6	46.6	139	86.6	protista	metazoa	5e-32	139	NA	NA	4	33117	86.6	4	24436	39.6	FALSE	FALSE	0	NA	NA	NA	NA	NA	NA	NA	NA	NA
RTART0048219	475	33.9	32.3	73.2	32.7	33.1	51.2	39.3	eubacteria	protista	7e-13	73.2	NA	NA	4	33407	39.3	4	19225	39.3	FALSE	FALSE	0	NA	NA	NA	NA	NA	NA	NA	NA	NA
RTART0048217	563	41.2	63.9	108	33.1	32.3	84.7	66.8	eubacteria	protista	1e-24	108	NA	NA	4	33406	66.8	4	19225	39.3	FALSE	FALSE	0	NA	NA	NA	NA	NA	NA	NA	NA	NA
RTART0066187	629	33.9	32.7	73.2	44.3	34.3	47.4	39.3	eubacteria	protista	2e-13	73.2	NA	NA	4	34076	39.3	4	41048	39.3	FALSE	FALSE	0	NA	NA	NA	NA	NA	NA	NA	NA	NA
RTART0000469	338	32.3	31.2	71.2	33.9	31.2	34.7	38.9	eubacteria	protista	2e-13	71.2	l-erythro-_-diaminohexanoate_dehydrogenase	GO:0000166,GO:0055114,GO:0008270,GO:0004022,GO:0047124	4	27064	38.9	4	37280	38.9	FALSE	FALSE	0	NA	NA	NA	NA	NA	NA	NA	NA	NA
RTART0001518	410	34.3	30	35	38.9	30	73.2	38.9	protista	fungi	5e-14	73.2	NA	NA	4	27507	38.9	4	37633	38.9	FALSE	FALSE	0	NA	NA	NA	NA	NA	NA	NA	NA	NA
RTART0011589	596	34.3	31.6	1	33.1	49.7	73.2	38.9	protista	plants	2e-13	73.2	NA	NA	4	29735	38.9	4	39080	38.9	FALSE	FALSE	0	NA	NA	NA	NA	NA	NA	NA	NA	NA
RTART0008768	534	40	32.7	71.2	38.1	78.6	61.2	38.6	plants	eubacteria	2e-15	78.6	hygromycin_b_phosphotransferase	GO:0016772	4	29142	38.6	4	38710	38.6	FALSE	FALSE	0	NA	NA	NA	NA	NA	NA	NA	NA	NA
RTART0016911	752	37.7	63.5	65.1	33.5	35.8	76.3	38.6	protista	eubacteria	4e-14	76.3	NA	NA	4	30624	38.6	4	39609	38.6	FALSE	FALSE	0	NA	NA	NA	NA	NA	NA	NA	NA	NA
RTART0068153	415	34.7	33.9	57	70.1	73.2	53.9	38.5	plants	fungi	2e-15	73.2	hard-surface_induced_protein	GO:0016747,GO:0008152	4	34765	38.5	4	41559	38.5	FALSE	FALSE	0	NA	NA	NA	NA	NA	NA	NA	NA	NA
RTART0036613	369	55.8	87	94	63.9	50.8	57.8	38.2	eubacteria	archaea	8e-21	94	oxidoreductase	GO:0016746,GO:0016491,GO:0055114,GO:0000166	4	32776	38.2	4	40548	38.2	FALSE	FALSE	0	NA	NA	NA	NA	NA	NA	NA	NA	NA
RTART0013368	240	32	29.6	70.1	50.8	31.6	33.9	38.1	eubacteria	fungi	6e-13	70.1	NA	NA	4	30050	38.1	4	19239	38.1	FALSE	FALSE	0	NA	NA	NA	NA	NA	NA	NA	NA	NA
RTART0040578	924	1	84.7	132	127	1	48.9	131	eubacteria	fungi	4e-33	132	NA	NA	4	33063	131	4	19239	38.1	FALSE	FALSE	0	NA	NA	NA	NA	NA	NA	NA	NA	NA
RTART0015943	1406	62	33.9	47.8	54.3	46.2	100	38	protista	metazoa	3e-21	100	NA	NA	4	30472	38	4	39529	38	FALSE	FALSE	0	NA	NA	NA	NA	NA	NA	NA	NA	NA
RTART0032437	295	104	99.4	142	127	110	94.4	38	eubacteria	fungi	7e-38	142	urea_carboxylase	GO:0046872,GO:0006457,GO:0004039,GO:0005524,GO:0004075,GO:0016829,GO:0000413,GO:0003755	4	32449	38	4	40444	38	FALSE	FALSE	0	NA	NA	NA	NA	NA	NA	NA	NA	NA
RTART0006978	294	54.7	39.3	92.4	74.7	37.7	37.4	37.7	eubacteria	fungi	2e-20	92.4	fad-binding_oxidoreductase	GO:0050660,GO:0016020,GO:0008762,GO:0055114,GO:0003885	4	28774	37.7	4	38466	37.7	FALSE	FALSE	0	NA	NA	NA	NA	NA	NA	NA	NA	NA
RTART0045017	435	35	35	37	62	30.8	72.4	37.4	protista	fungi	1e-13	72.4	NA	NA	4	33278	37.4	4	40697	37.4	FALSE	FALSE	0	NA	NA	NA	NA	NA	NA	NA	NA	NA
RTART0001333	416	33.9	35.8	35	33.9	31.6	71.2	37.3	protista	archaea	3e-13	71.2	NA	NA	4	27421	37.3	4	37567	37.3	FALSE	FALSE	0	NA	NA	NA	NA	NA	NA	NA	NA	NA
RTART0015189	623	60.5	74.7	97.8	36.6	52.4	74.7	37.3	eubacteria	archaea	9e-21	97.8	NA	NA	4	30361	37.3	4	39455	37.3	FALSE	FALSE	0	NA	NA	NA	NA	NA	NA	NA	NA	NA
RTART0014665	731	38.9	1	106	1	33.5	49.3	67.1	eubacteria	protista	9e-24	106	uracil-dna_glycosylase	GO:0016787,GO:0003956,GO:0006471	NA	NA	NA	4	24124	37	FALSE	FALSE	0	NA	NA	NA	NA	NA	NA	NA	NA	NA
RTART0014666	346	33.5	32	70.5	34.7	32.3	47.8	37	eubacteria	protista	1e-12	70.5	uracil-dna_glycosylase	GO:0003956,GO:0006471	NA	NA	NA	4	24124	37	FALSE	FALSE	0	NA	NA	NA	NA	NA	NA	NA	NA	NA
RTART0013560	642	35.4	30.8	72.4	35.8	1	36.2	37	eubacteria	protista	5e-13	72.4	NA	NA	4	30091	37	4	39310	37	FALSE	FALSE	0	NA	NA	NA	NA	NA	NA	NA	NA	NA
RTART0017985	601	43.5	33.1	80.5	58.2	73.9	37.7	37	eubacteria	plants	6e-17	80.5	peptidoglycan-binding_protein	GO:0016998	4	30805	37	4	39689	37	FALSE	FALSE	0	NA	NA	NA	NA	NA	NA	NA	NA	NA
RTART0066186	369	33.9	30.8	37.7	33.1	33.9	70.9	37	protista	eubacteria	3e-13	70.9	rna_dependent_rna_polymerase	GO:0003968	4	34075	37	4	41047	37	FALSE	FALSE	0	NA	NA	NA	NA	NA	NA	NA	NA	NA
RTART0018881	785	34.7	43.5	71.6	37.4	60.8	33.5	36.9	eubacteria	plants	6e-13	71.6	NA	NA	4	30940	36.9	4	39756	36.9	FALSE	FALSE	0	NA	NA	NA	NA	NA	NA	NA	NA	NA
RTART0052111	392	63.2	54.3	99.8	89	48.1	91.7	36.6	eubacteria	protista	2e-22	99.8	glucose-methanol-choline_oxidoreductase	GO:0055114,GO:0006066,GO:0005509,GO:0008812,GO:0006200,GO:0005524,GO:0016887,GO:0050660,GO:0016020	4	33519	36.6	4	19364	36.6	FALSE	FALSE	0	NA	NA	NA	NA	NA	NA	NA	NA	NA
RTART0052110	2090	152	153	208	203	120	186	56	eubacteria	fungi	1e-55	208	choline_dehydrogenase	GO:0005488,GO:0016614,GO:0008152	4	33518	56	4	19364	36.6	FALSE	FALSE	0	NA	NA	NA	NA	NA	NA	NA	NA	NA
RTART0052112	2361	187	169	251	268	153	247	81	fungi	eubacteria	2e-76	268	choline_dehydrogenase	GO:0005488,GO:0016614,GO:0008152	4	33520	81	4	19364	36.6	FALSE	FALSE	0	NA	NA	NA	NA	NA	NA	NA	NA	NA
RTART0004236	1788	98.6	68.6	135	95.9	81.3	105	36.4	eubacteria	protista	3e-32	135	NA	NA	4	28214	36.4	4	38095	36.4	FALSE	FALSE	1	scaffold_2103	184	84.2	2e-43	1	15580-15763	184	2e-43	84.24
RTART0058038	767	33.9	1	70.1	1	1	39.3	36.2	eubacteria	protista	9e-12	70.1	NA	NA	4	33708	36.2	4	10455	36.2	FALSE	FALSE	0	NA	NA	NA	NA	NA	NA	NA	NA	NA
RTART0058040	1147	33.9	32.3	83.2	1	33.5	38.1	49.3	eubacteria	protista	1e-15	83.2	NA	NA	4	33710	49.3	4	10455	36.2	FALSE	FALSE	0	NA	NA	NA	NA	NA	NA	NA	NA	NA
RTART0058036	764	1	31.2	83.6	35.4	34.7	35	82.6	eubacteria	fungi	2e-16	83.6	NA	NA	4	33706	82.6	4	10455	36.2	FALSE	FALSE	0	NA	NA	NA	NA	NA	NA	NA	NA	NA
RTART0058037	980	1	33.9	85.9	1	33.5	36.2	84.9	eubacteria	protista	8e-17	85.9	NA	NA	4	33707	84.9	4	10455	36.2	FALSE	FALSE	0	NA	NA	NA	NA	NA	NA	NA	NA	NA
RTART0005848	496	52	73.9	86.7	88.2	57	45.1	36.2	fungi	eubacteria	1e-18	88.2	drug_resistance_bcr_subfamily	GO:0055085,GO:0016021,GO:0005215	4	28544	36.2	4	14055	36.2	FALSE	FALSE	0	NA	NA	NA	NA	NA	NA	NA	NA	NA
RTART0002895	1196	37.4	45.4	54.7	115	45.1	42.7	77.6	fungi	eubacteria	3e-26	115	NA	NA	4	27938	77.6	4	14055	36.2	FALSE	FALSE	0	NA	NA	NA	NA	NA	NA	NA	NA	NA
RTART0009386	1395	60.1	78.6	100	139	79.7	64.7	78.9	fungi	eubacteria	4e-34	139	NA	NA	4	29267	78.9	4	14055	36.2	FALSE	FALSE	0	NA	NA	NA	NA	NA	NA	NA	NA	NA
RTART0033622	1827	57	71.2	82	169	73.2	66.6	112	fungi	eubacteria	3e-43	169	NA	NA	4	32559	112	4	14055	36.2	FALSE	FALSE	0	NA	NA	NA	NA	NA	NA	NA	NA	NA
RTART0008867	1296	57.4	40	81.3	93.2	57	56.2	35.8	fungi	eubacteria	2e-19	93.2	gtp-binding_protein_hsr1-related	GO:0005525	4	29163	35.8	4	38723	35.8	FALSE	FALSE	0	NA	NA	NA	NA	NA	NA	NA	NA	NA
RTART0028838	714	33.5	1	68.9	33.9	42	51.6	35.4	eubacteria	protista	3e-12	68.9	NA	NA	4	32130	35.4	4	40319	35.4	FALSE	FALSE	0	NA	NA	NA	NA	NA	NA	NA	NA	NA
RTART0012117	235	31.6	26.9	33.1	46.6	33.9	66.6	35	protista	fungi	1e-12	66.6	predicted_protein	GO:0000139,GO:0005351,GO:0008643,GO:0016021	4	29827	35	4	39151	35	FALSE	FALSE	0	NA	NA	NA	NA	NA	NA	NA	NA	NA
RTART0054124	333	33.9	31.6	33.1	68.9	36.6	40.4	35	fungi	protista	2e-12	68.9	NA	NA	4	33566	35	4	40760	35	FALSE	FALSE	0	NA	NA	NA	NA	NA	NA	NA	NA	NA
RTART0055048	686	53.9	70.5	88.2	87	50.4	53.5	34.3	eubacteria	fungi	1e-17	88.2	amino_acid_permease	GO:0016021,GO:0015171,GO:0003333	4	33602	34.3	4	16231	34.3	FALSE	FALSE	0	NA	NA	NA	NA	NA	NA	NA	NA	NA
RTART0055050	1744	159	260	284	248	160	202	125	eubacteria	archaea	1e-85	284	amino_acid_permease	GO:0016021,GO:0015171,GO:0003333	4	33604	125	4	16231	34.3	FALSE	FALSE	0	NA	NA	NA	NA	NA	NA	NA	NA	NA
RTART0055049	1859	152	261	284	249	154	204	132	eubacteria	archaea	2e-85	284	amino_acid_permease	GO:0016021,GO:0015171,GO:0003333	4	33603	132	4	16231	34.3	FALSE	FALSE	0	NA	NA	NA	NA	NA	NA	NA	NA	NA
RTART0025191	946	1	1	40.8	59.3	48.5	33.9	58.3	fungi	plants	5e-08	59.3	NA	NA	4	31716	58.3	4	23961	34.3	FALSE	FALSE	0	NA	NA	NA	NA	NA	NA	NA	NA	NA
RTART0005180	1447	36.2	32	57	70.5	45.8	38.5	34.3	fungi	eubacteria	3e-11	70.5	NA	NA	NA	NA	NA	4	23961	34.3	FALSE	FALSE	0	NA	NA	NA	NA	NA	NA	NA	NA	NA
RTART0007352	246	31.2	28.5	31.6	65.5	44.7	34.3	34.3	fungi	plants	1e-11	65.5	NA	NA	4	28861	34.3	4	38521	34.3	FALSE	FALSE	0	NA	NA	NA	NA	NA	NA	NA	NA	NA
RTART0017020	320	43.1	36.2	77.4	39.7	33.1	52.4	34.3	eubacteria	protista	5e-15	77.4	na-ca_exchanger_integrin-beta4	GO:0016021,GO:0005509,GO:0007229	4	30631	34.3	4	39613	34.3	FALSE	FALSE	0	NA	NA	NA	NA	NA	NA	NA	NA	NA
RTART0021414	303	33.9	32	68.2	33.9	33.9	40.8	34.3	eubacteria	protista	7e-12	68.2	NA	NA	4	31284	34.3	4	39921	34.3	FALSE	FALSE	0	NA	NA	NA	NA	NA	NA	NA	NA	NA
RTART0030659	291	30.4	1	32.3	64.3	40.4	48.1	33.9	fungi	protista	2e-11	64.3	endo-_-beta-d-glucanase	GO:0008810,GO:0006629,GO:0043169,GO:0030248,GO:0016788,GO:0046556,GO:0046373,GO:0005576,GO:0045493	4	32300	33.9	4	14074	33.9	FALSE	FALSE	0	NA	NA	NA	NA	NA	NA	NA	NA	NA
RTART0019511	230	1	31.6	33.9	54.7	38.1	44.7	53.7	fungi	protista	4e-08	54.7	endoglucanase_ii	GO:0004553,GO:0005975,GO:0005576,GO:0030248	4	31033	53.7	4	14074	33.9	FALSE	FALSE	0	NA	NA	NA	NA	NA	NA	NA	NA	NA
RTART0030660	356	1	1	33.1	64.3	40.4	48.1	63.3	fungi	protista	4e-11	64.3	endo-_-beta-d-glucanase	GO:0008810,GO:0006629,GO:0043169,GO:0030248,GO:0016788,GO:0046556,GO:0046373,GO:0005576,GO:0045493	4	32301	63.3	4	14074	33.9	FALSE	FALSE	0	NA	NA	NA	NA	NA	NA	NA	NA	NA
RTART0030657	727	34.7	1	42.4	83.6	38.9	55.8	48.9	fungi	protista	5e-17	83.6	endo-_-beta-d-glucanase	GO:0005975,GO:0005576,GO:0008810,GO:0030248	NA	NA	NA	4	14074	33.9	FALSE	FALSE	0	NA	NA	NA	NA	NA	NA	NA	NA	NA
RTART0068452	501	40	42.4	73.9	45.4	41.6	38.9	33.9	eubacteria	fungi	4e-13	73.9	dynamin_family_protein	GO:0005525,GO:0006184,GO:0003924	4	34891	33.9	4	41664	33.9	FALSE	FALSE	0	NA	NA	NA	NA	NA	NA	NA	NA	NA
RTART0000651	314	33.5	30.4	65.1	44.3	67	54.7	33.5	plants	eubacteria	2e-12	67	NA	NA	4	27143	33.5	4	23870	33.5	FALSE	FALSE	0	NA	NA	NA	NA	NA	NA	NA	NA	NA
RTART0033481	1124	39.7	33.9	104	87.4	69.3	72.4	64.3	eubacteria	fungi	2e-23	104	NA	NA	4	32549	64.3	4	23870	33.5	FALSE	FALSE	0	NA	NA	NA	NA	NA	NA	NA	NA	NA
RTART0014884	374	65.5	34.3	37	99	63.5	68.6	33.5	fungi	protista	6e-23	99	ring_finger_protein	GO:0046872	4	30307	33.5	4	39429	33.5	FALSE	FALSE	0	NA	NA	NA	NA	NA	NA	NA	NA	NA
RTART0043963	2895	39.7	60.1	73.2	42.4	38.1	37.4	33.5	eubacteria	archaea	7e-11	73.2	NA	NA	4	33230	33.5	4	40687	33.5	FALSE	FALSE	0	NA	NA	NA	NA	NA	NA	NA	NA	NA
RTART0065820	351	34.7	30.4	38.1	68.2	30.4	49.3	33.5	fungi	protista	1e-12	68.2	taurine_catabolism_dioxygenase	GO:0055114,GO:0005506,GO:0016702	4	33959	33.5	4	40964	33.5	FALSE	FALSE	0	NA	NA	NA	NA	NA	NA	NA	NA	NA
RTART0036290	1797	47.8	39.7	40.8	43.1	36.6	80.9	33.1	protista	metazoa	1e-14	80.9	NA	NA	4	32753	33.1	4	14058	33.1	FALSE	FALSE	0	NA	NA	NA	NA	NA	NA	NA	NA	NA
RTART0036289	1857	47.4	39.3	40.4	43.1	36.2	80.9	33.5	protista	metazoa	1e-14	80.9	NA	NA	4	32752	33.5	4	14058	33.1	FALSE	FALSE	0	NA	NA	NA	NA	NA	NA	NA	NA	NA
RTART0005195	557	41.2	35	39.7	36.6	34.3	97.1	55.9	protista	metazoa	6e-22	97.1	hsp20-like_chaperone_domain-containing_protein	GO:0005525,GO:0006184,GO:0003924	4	28403	55.9	4	14058	33.1	FALSE	FALSE	0	NA	NA	NA	NA	NA	NA	NA	NA	NA
RTART0020081	920	41.2	39.3	55.5	74.3	58.2	40.4	33.1	fungi	plants	2e-13	74.3	NA	NA	4	31101	33.1	4	39836	33.1	FALSE	FALSE	0	NA	NA	NA	NA	NA	NA	NA	NA	NA
RTART0014908	926	92	48.5	125	102	44.7	98.2	33	eubacteria	fungi	6e-29	125	thioester_reductase_domain_protein	GO:0008152,GO:0004043,GO:0000166,GO:0016740	4	30312	33	4	39431	33	FALSE	FALSE	0	NA	NA	NA	NA	NA	NA	NA	NA	NA
RTART0001008	206	34.7	33.1	67.4	1	32	43.9	32.7	eubacteria	protista	7e-12	67.4	na-ca_exchanger_integrin-beta4	GO:0016021,GO:0007155,GO:0005509,GO:0005727,GO:0007229	4	27291	32.7	4	37465	32.7	FALSE	FALSE	0	NA	NA	NA	NA	NA	NA	NA	NA	NA
RTART0006815	785	33.9	47.4	66.6	33.9	32.3	35.8	32.7	eubacteria	archaea	2e-11	66.6	nucleoside_triphosphatase	GO:0016787	4	28741	32.7	4	38442	32.7	FALSE	FALSE	0	NA	NA	NA	NA	NA	NA	NA	NA	NA
RTART0008439	507	59.3	50.8	53.1	92	39.7	37.7	32.7	fungi	metazoa	6e-20	92	fad-linked_oxidoreductase	GO:0050660,GO:0050105,GO:0016020,GO:0008762,GO:0055114,GO:0003885	4	29078	32.7	4	38661	32.7	FALSE	FALSE	0	NA	NA	NA	NA	NA	NA	NA	NA	NA
RTART0066344	622	37.4	40	70.1	34.7	37.7	33.1	32.7	eubacteria	archaea	1e-11	70.1	dynamin_family_protein	GO:0005525,GO:0006184,GO:0003924	4	34135	32.7	4	41088	32.7	FALSE	FALSE	0	NA	NA	NA	NA	NA	NA	NA	NA	NA
RTART0036479	1198	75.5	61.6	108	78.6	47	84	32.5	eubacteria	protista	1e-24	108	methylase	GO:0016740,GO:0008152	NA	NA	NA	4	24403	32.5	FALSE	FALSE	0	NA	NA	NA	NA	NA	NA	NA	NA	NA
RTART0036480	913	82.8	61.2	120	78.6	47.4	99	37.2	eubacteria	protista	9e-30	120	methyltransferase	GO:0008168,GO:0032259	NA	NA	NA	4	24403	32.5	FALSE	FALSE	0	NA	NA	NA	NA	NA	NA	NA	NA	NA
RTART0003159	582	48.1	32	80.5	34.3	35.8	52.8	32.4	eubacteria	protista	4e-15	80.5	NA	NA	4	27990	32.4	4	37976	32.4	FALSE	FALSE	0	NA	NA	NA	NA	NA	NA	NA	NA	NA
RTART0012823	564	35.8	32.7	40.8	36.2	1	68.2	32.4	protista	eubacteria	8e-12	68.2	NA	NA	4	29951	32.4	4	39231	32.4	FALSE	FALSE	1	scaffold3785	570	81	1e-119	1	65369-65925	570	1e-119	81.05
RTART0019330	497	40.8	32.3	73.2	39.7	36.6	36.2	32.4	eubacteria	metazoa	5e-13	73.2	peptide_hydrolase	GO:0016787	4	30999	32.4	4	39795	32.4	FALSE	FALSE	0	NA	NA	NA	NA	NA	NA	NA	NA	NA
RTART0066674	271	36.6	28.9	68.9	37	30.8	43.1	32.3	eubacteria	protista	8e-13	68.9	peptidase	GO:0004252,GO:0006508	4	34238	32.3	4	9073	32.3	FALSE	FALSE	0	NA	NA	NA	NA	NA	NA	NA	NA	NA
RTART0038062	451	32	32	80.5	34.3	32	39.7	48.5	eubacteria	protista	3e-16	80.5	peptidase	GO:0008152,GO:0003824	4	32882	48.5	4	9073	32.3	FALSE	FALSE	0	NA	NA	NA	NA	NA	NA	NA	NA	NA
RTART0002406	790	38.5	35.4	108	35.8	38.1	41.2	69.5	eubacteria	protista	4e-25	108	NA	NA	4	27824	69.5	4	9073	32.3	FALSE	FALSE	0	NA	NA	NA	NA	NA	NA	NA	NA	NA
RTART0024336	964	35.8	34.3	134	42	37	35.4	98.2	eubacteria	fungi	4e-34	134	peptidase	GO:0008152,GO:0003824	4	31616	98.2	4	9073	32.3	FALSE	FALSE	0	NA	NA	NA	NA	NA	NA	NA	NA	NA
RTART0030276	1305	42.4	31.2	181	52.8	38.9	46.6	138.6	eubacteria	fungi	2e-50	181	peptidase	GO:0003824	4	32262	138.6	4	9073	32.3	FALSE	FALSE	0	NA	NA	NA	NA	NA	NA	NA	NA	NA
RTART0066209	370	32	32.7	37.4	64.3	31.2	38.1	32.3	fungi	protista	9e-12	64.3	l-aminoadipate-semialdehyde_dehydrogenase	GO:0031177,GO:0008152,GO:0000166,GO:0003824	4	34085	32.3	4	41055	32.3	FALSE	FALSE	0	NA	NA	NA	NA	NA	NA	NA	NA	NA
RTART0009294	1435	70.9	70.5	103	87.4	64.3	73.2	32.1	eubacteria	fungi	5e-21	103	amino_acid_partial	GO:0008152,GO:0003824	4	29247	32.1	4	23940	32.1	FALSE	FALSE	0	NA	NA	NA	NA	NA	NA	NA	NA	NA
RTART0004035	1523	66.6	99.8	120	90.5	65.5	100	53.4	eubacteria	protista	2e-26	120	thioester_reductase	GO:0008152,GO:0016297	4	28174	53.4	4	23940	32.1	FALSE	FALSE	0	NA	NA	NA	NA	NA	NA	NA	NA	NA
RTART0000027	357	102	89.4	134	133	122	130	32	eubacteria	fungi	3e-36	134	chorismate_synthase	GO:0004107,GO:0009073	4	26869	32	4	37123	32	FALSE	FALSE	0	NA	NA	NA	NA	NA	NA	NA	NA	NA
RTART0056557	202	52	53.5	83.6	82	49.3	49.3	31.6	eubacteria	fungi	1e-17	83.6	n-(5-amino-5-carboxypentanoyl)-l-cysteinyl-d-valine_synthase	GO:0016788,GO:0031177,GO:0005524,GO:0017000,GO:0050564	4	33665	31.6	4	16199	31.6	FALSE	FALSE	0	NA	NA	NA	NA	NA	NA	NA	NA	NA
RTART0000976	341	33.5	30.4	66.6	70.1	32	32	36.6	fungi	eubacteria	1e-12	70.1	n-(5-amino-5-carboxypentanoyl)-l-cysteinyl-d-valine_synthase	GO:0016788,GO:0031177,GO:0009058,GO:0000166,GO:0016874	4	27278	36.6	4	16199	31.6	FALSE	FALSE	0	NA	NA	NA	NA	NA	NA	NA	NA	NA
RTART0023909	1267	127	157	393	379	136	141	266	eubacteria	fungi	1e-119	393	n-(5-amino-5-carboxypentanoyl)-l-cysteinyl-d-valine_synthase	GO:1900557,GO:0010106,GO:0046148,GO:0042318,GO:0050564,GO:0006880,GO:0031171,GO:0031177,GO:0075307,GO:0016788,GO:0009277,GO:0005524,GO:0004043,GO:0034599,GO:0006553	4	31577	266	4	16199	31.6	FALSE	FALSE	1	scaffold31117	197	84.8	6e-47	1	1986-1794	197	6e-47	84.77
RTART0000012	499	64.3	95.9	59.7	55.5	92.8	85.1	31.6	archaea	plants	5e-22	95.9	NA	NA	4	26865	31.6	4	37120	31.6	FALSE	FALSE	0	NA	NA	NA	NA	NA	NA	NA	NA	NA
RTART0000096	214	30.8	28.5	32.7	32.3	30.8	62.4	31.6	protista	eubacteria	6e-11	62.4	NA	NA	4	26906	31.6	4	37151	31.6	FALSE	FALSE	0	NA	NA	NA	NA	NA	NA	NA	NA	NA
RTART0067834	285	33.1	30.4	64.7	30.8	1	35.4	31.6	eubacteria	protista	1e-10	64.7	fg-gap_repeat_protein	GO:0016021,GO:0007155,GO:0005509,GO:0005727,GO:0007229	4	34643	31.6	4	41465	31.6	FALSE	FALSE	0	NA	NA	NA	NA	NA	NA	NA	NA	NA
RTART0000051	254	31.6	31.6	37.4	62.8	30	54.7	31.2	fungi	protista	1e-10	62.8	NA	NA	4	26879	31.2	4	37129	31.2	FALSE	FALSE	0	NA	NA	NA	NA	NA	NA	NA	NA	NA
RTART0017504	468	33.9	27.3	44.3	47	43.9	65.1	31.2	protista	fungi	3e-12	65.1	NA	NA	4	30722	31.2	4	39654	31.2	FALSE	FALSE	0	NA	NA	NA	NA	NA	NA	NA	NA	NA
RTART0021237	557	35.8	1	35	1	1	67	31.2	protista	metazoa	8e-13	67	NA	NA	4	31250	31.2	4	39905	31.2	FALSE	FALSE	0	NA	NA	NA	NA	NA	NA	NA	NA	NA
RTART0066401	216	42	45.1	73.2	47	44.3	41.2	31.2	eubacteria	fungi	4e-14	73.2	dynamin_family_protein	GO:0005525,GO:0006184,GO:0003924	4	34151	31.2	4	41102	31.2	FALSE	FALSE	0	NA	NA	NA	NA	NA	NA	NA	NA	NA
RTART0005544	1289	134	147	165	107	76.6	115	31	eubacteria	archaea	2e-44	165	dtdp-4-dehydrorhamnose_reductase	GO:0045226,GO:0008831,GO:0000166,GO:0055114	4	28472	31	4	38264	31	FALSE	FALSE	0	NA	NA	NA	NA	NA	NA	NA	NA	NA
RTART0046275	407	34.7	43.1	65.5	34.3	31.6	51.6	30.8	eubacteria	protista	1e-10	65.5	NA	NA	4	33333	30.8	4	2644	30.8	FALSE	FALSE	0	NA	NA	NA	NA	NA	NA	NA	NA	NA
RTART0024547	340	40.4	35	75.1	37	36.2	54.3	34.7	eubacteria	protista	3e-14	75.1	na-ca_exchanger_integrin-beta4	GO:0016021,GO:0005509,GO:0007229	4	31638	34.7	4	2644	30.8	FALSE	FALSE	0	NA	NA	NA	NA	NA	NA	NA	NA	NA
RTART0017636	497	36.2	46.2	83.2	35	38.1	60.5	47	eubacteria	protista	4e-16	83.2	fg-gap_repeat-containing_protein	GO:0016020,GO:0005509,GO:0007229	4	30743	47	4	2644	30.8	FALSE	FALSE	0	NA	NA	NA	NA	NA	NA	NA	NA	NA
RTART0017637	316	32.7	31.2	79.7	33.1	32	43.5	47	eubacteria	protista	1e-15	79.7	fg-gap_repeat-containing_protein	GO:0005509	4	30744	47	4	2644	30.8	FALSE	FALSE	0	NA	NA	NA	NA	NA	NA	NA	NA	NA
RTART0044222	328	1	35	52	32.3	33.5	36.2	51	eubacteria	protista	2e-06	52	NA	NA	4	33243	51	4	2644	30.8	FALSE	FALSE	0	NA	NA	NA	NA	NA	NA	NA	NA	NA
RTART0017635	745	36.6	51.6	107	45.8	37.4	71.6	70.4	eubacteria	protista	2e-23	107	na-ca_exchanger_integrin-beta4	GO:0016021,GO:0007155,GO:0005509,GO:0005727,GO:0007229	4	30742	70.4	4	2644	30.8	FALSE	FALSE	0	NA	NA	NA	NA	NA	NA	NA	NA	NA
RTART0046277	435	1	35	97.4	33.9	32.3	55.8	96.4	eubacteria	protista	3e-21	97.4	NA	NA	4	33335	96.4	4	2644	30.8	FALSE	FALSE	0	NA	NA	NA	NA	NA	NA	NA	NA	NA
RTART0039536	300	31.2	34.3	70.9	36.6	31.2	47.4	39.7	eubacteria	protista	1e-12	70.9	na-ca_exchanger_integrin-beta4	GO:0016020,GO:0005509,GO:0007229	NA	NA	NA	4	2644	30.8	FALSE	FALSE	0	NA	NA	NA	NA	NA	NA	NA	NA	NA
RTART0044217	569	43.5	43.9	80.5	48.5	38.1	56.6	37	eubacteria	protista	5e-15	80.5	NA	NA	NA	NA	NA	4	2644	30.8	FALSE	FALSE	1	scaffold13378	28	100	1e-05	1	3784-3757	28	1e-05	100
RTART0046274	909	42	40.4	96.3	34.7	33.1	62	54.3	eubacteria	protista	1e-19	96.3	NA	NA	NA	NA	NA	4	2644	30.8	FALSE	FALSE	0	NA	NA	NA	NA	NA	NA	NA	NA	NA
RTART0046278	760	42.4	40	95.1	35	33.1	63.5	52.7	eubacteria	protista	2e-19	95.1	NA	NA	NA	NA	NA	4	2644	30.8	FALSE	FALSE	0	NA	NA	NA	NA	NA	NA	NA	NA	NA
RTART0040711	494	37	33.1	67.8	34.7	34.7	52	30.8	eubacteria	protista	5e-11	67.8	NA	NA	4	33076	30.8	4	14084	30.8	FALSE	FALSE	0	NA	NA	NA	NA	NA	NA	NA	NA	NA
RTART0060872	936	47.4	58.2	120	55.5	42.4	84.7	72.6	eubacteria	protista	1e-27	120	fg-gap_repeat_protein	GO:0016020,GO:0007154,GO:0007156,GO:0005509	4	33790	72.6	4	14084	30.8	FALSE	FALSE	0	NA	NA	NA	NA	NA	NA	NA	NA	NA
RTART0060870	1302	47.4	58.5	143	58.2	42.4	101	95.6	eubacteria	protista	2e-34	143	fg-gap_repeat_protein	GO:0016020,GO:0007154	4	33789	95.6	4	14084	30.8	FALSE	FALSE	0	NA	NA	NA	NA	NA	NA	NA	NA	NA
RTART0060869	1368	35.8	49.3	76.6	1	1	68.6	40.8	eubacteria	protista	1e-12	76.6	na-ca_exchanger_integrin-beta4	GO:0016021,GO:0005509,GO:0007229	NA	NA	NA	4	14084	30.8	FALSE	FALSE	0	NA	NA	NA	NA	NA	NA	NA	NA	NA
RTART0009236	350	40.8	53.9	71.6	71.2	67.8	50.1	30.8	eubacteria	fungi	8e-14	71.6	phosphomethylpyrimidine_kinase	GO:0009228,GO:0016310,GO:0005524,GO:0008972	4	29235	30.8	4	38766	30.8	FALSE	FALSE	0	NA	NA	NA	NA	NA	NA	NA	NA	NA
RTART0038573	1064	80.5	34.3	37.4	53.1	82.8	111	30.5	protista	plants	5e-25	111	NA	NA	4	32932	30.5	4	19344	30.5	FALSE	FALSE	0	NA	NA	NA	NA	NA	NA	NA	NA	NA
RTART0038576	750	79	31.6	38.1	50.1	80.1	111	32	protista	plants	1e-25	111	NA	NA	4	32935	32	4	19344	30.5	FALSE	FALSE	0	NA	NA	NA	NA	NA	NA	NA	NA	NA
RTART0038575	796	98.2	43.1	38.5	54.7	102	139	40.8	protista	plants	1e-35	139	NA	NA	4	32934	40.8	4	19344	30.5	FALSE	FALSE	0	NA	NA	NA	NA	NA	NA	NA	NA	NA
RTART0006830	282	37.7	35.4	68.2	35	38.1	34.3	30.5	eubacteria	plants	3e-12	68.2	glucose_sorbosone_dehydrogenase	GO:0016901,GO:0005975,GO:0048038	4	28744	30.5	4	38445	30.5	FALSE	FALSE	0	NA	NA	NA	NA	NA	NA	NA	NA	NA
RTART0065693	244	32.3	28.9	32	30.4	62.8	31.2	30.5	plants	metazoa	3e-11	62.8	mannan_synthase_1-like	GO:0030243,GO:0048765,GO:0016759,GO:0005794,GO:0048868,GO:0009932,GO:0016051	4	33926	30.5	4	40940	30.5	FALSE	FALSE	0	NA	NA	NA	NA	NA	NA	NA	NA	NA
RTART0000286	275	49.3	32.3	43.1	53.9	79.7	53.5	30.4	plants	fungi	4e-17	79.7	NA	NA	4	26980	30.4	4	37208	30.4	FALSE	FALSE	1	scaffold15911	273	96.7	2e-75	2	6905-6735;6686-6585	171;102	2e-75;4e-42	96.49;97.06
RTART0015628	459	34.3	64.7	60.5	38.9	33.5	35.4	30.4	archaea	eubacteria	2e-11	64.7	pbs_lyase_heat_domain_protein_repeat-containing_protein	GO:0016829	4	30420	30.4	4	39490	30.4	FALSE	FALSE	0	NA	NA	NA	NA	NA	NA	NA	NA	NA
RTART0022417	833	39.7	1	70.1	1	34.7	34.7	30.4	eubacteria	metazoa	3e-11	70.1	NA	NA	4	31396	30.4	4	39976	30.4	FALSE	FALSE	0	NA	NA	NA	NA	NA	NA	NA	NA	NA
RTART0026991	333	45.1	43.1	75.5	74.7	52.8	38.5	30.4	eubacteria	fungi	3e-15	75.5	alpha_beta_hydrolase	GO:0016787,GO:0016491,GO:0055114	4	31914	30.4	4	40216	30.4	FALSE	FALSE	0	NA	NA	NA	NA	NA	NA	NA	NA	NA
RTART0027499	791	57.4	32	1	47.4	62	87.8	30.4	protista	plants	2e-18	87.8	galactosyltransferase-like_protein	GO:0016740	4	31970	30.4	4	40251	30.4	FALSE	FALSE	0	NA	NA	NA	NA	NA	NA	NA	NA	NA
RTART0068783	384	44.7	32.3	60.1	37.7	35.4	75.1	30.4	protista	eubacteria	5e-15	75.1	NA	NA	NA	NA	NA	4	41761	30.4	FALSE	FALSE	0	NA	NA	NA	NA	NA	NA	NA	NA	NA
RTART0027107	395	35.4	32.7	45.4	40.8	65.5	60.8	30.1	plants	protista	5e-12	65.5	nuclease_s1	GO:0004519,GO:0006308,GO:0003676	NA	NA	NA	4	19160	30.1	FALSE	FALSE	0	NA	NA	NA	NA	NA	NA	NA	NA	NA
RTART0027108	1261	37.7	33.5	111	104	147	152	114.3	protista	plants	2e-40	152	endonuclease_3	GO:0048827,GO:0048437,GO:0044763,GO:0004519,GO:0048438,GO:0016043	NA	NA	NA	4	19160	30.1	FALSE	FALSE	1	scaffold41538scaffold_480	172	87.2	5e-18	2	1055-961;2435-2504	100;72	5e-18;6e-17	85;90.28
RTART0001222	234	31.6	34.7	54.3	61.6	50.1	58.2	30	fungi	protista	2e-10	61.6	glycosyltransferase_family_71_protein	GO:0006486,GO:0016740	4	27368	30	4	37524	30	FALSE	FALSE	0	NA	NA	NA	NA	NA	NA	NA	NA	NA
RMAGT0009176	1729	42	36.6	318	447	89.7	76.3	405	fungi	eubacteria	1e-147	447	phenol_2-monooxygenase	GO:0055114,GO:0016491	5	2973	300.5	5	19993	300.5	FALSE	FALSE	1	scaffold_835scaffold43059	1733	99.8	0	3	8071-9116;2047-2376;336-691	1047;330;356	0;5e-173;0	99.81;100;99.72
RSOCT0017842	1420	43.5	35.8	265	344	79.3	76.3	300.5	fungi	eubacteria	2e-109	344	achain_phenol_hydroxylase_from_trichosporon_cutaneum	GO:0018662,GO:0005737,GO:0055114,GO:0019336	5	2973	300.5	5	19993	300.5	FALSE	FALSE	0	NA	NA	NA	NA	NA	NA	NA	NA	NA
RMAGT0008654	997	66.6	68.2	290	69.3	80.5	66.6	223.4	eubacteria	plants	1e-93	290	3-hydroxyacid_dehydrogenase	GO:0006098,GO:0004616,GO:0050662,GO:0000166	NA	NA	NA	5	16736	223.4	FALSE	FALSE	1	scaffold_1620	945	99.9	0	3	1348-885;758-503;1721-1497	464;256;225	0;4e-132;3e-113	100;100;99.56
RMAGT0008655	1038	71.6	73.9	298	75.9	87.8	69.7	226.4	eubacteria	plants	5e-97	298	3-hydroxyacid_dehydrogenase	GO:0006098,GO:0004616,GO:0050662,GO:0000166	NA	NA	NA	5	16736	223.4	FALSE	FALSE	1	scaffold_1620	945	99.9	0	3	1348-885;758-503;1721-1497	464;256;225	0;4e-132;3e-113	100;100;99.56
RSOCT0017489	1039	72.8	72	300	75.9	87	68.2	227.2	eubacteria	plants	2e-97	300	3-hydroxyacid_dehydrogenase	GO:0006098,GO:0004616,GO:0050662,GO:0000166	NA	NA	NA	5	16736	223.4	FALSE	FALSE	1	scaffold_1620	942	99.2	0	3	1348-885;758-503;1721-1500	464;256;222	0;4e-127;2e-111	99.14;98.83;99.55
RMAGT0008358	1749	36.6	605	696	36.6	37.4	34.3	659.4	eubacteria	archaea	0	696	l-arabinose_isomerase	GO:0006004,GO:0005737,GO:0019568,GO:0030145,GO:0008733,GO:0008736	NA	NA	NA	5	16724	177.8	FALSE	FALSE	1	scaffold4119	1828	99.9	0	3	2486-3318;1685-2420;1340-1598	833;736;259	0;0;2e-133	99.88;99.86;100
RSOCT0014767	459	36.2	179	214	33.1	34.7	34.3	177.8	eubacteria	archaea	6e-65	214	l-arabinose_isomerase	GO:0005737,GO:0019569,GO:0030145,GO:0006004,GO:0008736,GO:0008733	NA	NA	NA	5	16724	177.8	FALSE	FALSE	1	scaffold4119	515	95.7	1e-144	2	1992-1685;1598-1394	309;206	1e-144;4e-84	96.76;94.17
RSOCT0014768	1609	1	444	513	36.2	37	34.3	512	eubacteria	archaea	4e-175	513	l-arabinose_isomerase	GO:0006004,GO:0005737,GO:0019568,GO:0030145,GO:0008733,GO:0008736	NA	NA	NA	5	16724	177.8	FALSE	FALSE	1	scaffold4119scaffold3035	1598	95.6	0	3	2486-3312;1970-2420;18199-17886	827;451;320	0;0;9e-126	96.01;96.9;92.5
RMAGT0018899	837	1	30.8	153	33.1	33.1	38.5	152	eubacteria	protista	1e-42	153	NA	NA	NA	NA	NA	5	20431	152	FALSE	FALSE	1	scaffold25223scaffold9414	332	98.5	5e-106	2	9332-9552;1-111	221;111	5e-106;7e-50	98.19;99.1
RSOCT0001494	837	1	1	154	33.5	1	36.6	153	eubacteria	protista	6e-43	154	NA	NA	NA	NA	NA	5	20431	152	FALSE	FALSE	1	scaffold25223scaffold9414	332	91.6	5e-76	2	9332-9552;1-111	221;111	5e-76;1e-41	90.05;94.59
RMAGT0023513	1910	35.8	33.9	65.5	36.2	170	67.8	134.2	plants	protista	4e-47	170	NA	NA	5	6879	134.2	5	8661	134.2	FALSE	FALSE	1	scaffold44419scaffold8305	2424	97.4	0	3	1348-2908;981-1312;6036-5512	1561;332;531	0;5e-174;3e-176	100;100;88.14
RSOCT0027740	2021	35.8	33.9	65.5	36.2	170	67.8	134.2	plants	protista	5e-47	170	NA	NA	5	6879	134.2	5	8661	134.2	FALSE	FALSE	1	scaffold44419scaffold42850	2449	97.6	0	3	1348-3074;1051-1312;4097-3642	1727;262;460	0;4e-135;7e-148	99.94;100;87.61
RMAGT0023510	1604	35.8	33.9	65.5	36.2	170	67.8	134.2	plants	protista	1e-47	170	NA	NA	NA	NA	NA	5	8661	134.2	FALSE	FALSE	1	scaffold44419	1580	99.9	0	1	1496-3074	1580	0	99.94
RMAGT0023511	1441	35.8	33.9	65.5	36.2	170	67.8	134.2	plants	protista	7e-48	170	NA	NA	NA	NA	NA	5	8661	134.2	FALSE	FALSE	1	scaffold44419	1414	99.9	0	1	1496-2908	1414	0	99.93
RMAGT0023512	1458	35.8	33.9	65.5	36.2	170	67.8	134.2	plants	protista	7e-48	170	NA	NA	NA	NA	NA	5	8661	134.2	FALSE	FALSE	1	scaffold44419	1428	99.9	0	1	1496-2922	1428	0	99.93
RMAGT0023514	1499	35.8	33.9	65.5	36.2	170	67.8	134.2	plants	protista	9e-48	170	NA	NA	NA	NA	NA	5	8661	134.2	FALSE	FALSE	1	scaffold44419	1473	99.9	0	1	1496-2967	1473	0	99.93
RSOCT0027739	1874	35.8	33.9	65.5	36.2	170	67.8	134.2	plants	protista	4e-47	170	NA	NA	NA	NA	NA	5	8661	134.2	FALSE	FALSE	1	scaffold44419scaffold42850	2297	97.5	0	3	1348-2922;1051-1312;4097-3642	1575;262;460	0;4e-135;6e-148	99.94;100;87.61
RSOCT0027741	1820	35.8	33.9	65.5	36.2	170	67.8	134.2	plants	protista	3e-47	170	NA	NA	NA	NA	NA	5	8661	134.2	FALSE	FALSE	1	scaffold44419scaffold42850	2246	97.4	0	3	1348-2871;1051-1312;4097-3642	1524;262;460	0;4e-135;6e-148	99.93;100;87.61
RMAGT0005550	1008	172	155	433	194	164	120	261	eubacteria	fungi	1e-149	433	carbon-nitrogen_hydrolase	GO:0016746,GO:0000257,GO:0006807	5	1840	128	5	19792	128	FALSE	FALSE	1	scaffold9214	913	100	0	1	4366-5278	913	0	100
RSOCT0036100	406	82	86.3	210	99	92	53.1	128	eubacteria	fungi	1e-65	210	carbon-nitrogen_hydrolase	GO:0016746,GO:0000257,GO:0006807	5	1840	128	5	19792	128	FALSE	FALSE	1	scaffold9214	405	98	0	1	4627-5031	405	0	98.02
RMAGT0014494	1189	34.7	31.6	160	38.9	34.3	33.5	125.3	eubacteria	fungi	7e-43	160	NA	NA	5	4502	125.3	5	16931	125.3	FALSE	FALSE	1	scaffold30124	1122	100	0	2	8027-9108;7986-8025	1082;40	0;6e-12	100;100
RSOCT0029217	1351	1	31.6	162	38.1	34.7	33.5	161	eubacteria	fungi	2e-43	162	NA	NA	5	4502	125.3	5	16931	125.3	FALSE	FALSE	1	scaffold30124	1295	99.4	0	2	8027-9279;7986-8025	1255;40	0;7e-12	99.36;100
RSOCT0029216	1283	1	31.6	162	38.1	34.7	33.5	161	eubacteria	fungi	1e-43	162	NA	NA	NA	NA	NA	5	16931	125.3	FALSE	FALSE	1	scaffold30124	1237	99.2	0	3	8027-8993;9053-9279;7986-8025	967;230;40	0;4e-108;6e-12	99.48;97.83;100
RMAGT0029148	1291	37.7	32.3	88.2	162	82.4	1	124.3	fungi	eubacteria	9e-44	162	NA	NA	NA	NA	NA	5	20669	124.3	FALSE	FALSE	0	NA	NA	NA	NA	NA	NA	NA	NA	NA
RSOCT0031730	1296	37.7	32.3	88.2	162	82.4	1	124.3	fungi	eubacteria	1e-43	162	NA	NA	NA	NA	NA	5	20669	124.3	FALSE	FALSE	0	NA	NA	NA	NA	NA	NA	NA	NA	NA
RMAGT0013688	2475	40	39.3	163	135	41.2	39.3	123	eubacteria	fungi	3e-39	163	NA	NA	NA	NA	NA	5	20227	115.8	FALSE	FALSE	1	scaffold23634	2453	100	0	1	7059-4607	2453	0	99.96
RSOCT0026375	2444	41.2	40	157	136	40	40.8	115.8	eubacteria	fungi	2e-37	157	NA	NA	NA	NA	NA	5	20227	115.8	FALSE	FALSE	1	scaffold23634	2432	96.2	0	1	4610-7037	2432	0	96.22
RMAGT0014733	1007	34.7	99.4	146	35.8	1	35.8	111.3	eubacteria	archaea	9e-39	146	NA	NA	5	4577	111.3	5	20268	111.3	FALSE	FALSE	1	scaffold13674scaffold21936	1981	99.7	0	3	6580-5602;1355-2303;2399-2451	979;949;53	0;0;3e-19	99.49;99.89;100
RSOCT0023124	1074	1	94	150	34.7	1	34.7	149	eubacteria	archaea	4e-40	150	NA	NA	5	4577	111.3	5	20268	111.3	FALSE	FALSE	1	scaffold13674scaffold21936	2117	95.6	0	4	6580-5602;5185-5127;1355-2303;2399-2526	980;59;949;129	0;5e-17;0;1e-52	95.31;94.92;95.89;96.12
RMAGT0030710	466	33.9	67.4	67.4	142	127	96.7	108.1	fungi	plants	3e-37	142	plasma-membrane_proton-efflux_p-type_atpase	GO:0008553,GO:0016021,GO:0046872,GO:0006200,GO:0006754,GO:0005524,GO:0015992,GO:0005886	NA	NA	NA	5	20765	108.1	FALSE	FALSE	1	scaffold1843scaffold30875	382	94.8	6e-93	2	884-671;1-168	214;168	6e-93;5e-64	95.79;93.45
RSOCT0022212	912	1	60.8	63.2	139	132	94	138	fungi	plants	2e-34	139	h+-transporting_atpase	GO:0015992,GO:0007131,GO:0008553,GO:0045132,GO:0033044,GO:0009651,GO:0042138,GO:0016021,GO:0046872,GO:0006754,GO:0007129,GO:0010382,GO:0006200,GO:0007062,GO:0005886,GO:0005524,GO:0010089	NA	NA	NA	5	20765	108.1	FALSE	FALSE	1	scaffold1843scaffold30875	635	92.9	2e-145	2	884-545;1-294	341;294	2e-145;1e-111	94.13;91.5
RMAGT0036339	1146	51.6	32.3	37	52	196	179	144.4	plants	protista	6e-55	196	NA	NA	NA	NA	NA	5	21108	103.6	FALSE	FALSE	1	scaffold2298	1128	99.7	0	5	26190-25806;25752-25376;25327-25133;24854-24759;25008-24934	385;377;195;96;75	0;0;4e-98;4e-43;2e-31	100;99.2;100;100;100
RSOCT0007520	768	35.4	35.4	43.1	50.1	139	110	103.6	plants	protista	5e-36	139	NA	NA	NA	NA	NA	5	21108	103.6	FALSE	FALSE	1	scaffold2298	752	97.5	0	2	25379-25752;25809-26185	375;377	0;0	97.87;97.08
RMAGT0009177	442	58.5	42.7	101	154	76.6	50.4	95.5	fungi	eubacteria	2e-42	154	fad_binding_domain-containing_protein	GO:0055114,GO:0016491	5	2974	95.5	5	19994	95.5	FALSE	FALSE	1	scaffold_835	436	99.5	8e-146	3	1466-1187;2038-1930;1538-1494	280;111;45	8e-146;6e-48;4e-15	100;98.2;100
RSOCT0017843	779	74.3	44.3	114	192	76.3	57.8	117.7	fungi	eubacteria	1e-54	192	fad_binding_domain-containing_protein	GO:0055114,GO:0016491	5	2974	95.5	5	19994	95.5	FALSE	FALSE	1	scaffold_835	153	79.1	2e-19	1	2158-2010	153	2e-19	79.08
RSOCT0014064	1226	77	127	184	36.2	72.4	107	107	eubacteria	archaea	3e-48	184	NA	NA	NA	NA	NA	5	14356	91.8	FALSE	FALSE	1	scaffold9598scaffold43310scaffold23263	807	94.3	0	4	633-50;1054-949;11-95;229-202	588;106;85;28	0;1e-43;6e-32;3e-05	93.2;97.17;96.47;100
RMAGT0005607	711	61.2	84.7	153	35.8	50.1	73.9	91.8	eubacteria	archaea	1e-39	153	NA	NA	NA	NA	NA	5	14356	91.8	FALSE	FALSE	1	scaffold_1054	620	99.8	0	1	620-1	620	0	99.84
RSOCT0012147	1282	74.7	124	176	40.8	67	96.3	101.3	eubacteria	archaea	2e-45	176	NA	NA	NA	NA	NA	5	14356	91.8	FALSE	FALSE	1	scaffold_1054scaffold6843	1339	96.9	0	4	813-1;1803-1566;8484-8241;8087-8046	814;239;244;42	0;6e-97;3e-115;2e-11	97.54;93.72;97.54;97.62
RMAGT0020437	385	1	30	92.4	32	1	33.1	91.4	eubacteria	protista	3e-21	92.4	NA	NA	NA	NA	NA	5	14864	91.4	FALSE	FALSE	1	scaffold2823	298	100	7e-156	1	298-1	298	7e-156	100
RMAGT0020438	698	35.8	31.2	133	1	1	32	97.2	eubacteria	metazoa	2e-35	133	NA	NA	NA	NA	NA	5	14864	91.4	FALSE	FALSE	1	scaffold2823scaffold39251	400	99.5	6e-144	2	277-1;1215-1093	277;123	6e-144;5e-55	100;98.37
RMAGT0020439	718	35.8	31.2	133	1	1	32.3	97.2	eubacteria	metazoa	2e-35	133	NA	NA	NA	NA	NA	5	14864	91.4	FALSE	FALSE	1	scaffold2823scaffold39251	421	99.5	1e-155	2	298-1;1215-1093	298;123	1e-155;6e-55	100;98.37
RSOCT0005045	676	35.8	33.9	135	32.7	1	32	99.2	eubacteria	metazoa	3e-36	135	NA	NA	NA	NA	NA	5	14864	91.4	FALSE	FALSE	1	scaffold2823scaffold39251	353	95.8	6e-129	2	277-1;1177-1102	277;76	6e-129;3e-22	96.75;92.11
RSOCT0031116	1476	35.4	36.6	126	35	34.7	34.7	90.6	eubacteria	archaea	1e-29	126	NA	NA	NA	NA	NA	5	15013	90.6	FALSE	FALSE	1	scaffold7848scaffold16662	1833	94.8	0	3	3458-2600;1339-852;1248-1728	862;489;482	0;0;0	96.64;92.64;93.57
RMAGT0028864	1474	35.8	37.4	137	38.5	38.9	34.3	101.2	eubacteria	plants	3e-33	137	NA	NA	NA	NA	NA	5	15013	90.6	FALSE	FALSE	1	scaffold7848scaffold16662	1942	98.5	0	4	3528-2600;1339-852;2425-2382;1248-1728	929;488;44;481	0;0;4e-14;0	98.71;98.36;100;97.92
RSOCT0031115	1497	35.4	36.6	126	35	34.7	34.7	90.6	eubacteria	archaea	1e-29	126	NA	NA	NA	NA	NA	5	15013	90.6	FALSE	FALSE	1	scaffold7848scaffold16662	1912	94.7	0	3	3537-2600;1339-852;1248-1728	941;489;482	0;0;0	96.39;92.64;93.57
RMAGT0004416	869	34.7	1	105	106	1	121	86.3	protista	fungi	9e-31	121	protein	GO:0020037,GO:0015671,GO:0019825	NA	NA	NA	5	16545	73.3	FALSE	FALSE	1	scaffold18569	938	100	0	2	9433-10106;8990-9253	674;264	0;1e-136	100;100
RSOCT0035203	785	34.7	33.5	89.4	104	35	108	73.3	protista	fungi	2e-26	108	protein	GO:0020037,GO:0015671,GO:0019825	NA	NA	NA	5	16545	73.3	FALSE	FALSE	1	scaffold18569	866	90.8	0	2	10033-9433;9253-8994	604;262	0;1e-87	91.39;89.31
RSOCT0035204	858	34.7	33.9	99.8	108	34.7	117	82.3	protista	fungi	2e-29	117	protein	GO:0020037,GO:0015671,GO:0019825	NA	NA	NA	5	16545	73.3	FALSE	FALSE	1	scaffold18569	934	90.9	0	2	10101-9433;9253-8994	672;262	0;1e-87	91.52;89.31
RMAGT0002247	529	1	31.6	1	76.6	1	44.3	75.6	fungi	protista	1e-16	76.6	NA	NA	NA	NA	NA	5	19567	73.3	FALSE	FALSE	1	scaffold27497	515	99.4	0	1	373-887	515	0	99.42
RSOCT0012122	723	1	32.7	1	74.3	1	43.9	73.3	fungi	protista	3e-15	74.3	NA	NA	NA	NA	NA	5	19567	73.3	FALSE	FALSE	1	scaffold27497	697	95.3	0	1	373-1066	697	0	95.27
RMAGT0029660	707	37.7	31.2	114	35.4	1	1	76.3	eubacteria	metazoa	6e-29	114	NA	NA	NA	NA	NA	5	20698	70.8	FALSE	FALSE	1	scaffold33190	600	100	0	1	635-1234	600	0	100
RSOCT0019414	588	36.2	33.1	107	42	32.7	34.3	70.8	eubacteria	fungi	1e-26	107	NA	NA	NA	NA	NA	5	20698	70.8	FALSE	FALSE	1	scaffold33190	566	93.8	0	2	783-1234;318-430	453;113	0;4e-41	93.82;93.81
RMAGT0009136	693	33.9	59.7	141	36.2	58.5	153	119.1	protista	eubacteria	1e-44	153	NA	NA	5	2960	62.8	5	16750	62.8	FALSE	FALSE	1	scaffold2744	752	99.7	0	2	9302-9876;8688-8863	576;176	0;9e-88	99.65;100
RSOCT0039007	475	34.3	43.1	97.1	1	36.2	96.7	62.8	eubacteria	protista	1e-23	97.1	proline--trna_ligase_associated_domain_protein	GO:0005737,GO:0003676,GO:0006422,GO:0005524,GO:0004815	5	2960	62.8	5	16750	62.8	FALSE	FALSE	1	scaffold2744	389	92.3	9e-156	1	9477-9865	389	9e-156	92.29
RMAGT0011665	718	60.1	33.5	36.6	111	71.2	122	61.9	protista	fungi	1e-30	122	nucleotide-sugar_transporter	GO:0000139,GO:0005351,GO:0008643,GO:0016021	NA	NA	NA	5	16843	61.9	FALSE	FALSE	1	scaffold_234	703	100	0	2	1637-1047;811-700	591;112	0;3e-52	100;100
RSOCT0007035	2725	92	35	91.7	157	100	189	97	protista	fungi	4e-50	189	udp-galactose_transporter	GO:0000139,GO:0015780,GO:0005338,GO:0005351,GO:0016021	NA	NA	NA	5	16843	61.9	FALSE	FALSE	1	scaffold_234scaffold34127	2808	100	0	4	1047-2421;4940-6165;700-811;4899-4805	1375;1226;112;95	0;0;1e-51;4e-42	100;99.92;100;100
RMAGT0026259	1583	40	37	105	37.4	39.7	1	65	eubacteria	metazoa	2e-22	105	NA	NA	5	7437	59.3	5	14981	59.3	FALSE	FALSE	1	scaffold25373	731	95.2	0	1	1184-455	731	0	95.21
RSOCT0029080	1845	39.7	36.6	99	1	37.7	35.8	59.3	eubacteria	metazoa	7e-20	99	NA	NA	5	7437	59.3	5	14981	59.3	FALSE	FALSE	1	scaffold25373	878	91	0	1	1184-319	878	0	91
RMAGT0026260	1562	40.4	37	106	37.4	40	33.5	65.6	eubacteria	metazoa	1e-22	106	NA	NA	NA	NA	NA	5	14981	59.3	FALSE	FALSE	1	scaffold25373	731	95.2	0	1	1184-455	731	0	95.21
RSOCT0029079	1342	37	36.6	97.8	1	37	33.9	60.8	eubacteria	metazoa	6e-20	97.8	NA	NA	NA	NA	NA	5	14981	59.3	FALSE	FALSE	1	scaffold25373	878	91	0	1	1184-319	878	0	91
RMAGT0020794	661	1	32	47.4	58.9	1	39.3	57.9	fungi	eubacteria	1e-09	58.9	NA	NA	5	6242	57.9	5	17102	57.9	FALSE	FALSE	1	scaffold_2079	637	99.7	0	2	1506-952;6794-6713	555;82	0;1e-35	99.64;100
RSOCT0006636	669	1	30.8	47.4	62.4	33.9	38.5	61.4	fungi	eubacteria	1e-10	62.4	NA	NA	5	6242	57.9	5	17102	57.9	FALSE	FALSE	1	scaffold_2079	559	95.7	0	1	1509-952	559	0	95.71
RMAGT0020515	646	45.1	62	100	70.9	36.2	101	55.9	protista	eubacteria	7e-24	101	scp-like_extracellular	GO:0006950	NA	NA	NA	5	20488	54.1	FALSE	FALSE	1	scaffold32005scaffold6500	574	98.3	6e-134	3	277-1;609-413;594-495	277;197;100	6e-134;8e-93;1e-45	97.83;97.97;100
RSOCT0011829	558	48.9	62	103	70.1	37	99.4	54.1	eubacteria	protista	3e-24	103	scp-like_extracellular	GO:0006950	NA	NA	NA	5	20488	54.1	FALSE	FALSE	1	scaffold32005scaffold6500	504	97.2	1e-135	3	274-1;573-414;594-525	274;160;70	1e-135;2e-68;3e-22	98.54;96.25;94.29
RSOCT0026415	598	32.7	1	35	86.7	1	1	54	fungi	eubacteria	1e-19	86.7	NA	NA	NA	NA	NA	5	14510	54	FALSE	FALSE	0	NA	NA	NA	NA	NA	NA	NA	NA	NA
RMAGT0009327	669	35	30.4	36.2	110	1	35.4	75	fungi	eubacteria	2e-28	110	NA	NA	NA	NA	NA	5	14510	54	FALSE	FALSE	1	scaffold43445	655	100	0	2	3441-3911;5727-5910	471;184	0;3e-92	100;100
RSOCT0005350	382	32	30.8	35	106	32	35	74	fungi	eubacteria	5e-28	106	NA	NA	NA	NA	NA	5	14510	54	FALSE	FALSE	1	scaffold43445	371	99.7	6e-97	2	5727-5921;3736-3911	195;176	6e-97;5e-88	99.49;100
RMAGT0012976	789	1	1	1	53.9	40	52	52.9	fungi	protista	7e-07	53.9	probable_cellulase_precursor	GO:0005576,GO:0005975,GO:0030248,GO:0004553	NA	NA	NA	5	16882	52.9	FALSE	FALSE	1	scaffold_1996	832	99.6	0	2	51016-50531;50454-50109	486;346	0;7e-179	99.79;99.42
RSOCT0019956	482	1	31.6	1	54.3	40.8	53.1	53.3	fungi	protista	1e-07	54.3	probable_cellulase_precursor	GO:0005576,GO:0005975,GO:0030248,GO:0004553	NA	NA	NA	5	16882	52.9	FALSE	FALSE	1	scaffold_1996	462	95.2	0	1	51016-50558	462	0	95.24
RMAGT0002554	365	37.4	31.6	90.1	41.2	38.1	39.7	52.7	eubacteria	fungi	4e-21	90.1	NA	NA	5	818	52.7	5	19589	52.7	FALSE	FALSE	1	scaffold_2505	365	100	0	1	7081-6717	365	0	100
RSOCT0015894	425	40.8	30.4	98.6	36.6	37.4	40.4	57.8	eubacteria	metazoa	3e-24	98.6	NA	NA	5	818	52.7	5	19589	52.7	FALSE	FALSE	1	scaffold_2505	426	93.9	0	1	6720-7145	426	0	93.9
RMAGT0004070	624	1	1	50.4	1	35.4	38.1	49.4	eubacteria	protista	6e-07	50.4	NA	NA	NA	NA	NA	5	19697	49.4	FALSE	FALSE	1	scaffold43992	610	99.8	0	1	2512-1903	610	0	99.84
RSOCT0033590	633	1	31.6	68.2	33.1	35.4	35.4	67.2	eubacteria	plants	5e-11	68.2	NA	NA	NA	NA	NA	5	19697	49.4	FALSE	FALSE	1	scaffold43992	608	99	0	1	2512-1905	608	0	99.01
RMAGT0028156	828	36.6	77	86.7	1	1	1	50.1	eubacteria	archaea	2e-18	86.7	membrane_protein	GO:0016021	5	7781	49.3	5	10584	48.9	FALSE	FALSE	1	scaffold6215scaffold5343	808	99	0	3	9983-9335;8351-8289;24212-24307	649;63;96	0;7e-25;1e-31	99.85;100;92.71
RSOCT0020891	604	33.5	82.8	79.7	1	1	33.5	49.3	archaea	eubacteria	5e-19	82.8	NA	NA	5	7781	49.3	5	10584	48.9	FALSE	FALSE	1	scaffold6215	457	92.6	0	1	9978-9523	457	0	92.56
RSOCT0020892	724	35.4	85.9	81.3	1	1	33.5	50.5	archaea	eubacteria	8e-20	85.9	NA	NA	NA	NA	NA	5	10584	48.9	FALSE	FALSE	1	scaffold33053	319	94.7	6e-139	1	4482-4164	319	6e-139	94.67
RMAGT0028157	899	35.8	77	85.1	1	1	1	49.3	eubacteria	archaea	8e-18	85.1	membrane_protein	GO:0005886,GO:0016021	NA	NA	NA	5	10584	48.9	FALSE	FALSE	1	scaffold6215scaffold5343	808	99	0	3	9983-9335;8351-8289;24212-24307	649;63;96	0;7e-25;2e-31	99.85;100;92.71
RMAGT0028158	921	35.8	76.6	84.7	1	1	1	48.9	eubacteria	archaea	1e-17	84.7	membrane_protein	GO:0005886,GO:0016021	NA	NA	NA	5	10584	48.9	FALSE	FALSE	1	scaffold6215scaffold5343	808	99	0	3	9983-9335;8351-8289;24212-24307	649;63;96	0;8e-25;2e-31	99.85;100;92.71
RMAGT0011710	530	1	1	37.4	62.4	47.4	60.5	61.4	fungi	protista	6e-11	62.4	NA	NA	NA	NA	NA	5	16845	48.7	FALSE	FALSE	1	scaffold25784	503	100	6e-178	2	5912-6249;6412-6576	338;165	6e-178;8e-82	100;100
RSOCT0021562	687	1	1	33.9	49.7	40.4	40.8	48.7	fungi	protista	2e-06	49.7	NA	NA	NA	NA	NA	5	16845	48.7	FALSE	FALSE	1	scaffold25784	667	91.9	0	1	5912-6576	667	0	91.9
RSOCT0030329	1873	74.3	32.3	122	44.3	66.6	79.7	47.7	eubacteria	protista	3e-27	122	uracil-dna_glycosylase	GO:0006471,GO:0003956	NA	NA	NA	5	14950	47.7	FALSE	FALSE	1	scaffold11250	1862	92.8	0	1	2488-633	1862	0	92.75
RSOCT0030330	1793	74.3	32.3	122	44.3	66.6	79.7	47.7	eubacteria	protista	2e-27	122	uracil-dna_glycosylase	GO:0006471,GO:0003956	NA	NA	NA	5	14950	47.7	FALSE	FALSE	1	scaffold11250	1779	92.9	0	1	2405-633	1779	0	92.86
RMAGT0024417	1833	73.6	32.7	127	45.4	77.4	82.4	53.4	eubacteria	protista	7e-29	127	uracil-dna_glycosylase	GO:0003956,GO:0006471	NA	NA	NA	5	14950	47.7	FALSE	FALSE	1	scaffold11250	1812	99.8	0	1	2444-633	1812	0	99.83
RSOCT0030328	1830	74.3	32.3	122	44.3	66.6	79.7	47.7	eubacteria	protista	3e-27	122	uracil-dna_glycosylase	GO:0006471,GO:0003956	NA	NA	NA	5	14950	47.7	FALSE	FALSE	1	scaffold11250	1813	92.8	0	1	2439-633	1813	0	92.77
RMAGT0023282	2215	108	37	162	123	89.4	127	54	eubacteria	protista	6e-41	162	cysteine_dioxygenase	GO:0005488,GO:0016491,GO:0008152	NA	NA	NA	5	20560	47	FALSE	FALSE	1	scaffold_1539scaffold37198scaffold19976	2329	99.8	0	5	11351-12385;13208-14166;9850-9937;2931-3054;581-461	1035;959;88;125;122	0;0;2e-38;5e-55;5e-55	99.9;100;100;98.4;99.18
RSOCT0035321	2010	108	32.3	155	128	90.1	127	47	eubacteria	fungi	4e-39	155	cysteine_dioxygenase	GO:0005488,GO:0016491,GO:0008152	NA	NA	NA	5	20560	47	FALSE	FALSE	1	scaffold_1539	1996	96.5	0	3	12385-11351;14079-13208;9937-9850	1035;873;88	0;0;5e-35	95.94;97.02;97.73
RMAGT0019422	1526	46.6	31.6	35.8	55.1	92.8	91.3	46.2	plants	protista	3e-19	92.8	NA	NA	NA	NA	NA	5	17068	45.8	FALSE	FALSE	1	scaffold9440	1521	99.9	0	1	15392-16911	1521	0	99.87
RSOCT0007689	1554	56.2	34.3	35	61.2	98.6	102	45.8	protista	plants	2e-22	102	NA	NA	NA	NA	NA	5	17068	45.8	FALSE	FALSE	1	scaffold9440	1535	95.7	0	1	15386-16911	1535	0	95.7
RMAGT0008938	1786	1	1	79	1	80.5	83.2	82.2	protista	plants	9e-16	83.2	NA	NA	5	2890	45.8	5	19975	45.8	FALSE	FALSE	0	NA	NA	NA	NA	NA	NA	NA	NA	NA
RSOCT0029829	1591	37	33.1	77	37	80.1	82.8	45.8	protista	plants	1e-15	82.8	NA	NA	5	2890	45.8	5	19975	45.8	FALSE	FALSE	0	NA	NA	NA	NA	NA	NA	NA	NA	NA
RMAGT0007959	748	34.3	49.3	81.6	48.1	57.8	35.4	47.3	eubacteria	plants	9e-17	81.6	NA	NA	5	2568	45.5	5	19925	45.5	FALSE	FALSE	0	NA	NA	NA	NA	NA	NA	NA	NA	NA
RSOCT0014053	758	32.3	45.8	77.8	43.1	53.5	37.7	45.5	eubacteria	plants	2e-15	77.8	NA	NA	5	2568	45.5	5	19925	45.5	FALSE	FALSE	0	NA	NA	NA	NA	NA	NA	NA	NA	NA
RMAGT0022511	550	43.5	33.1	88.2	40.8	30.8	48.1	44.7	eubacteria	protista	1e-17	88.2	fg-gap_repeat_protein	GO:0005576,GO:0016021,GO:0007156,GO:0005509,GO:0009405,GO:0007229	NA	NA	NA	5	20545	44.7	FALSE	FALSE	1	scaffold43837scaffold43762	1100	96.5	0	2	949-400;312-861	550;550	0;0	96.55;96.55
RSOCT0016671	265	1	27.7	62.8	36.6	1	38.1	61.8	eubacteria	protista	4e-10	62.8	fg-gap_repeat_protein	GO:0005576,GO:0016021,GO:0007156,GO:0005509,GO:0009405,GO:0007229	NA	NA	NA	5	20545	44.7	FALSE	FALSE	1	scaffold7955scaffold43762	497	95.8	1e-112	2	757-511;539-788	247;250	1e-112;2e-109	96.36;95.2
RMAGT0005611	634	35.4	33.5	37	67.8	78.2	58.5	42.8	plants	fungi	8e-18	78.2	NA	NA	5	1861	42.8	5	19797	42.8	FALSE	FALSE	1	scaffold4280scaffold_772	720	95.4	1e-135	4	1-265;558-813;61065-60917;61306-61275	265;256;167;32	1e-135;3e-127;1e-30;4e-06	99.62;98.83;83.23;96.88
RSOCT0019702	1018	36.2	34.3	47	124	125	103	88.8	plants	fungi	1e-30	125	NA	NA	5	1861	42.8	5	19797	42.8	FALSE	FALSE	1	scaffold4280scaffold_772	1203	93.8	0	5	1002-558;265-1;60636-60922;60917-61065;61275-61311	445;265;289;167;37	0;2e-135;4e-78;5e-32;5e-07	99.1;99.62;85.81;83.83;94.59
RMAGT0008684	757	35.4	32.3	82	33.5	1	33.9	46.6	eubacteria	metazoa	3e-16	82	NA	NA	NA	NA	NA	5	19964	41.2	FALSE	FALSE	1	scaffold15344	736	99.7	0	2	3529-4091;4148-4320	563;173	0;4e-86	99.64;100
RSOCT0000373	739	36.2	31.6	77.4	37.7	31.6	32.3	41.2	eubacteria	fungi	8e-15	77.4	NA	NA	NA	NA	NA	5	19964	41.2	FALSE	FALSE	1	scaffold15344	673	91.2	0	2	4091-3535;4256-4148	564;109	0;8e-39	90.78;93.58
RMAGT0007544	1440	65.1	89.7	106	82.4	53.1	74.3	40.9	eubacteria	archaea	2e-23	106	NA	NA	NA	NA	NA	5	19905	40.9	FALSE	FALSE	1	scaffold25519	67	100	7e-27	1	67-1	67	7e-27	100
RSOCT0028003	1435	57.8	87.8	113	82	52	78.6	55.2	eubacteria	archaea	8e-26	113	NA	NA	NA	NA	NA	5	19905	40.9	FALSE	FALSE	0	NA	NA	NA	NA	NA	NA	NA	NA	NA
RMAGT0007603	889	34.7	31.6	75.1	34.7	33.1	32.7	40.4	eubacteria	metazoa	1e-12	75.1	rhs-related_protein_(partial_sequence_internal)	GO:0016021,GO:0005524,GO:0007155,GO:0006508,GO:0008233	5	2441	40.4	5	19909	40.4	FALSE	FALSE	1	scaffold1825	871	100	0	1	9785-10655	871	0	100
RSOCT0013682	892	1	32	70.5	1	33.5	38.5	69.5	eubacteria	protista	3e-11	70.5	rhs-related_protein_(partial_sequence_internal)	GO:0016021,GO:0005524,GO:0007155,GO:0006508,GO:0008233	5	2441	40.4	5	19909	40.4	FALSE	FALSE	1	scaffold1825	859	98.1	0	1	9785-10641	859	0	98.14
RMAGT0033301	360	32.3	1	52.8	35.4	47.4	73.6	41.3	protista	eubacteria	7e-15	73.6	o-methyltransferase-like_protein	GO:0008168,GO:0032259	5	9201	41.3	5	17364	39.7	FALSE	FALSE	1	scaffold_1610	360	100	0	1	7505-7146	360	0	100
RSOCT0038984	454	34.7	33.9	75.5	39.3	70.9	112	77.3	protista	eubacteria	2e-28	112	cephalosporin_hydroxylase	GO:0008168,GO:0032259	5	9201	41.3	5	17364	39.7	FALSE	FALSE	1	scaffold_1610	425	94.1	0	1	6997-7421	425	0	94.12
RMAGT0031978	545	33.9	35.8	64.3	37.7	50.8	73.6	39.7	protista	eubacteria	3e-14	73.6	methyltransferase	GO:0008168,GO:0032259	NA	NA	NA	5	17364	39.7	FALSE	FALSE	1	scaffold_1610	547	100	0	2	3740-4138;6997-7144	399;148	0;2e-72	100;100
RMAGT0025242	1081	130	36.2	149	169	77.4	77.4	39	fungi	eubacteria	2e-47	169	NA	NA	5	7235	39	5	13116	39	FALSE	FALSE	1	scaffold5343	1063	99.9	0	2	13381-12350;9364-9334	1032;31	0;5e-07	99.9;100
RSOCT0029303	1040	124	34.7	147	166	73.6	75.5	42	fungi	eubacteria	1e-46	166	NA	NA	5	7235	39	5	13116	39	FALSE	FALSE	1	scaffold5343	1011	98.6	0	2	12350-13295;9300-9364	946;65	0;7e-26	98.52;100
RMAGT0025241	1164	129	35.8	149	169	76.3	77.4	40	fungi	eubacteria	4e-47	169	NA	NA	5	7234	40	5	13116	39	FALSE	FALSE	1	scaffold5343	1151	99.9	0	2	13381-12350;11901-11783	1032;119	0;7e-56	99.9;100
RSOCT0029301	1097	124	34.7	147	166	73.6	75.5	42	fungi	eubacteria	2e-46	166	NA	NA	5	7234	40	5	13116	39	FALSE	FALSE	1	scaffold5343	1061	98.6	0	2	12350-13295;11783-11897	946;115	0;5e-52	98.52;99.13
RSOCT0029302	978	124	34.7	147	166	73.9	75.5	42	fungi	eubacteria	6e-47	166	NA	NA	NA	NA	NA	5	13116	39	FALSE	FALSE	1	scaffold5343	948	98.5	0	1	12348-13295	948	0	98.52
RMAGT0025395	1108	199	102	238	67.4	59.7	68.6	39	eubacteria	metazoa	2e-73	238	thiosulfate_sulfurtransferase	GO:0004792	5	7268	39	5	17184	39	FALSE	FALSE	1	scaffold21793	1083	99.9	0	1	398-1479	1083	0	99.91
RSOCT0028587	1112	202	99.4	242	70.1	63.5	70.1	40	eubacteria	metazoa	1e-74	242	thiosulfate_sulfurtransferase	GO:0004792	5	7268	39	5	17184	39	FALSE	FALSE	1	scaffold21793	1075	93.2	0	1	407-1479	1075	0	93.21
RMAGT0025394	1697	199	102	238	67.4	59.7	68.6	39	eubacteria	metazoa	4e-71	238	thiosulfate_sulfurtransferase	GO:0004792	NA	NA	NA	5	17184	39	FALSE	FALSE	1	scaffold21793scaffold21954scaffold36000scaffold20373	2331	99	0	4	367-1479;13122-13741;3367-2871;12361-12262	1113;621;497;100	0;0;0;8e-42	100;97.42;98.79;98
RMAGT0006959	706	40	34.3	87.4	35	34.7	48.1	47.4	eubacteria	protista	4e-17	87.4	ig_domain-containing_calcium-binding_-gap_repeat_protein	GO:0016021,GO:0005509,GO:0007229	NA	NA	NA	5	16671	38.9	FALSE	FALSE	1	scaffold12202	706	99.7	0	1	161-866	706	0	99.72
RSOCT0001478	273	31.6	30	70.5	32.7	29.6	45.8	38.9	eubacteria	protista	2e-13	70.5	peptidase_c11_clostripain	GO:0016021,GO:0005509,GO:0007229	NA	NA	NA	5	16671	38.9	FALSE	FALSE	1	scaffold17128	191	91.1	3e-68	1	1495-1685	191	3e-68	91.1
RMAGT0027840	1761	37	38.9	75.1	40.8	34.7	38.1	38.1	eubacteria	fungi	1e-11	75.1	nhl_repeat-containing_protein	GO:0040007,GO:0008083	5	7734	38.1	5	20640	38.1	FALSE	FALSE	1	scaffold_401	680	99.3	7e-162	6	763-454;929-829;111-10;237-168;1293-1244;1193-1147	310;101;102;70;50;47	7e-162;1e-45;5e-39;9e-27;2e-17;1e-15	100;100;96.08;98.57;100;100
RSOCT0030981	1709	37	38.5	78.6	37.4	33.9	36.2	41.6	eubacteria	archaea	8e-13	78.6	NA	NA	5	7734	38.1	5	20640	38.1	FALSE	FALSE	1	scaffold_401	462	94.6	3e-135	3	763-454;111-10;1293-1244	310;102;50	3e-135;2e-32;1e-15	94.84;92.16;98
RMAGT0008335	557	1	1	58.9	63.9	1	33.5	62.9	fungi	eubacteria	2e-15	63.9	prolyl_4-hydroxylase_alpha_subunit	GO:0055114,GO:0016706	5	2694	36.6	5	16723	36.6	FALSE	FALSE	0	NA	NA	NA	NA	NA	NA	NA	NA	NA
RSOCT0035783	383	32.7	29.6	66.2	69.3	31.2	31.6	36.6	fungi	eubacteria	3e-13	69.3	signal_transduction_protein	GO:0055114,GO:0016706	5	2694	36.6	5	16723	36.6	FALSE	FALSE	0	NA	NA	NA	NA	NA	NA	NA	NA	NA
RMAGT0024484	1043	84.7	31.6	35.8	53.1	60.8	130	45.3	protista	metazoa	3e-31	130	b-box_zinc_finger_family_protein	GO:0051260	5	7088	45.3	5	16514	35	FALSE	FALSE	1	scaffold18484	690	100	0	2	3975-3542;256-1	434;256	0;4e-132	100;100
RSOCT0001432	1049	92.4	33.9	37.4	48.5	58.5	148	55.6	protista	metazoa	3e-37	148	protein	GO:0051260	5	7088	45.3	5	16514	35	FALSE	FALSE	1	scaffold18484	688	94.3	7e-180	2	3973-3542;256-1	432;256	7e-180;5e-117	93.06;96.48
RMAGT0003814	1074	106	35.4	41.2	47.4	68.2	141	35	protista	metazoa	4e-35	141	protein	GO:0051260	NA	NA	NA	5	16514	35	FALSE	FALSE	1	scaffold15085	1061	100	0	2	1228-641;7523-7051	588;473	0;0	100;100
RMAGT0005693	438	1	60.1	91.3	82.8	73.6	83.2	90.3	eubacteria	protista	8e-21	91.3	NA	NA	5	1885	90.3	5	16614	34.3	FALSE	FALSE	1	scaffold26890	424	100	0	1	8202-7779	424	0	100
RSOCT0007116	1077	39.3	80.1	112	139	114	109	99.7	fungi	plants	8e-37	139	NA	NA	5	1885	90.3	5	16614	34.3	FALSE	FALSE	1	scaffold13000scaffold16243	74	98.6	3e-10	2	7429-7390;3819-3852	40;34	3e-10;1e-08	97.5;100
RSOCT0007115	524	42	60.1	76.3	75.5	67.8	67.4	34.3	eubacteria	fungi	5e-15	76.3	NA	NA	NA	NA	NA	5	16614	34.3	FALSE	FALSE	1	scaffold13000scaffold16243	74	98.6	1e-10	2	7429-7390;3819-3852	40;34	1e-10;6e-09	97.5;100
RSOCT0039861	821	34.3	1	1	40.4	101	58.9	66.7	plants	protista	2e-22	101	NA	NA	NA	NA	NA	5	14434	33.2	FALSE	FALSE	1	scaffold6048scaffold8270scaffold26063	1213	95.7	2e-119	7	1979-1735;976-748;1529-1334;4766-4956;4397-4558;4270-4350;3703-3801	245;230;197;191;163;82;105	2e-119;8e-109;8e-84;3e-83;1e-76;3e-28;2e-09	98.37;97.83;95.43;96.34;98.77;95.12;80
RMAGT0007523	925	37.7	1	36.2	39.7	82.4	44.3	44.7	plants	protista	4e-16	82.4	NA	NA	NA	NA	NA	5	14434	33.2	FALSE	FALSE	1	scaffold28725	917	99.9	0	2	1406-1955;1997-2363	550;367	0;0	100;99.73
RMAGT0007524	790	38.5	1	38.9	41.6	102	63.9	63.5	plants	protista	1e-22	102	NA	NA	NA	NA	NA	5	14434	33.2	FALSE	FALSE	1	scaffold28725	782	99.9	0	3	1997-2363;1406-1732;1868-1955	367;327;88	0;1e-171;8e-39	99.73;100;100
RSOCT0039860	538	37.7	36.2	38.5	35	70.9	58.2	33.2	plants	protista	1e-13	70.9	NA	NA	NA	NA	NA	5	14434	33.2	FALSE	FALSE	1	scaffold6048scaffold16462	766	96.1	2e-147	4	458-152;768-670;620-506;1-241	307;99;119;241	2e-147;9e-42;5e-34;1e-110	97.39;97.98;89.92;96.68
RSOCT0024816	1037	80.9	91.3	114	76.6	80.5	69.7	33.1	eubacteria	archaea	2e-26	114	spermidine_synthase	GO:0004766,GO:0008295	NA	NA	NA	5	16597	32.7	FALSE	FALSE	1	scaffold33300	1028	94.8	0	1	24488-25511	1028	0	94.75
RSOCT0024817	1002	81.3	90.1	114	76.3	80.5	69.7	32.7	eubacteria	archaea	1e-26	114	spermidine_synthase	GO:0004766,GO:0008295	NA	NA	NA	5	16597	32.7	FALSE	FALSE	1	scaffold33300	995	94.9	0	1	24521-25511	995	0	94.87
RMAGT0020790	741	103	43.9	183	37	42	80.5	80	eubacteria	metazoa	2e-51	183	peptidase_c14_caspase_catalytic_subunit_p20	GO:0006915,GO:0006508,GO:0004197	5	6239	32	5	20503	32	FALSE	FALSE	1	scaffold7662scaffold37512	1155	94.2	0	2	6325-7039;417-1	716;439	0;0	94.55;93.62
RSOCT0036122	224	32.7	1	64.7	30.4	34.3	30.4	32	eubacteria	plants	3e-11	64.7	peptidase_c14_caspase_catalytic_subunit_p20	GO:0006915,GO:0006508,GO:0004197	5	6239	32	5	20503	32	FALSE	FALSE	1	scaffold7662scaffold37512	377	95	3e-93	2	6406-6629;278-127	225;152	3e-93;6e-65	94.22;96.05
RMAGT0006276	964	224	95.9	259	92	271	168	47	plants	eubacteria	2e-87	271	short-chain_dehydrogenase_reductase_sdr	GO:0016491,GO:0055114,GO:0000166	5	2040	30.4	5	19838	30.4	FALSE	FALSE	1	scaffold5366	938	100	0	1	46-983	938	0	100
RSOCT0036215	257	64.7	32	74.7	33.1	95.1	47	30.4	plants	eubacteria	2e-23	95.1	short-chain_dehydrogenase_reductase_sdr	GO:0016491,GO:0055114,GO:0000166	5	2040	30.4	5	19838	30.4	FALSE	FALSE	1	scaffold5366	257	100	3e-133	1	319-575	257	3e-133	100
RMAGT0028496	1266	50.1	1	36.2	35	40.8	183	132.9	protista	metazoa	3e-50	183	NA	NA	NA	NA	NA	5	8767	30	FALSE	FALSE	1	scaffold9753scaffold8420scaffold27894	1600	95.1	0	5	7135-7512;8940-9283;1404-1742;1807-1992;6041-5698	379;344;339;188;350	0;0;2e-176;4e-83;6e-62	99.47;100;99.71;96.81;80
RMAGT0028497	1325	41.6	34.7	1	35.8	35.4	165	123.4	protista	metazoa	1e-44	165	NA	NA	NA	NA	NA	5	8767	30	FALSE	FALSE	1	scaffold_579scaffold9753scaffold27894	2052	90	0	6	6106-6528;4052-4423;2505-2687;2622-2960;6041-5703;7348-6977	423;372;183;346;346;382	0;0;1e-89;5e-78;2e-66;2e-66	100;99.73;99.45;82.66;80.92;79.58
RMAGT0028498	684	43.1	30.8	36.2	33.9	34.3	105	61.9	protista	metazoa	3e-24	105	NA	NA	NA	NA	NA	5	8767	30	FALSE	FALSE	1	scaffold8420scaffold27894scaffold_579	843	97.3	1e-176	4	1404-1742;1807-1992;7356-7202;4044-4202	339;186;156;162	1e-176;2e-93;4e-66;1e-51	99.71;100;96.15;90.12
RMAGT0028499	1295	45.1	32.7	41.2	1	40	182	136.9	protista	metazoa	4e-51	182	NA	NA	NA	NA	NA	5	8767	30	FALSE	FALSE	1	scaffold27894scaffold9753scaffold_579	2039	92.3	2e-166	6	7354-6977;6041-5703;2647-2960;3020-3202;7135-7512;6106-6528	380;340;314;183;387;435	2e-166;4e-148;3e-159;2e-91;1e-84;2e-146	94.74;94.71;99.04;100;82.17;88.97
RSOCT0022526	1257	45.8	33.5	1	1	37.4	192	146.2	protista	metazoa	3e-55	192	NA	NA	NA	NA	NA	5	8767	30	FALSE	FALSE	1	scaffold27894scaffold9753	1256	90.3	2e-150	4	6977-7346;5684-6041;2960-2622;3200-3021	372;359;343;182	2e-150;2e-141;6e-97;5e-58	92.74;92.2;86.01;89.56
RSOCT0022527	1025	39.3	33.1	37	36.2	35	69.3	30	protista	metazoa	1e-11	69.3	NA	NA	NA	NA	NA	5	8767	30	FALSE	FALSE	1	scaffold_579scaffold9753	1013	94.2	7e-165	5	6468-6106;2094-1902;4423-4296;1466-1325;3202-3021	365;193;128;143;184	7e-165;5e-77;3e-59;5e-57;1e-52	95.62;93.78;99.22;95.1;87.5
RSOCT0022528	1263	45.4	33.1	37.7	1	34.3	184	138.6	protista	metazoa	7e-52	184	NA	NA	NA	NA	NA	5	8767	30	FALSE	FALSE	1	scaffold_579scaffold9753	1264	91.9	8e-170	4	4423-4052;6468-6106;2960-2622;3202-3021	372;365;343;184	8e-170;9e-165;6e-97;2e-52	95.7;95.62;86.01;87.5
RSOCT0022529	1261	45.8	33.9	38.1	39.7	44.3	191	145.2	protista	metazoa	7e-55	191	NA	NA	NA	NA	NA	5	8767	30	FALSE	FALSE	1	scaffold9753	1248	88.8	2e-136	4	7512-7141;9283-8940;2960-2622;3202-3021	375;346;343;184	2e-136;2e-122;6e-97;8e-56	90.4;89.88;86.01;88.59
RSORT0040368	2182	79	135	613	377	134	218	534	eubacteria	fungi	0	613	peptidase_s15	GO:0008239,GO:0004177,GO:0006508	6	22802	521.4	6	23266	521.4	FALSE	FALSE	0	NA	NA	NA	NA	NA	NA	NA	NA	NA
RTART0056670	2309	83.6	145	605	362	130	214	521.4	eubacteria	fungi	0	605	peptidase_s15	GO:0008239,GO:0004177,GO:0006508	6	22802	521.4	6	23266	521.4	FALSE	FALSE	0	NA	NA	NA	NA	NA	NA	NA	NA	NA
RSORT0024417	1734	66.2	90.1	132	520	98.2	77.4	453.8	fungi	eubacteria	1e-176	520	mfs_general_substrate_transporter	GO:0055085,GO:0016021	6	21308	447.8	6	22976	447.8	FALSE	FALSE	0	NA	NA	NA	NA	NA	NA	NA	NA	NA
RTART0037194	1803	71.2	93.6	130	519	102	80.9	447.8	fungi	eubacteria	5e-176	519	phthalate_transporter	GO:0055085,GO:0016021	6	21308	447.8	6	22976	447.8	FALSE	FALSE	0	NA	NA	NA	NA	NA	NA	NA	NA	NA
RSORT0029190	1517	159	105	506	154	38.5	150	347	eubacteria	metazoa	2e-174	506	membrane_dipeptidase	GO:0016805,GO:0006508,GO:0008239,GO:0008235	6	21851	347	6	23091	347	FALSE	FALSE	0	NA	NA	NA	NA	NA	NA	NA	NA	NA
RTART0025888	1232	164	112	519	165	40	155	355	eubacteria	fungi	0	519	membrane_dipeptidase	GO:0016805,GO:0006508,GO:0008239,GO:0008235	6	21851	347	6	23091	347	FALSE	FALSE	0	NA	NA	NA	NA	NA	NA	NA	NA	NA
RSORT0043911	872	92.4	95.9	374	226	320	314	281.6	eubacteria	plants	4e-128	374	nicotinamidase-like_amidase	GO:0008152,GO:0016787	NA	NA	NA	6	18926	278.6	FALSE	FALSE	0	NA	NA	NA	NA	NA	NA	NA	NA	NA
RSORT0043914	803	92.4	95.9	371	226	320	314	278.6	eubacteria	plants	1e-127	371	nicotinamidase-like_amidase	GO:0008152,GO:0016787	NA	NA	NA	6	18926	278.6	FALSE	FALSE	0	NA	NA	NA	NA	NA	NA	NA	NA	NA
RTART0021600	868	97.8	98.2	385	234	343	325	287.2	eubacteria	plants	8e-133	385	cysteine_hydrolase	GO:0008152,GO:0016787	NA	NA	NA	6	18926	278.6	FALSE	FALSE	0	NA	NA	NA	NA	NA	NA	NA	NA	NA
RSORT0012163	1887	56.6	63.9	444	62.8	407	142	387.4	eubacteria	plants	1e-144	444	glutamate_decarboxylase	GO:0030170,GO:0019752,GO:0016831	6	19363	274.3	6	22527	274.3	FALSE	FALSE	0	NA	NA	NA	NA	NA	NA	NA	NA	NA
RTART0004389	1384	69.7	70.1	344	70.1	342	98.2	274.3	eubacteria	plants	5e-110	344	glutamate_decarboxylase	GO:0030170,GO:0019752,GO:0004398	6	19363	274.3	6	22527	274.3	FALSE	FALSE	0	NA	NA	NA	NA	NA	NA	NA	NA	NA
RSORT0015621	746	1	38.9	291	214	1	1	290	eubacteria	fungi	3e-94	291	carboxymethylenebutenolidase	GO:0008806	6	20045	256.6	6	22680	256.6	FALSE	FALSE	0	NA	NA	NA	NA	NA	NA	NA	NA	NA
RTART0024466	772	35.4	38.5	292	210	35	34.7	256.6	eubacteria	fungi	3e-94	292	carboxymethylenebutenolidase	GO:0008806	6	20045	256.6	6	22680	256.6	FALSE	FALSE	0	NA	NA	NA	NA	NA	NA	NA	NA	NA
RSORT0039493	878	70.9	111	293	33.5	188	48.1	222.1	eubacteria	plants	4e-96	293	NA	NA	6	22742	222.1	6	18887	221.7	FALSE	FALSE	0	NA	NA	NA	NA	NA	NA	NA	NA	NA
RTART0038637	873	55.8	102	287	1	167	39.7	231.2	eubacteria	plants	8e-94	287	NA	NA	6	22742	222.1	6	18887	221.7	FALSE	FALSE	0	NA	NA	NA	NA	NA	NA	NA	NA	NA
RTART0038638	888	74.3	113	296	33.5	179	57.4	221.7	eubacteria	plants	4e-97	296	NA	NA	NA	NA	NA	6	18887	221.7	FALSE	FALSE	0	NA	NA	NA	NA	NA	NA	NA	NA	NA
RSORT0045785	1886	41.6	42.7	547	155	37.7	66.6	505.4	eubacteria	fungi	0	547	NA	NA	6	23124	214.3	6	18942	214.3	FALSE	FALSE	0	NA	NA	NA	NA	NA	NA	NA	NA	NA
RTART0016982	970	34.7	32.3	249	51.6	33.9	35.4	214.3	eubacteria	fungi	3e-75	249	peptidase	GO:0004414	6	23124	214.3	6	18942	214.3	FALSE	FALSE	0	NA	NA	NA	NA	NA	NA	NA	NA	NA
RTART0016981	1111	39.7	37	313	144	36.6	65.1	273.3	eubacteria	fungi	1e-99	313	peptidase	GO:0004177	NA	NA	NA	6	18942	214.3	FALSE	FALSE	0	NA	NA	NA	NA	NA	NA	NA	NA	NA
RSORT0014821	1536	132	127	300	369	74.7	129	237	fungi	eubacteria	8e-121	369	acyl-_dehydrogenase	GO:0006807,GO:0071949,GO:0003995,GO:0055114,GO:0050141	6	19890	210	6	22647	210	FALSE	FALSE	0	NA	NA	NA	NA	NA	NA	NA	NA	NA
RTART0039508	1077	105	115	236	315	68.2	99.8	210	fungi	eubacteria	1e-101	315	acyl-_dehydrogenase_domain-containing_protein	GO:0006807,GO:0071949,GO:0003995,GO:0055114,GO:0050141	6	19890	210	6	22647	210	FALSE	FALSE	0	NA	NA	NA	NA	NA	NA	NA	NA	NA
RSORT0038885	1714	64.7	122	268	99.4	92	93.2	203.3	eubacteria	archaea	3e-80	268	amidohydrolase	GO:0016787	6	22716	203.3	6	23254	203.3	FALSE	FALSE	0	NA	NA	NA	NA	NA	NA	NA	NA	NA
RTART0011697	1691	75.9	128	298	107	103	105	222.1	eubacteria	archaea	2e-91	298	amidohydrolase	GO:0016810	6	22716	203.3	6	23254	203.3	FALSE	FALSE	0	NA	NA	NA	NA	NA	NA	NA	NA	NA
RSORT0022013	1069	40.8	1	240	148	135	155	199.2	eubacteria	protista	3e-74	240	taurine_dioxygenase	GO:0055114,GO:0000908,GO:0016702	6	21006	188.2	6	18613	188.2	FALSE	FALSE	0	NA	NA	NA	NA	NA	NA	NA	NA	NA
RTART0038844	1176	40.8	29.3	229	132	126	138	188.2	eubacteria	protista	2e-69	229	alpha-ketoglutarate-dependent_taurine_dioxygenase	GO:0000908,GO:0016702,GO:0055114,GO:0019529	6	21006	188.2	6	18613	188.2	FALSE	FALSE	0	NA	NA	NA	NA	NA	NA	NA	NA	NA
RSORT0022012	1121	41.2	32.7	240	148	135	155	198.8	eubacteria	protista	6e-74	240	taurine_dioxygenase	GO:0055114,GO:0000908,GO:0016702	NA	NA	NA	6	18613	188.2	FALSE	FALSE	0	NA	NA	NA	NA	NA	NA	NA	NA	NA
RSORT0001954	601	47.8	1	136	236	174	36.2	188.2	fungi	plants	4e-73	236	major_facilitator_superfamily_transporter	GO:0055085,GO:0016021	6	16286	188.2	6	21914	188.2	FALSE	FALSE	1	scaffold31083scaffold_2828	868	84.3	9e-112	2	1483-1914;17413-16982	434;434	9e-112;9e-112	84.33;84.33
RTART0009887	834	72	33.5	187	339	244	37	267	fungi	plants	6e-112	339	major_facilitator_superfamily_transporter	GO:0055085,GO:0016021	6	16286	188.2	6	21914	188.2	FALSE	FALSE	1	scaffold31083scaffold_2828	1542	85.3	0	2	1866-1103;17030-17793	771;771	0;0	85.34;85.34
RSORT0021501	1270	35.8	42.4	236	1	33.9	127	200.2	eubacteria	protista	6e-71	236	NA	NA	6	20949	188	6	22889	188	FALSE	FALSE	1	scaffold7571	318	89	2e-71	2	5959-6182;5870-5958	228;90	2e-71;4e-24	88.6;90
RTART0033052	1092	37	44.3	225	35.8	1	123	188	eubacteria	protista	2e-67	225	NA	NA	6	20949	188	6	22889	188	FALSE	FALSE	1	scaffold7571	90	92.2	1e-27	1	5958-5870	90	1e-27	92.22
RSORT0043637	2168	121	32.7	307	37.7	104	234	186	eubacteria	protista	3e-91	307	NA	NA	6	22997	186	6	23298	186	FALSE	FALSE	0	NA	NA	NA	NA	NA	NA	NA	NA	NA
RTART0036878	2270	100	32.3	312	38.5	98.6	239	212	eubacteria	protista	9e-93	312	NA	NA	6	22997	186	6	23298	186	FALSE	FALSE	0	NA	NA	NA	NA	NA	NA	NA	NA	NA
RSORT0032301	1040	56.2	188	235	150	50.4	65.9	178.8	eubacteria	archaea	5e-71	235	group_1_glycosyl_transferase	GO:0009058,GO:0016740	6	22156	178.8	6	23144	178.8	FALSE	FALSE	0	NA	NA	NA	NA	NA	NA	NA	NA	NA
RTART0058330	1230	53.1	236	287	204	53.1	64.7	233.9	eubacteria	archaea	2e-90	287	group_1_glycosyl_transferase	GO:0009058,GO:0016740	6	22156	178.8	6	23144	178.8	FALSE	FALSE	0	NA	NA	NA	NA	NA	NA	NA	NA	NA
RSORT0005332	640	41.2	57.8	209	43.5	40.4	146	167.8	eubacteria	protista	5e-61	209	name	GO:0005978,GO:0043169,GO:0033942,GO:0003844,GO:0005992	6	17552	167.8	6	22160	167.8	FALSE	FALSE	0	NA	NA	NA	NA	NA	NA	NA	NA	NA
RTART0061413	2046	136	182	568	135	132	345	432	eubacteria	protista	0	568	name	GO:0005978,GO:0043169,GO:0033942,GO:0003844,GO:0005992	6	17552	167.8	6	22160	167.8	FALSE	FALSE	0	NA	NA	NA	NA	NA	NA	NA	NA	NA
RSORT0009259	1747	158	285	389	238	267	165	231	eubacteria	archaea	2e-121	389	alpha-l-rhamnosidase	GO:0003824,GO:0008152	6	18651	165.1	6	22384	165.1	FALSE	FALSE	0	NA	NA	NA	NA	NA	NA	NA	NA	NA
RTART0018489	894	95.9	164	261	149	195	107	165.1	eubacteria	plants	5e-77	261	secreted_protein	GO:0003824,GO:0008152	6	18651	165.1	6	22384	165.1	FALSE	FALSE	0	NA	NA	NA	NA	NA	NA	NA	NA	NA
RSORT0001808	635	68.9	31.6	1	69.7	45.1	230	161.1	protista	fungi	5e-75	230	domain_containing_protein	GO:0007165,GO:0003779,GO:0005622	6	16222	161.1	6	13645	161.1	FALSE	FALSE	0	NA	NA	NA	NA	NA	NA	NA	NA	NA
RTART0051284	870	60.8	32.7	1	61.6	47.4	239	178.2	protista	fungi	2e-77	239	actin_binding_protein	GO:0003779,GO:0005622	6	16222	161.1	6	13645	161.1	FALSE	FALSE	0	NA	NA	NA	NA	NA	NA	NA	NA	NA
RTART0051287	756	60.8	32.3	1	62	44.3	239	178.2	protista	fungi	5e-78	239	actin_binding_protein	GO:0003779,GO:0005622	NA	NA	NA	6	13645	161.1	FALSE	FALSE	0	NA	NA	NA	NA	NA	NA	NA	NA	NA
RTART0051288	779	60.8	32.3	1	62	43.9	238	177.2	protista	fungi	2e-77	238	actin_binding_protein	GO:0003779,GO:0005622	NA	NA	NA	6	13645	161.1	FALSE	FALSE	0	NA	NA	NA	NA	NA	NA	NA	NA	NA
RTART0051282	836	60.8	32.7	1	61.6	47.4	239	178.2	protista	fungi	1e-77	239	actin_binding_protein	GO:0003779,GO:0005622	NA	NA	NA	6	13645	161.1	FALSE	FALSE	0	NA	NA	NA	NA	NA	NA	NA	NA	NA
RSORT0008960	596	41.2	49.7	166	187	71.2	90.9	145.8	fungi	eubacteria	2e-55	187	NA	NA	6	18555	145.8	6	18261	145.8	FALSE	FALSE	0	NA	NA	NA	NA	NA	NA	NA	NA	NA
RTART0022427	712	41.6	50.4	197	222	94	97.4	180.4	fungi	eubacteria	3e-68	222	NA	NA	6	18555	145.8	6	18261	145.8	FALSE	FALSE	0	NA	NA	NA	NA	NA	NA	NA	NA	NA
RSORT0031770	976	36.2	181	130	58.2	33.5	36.2	144.8	archaea	eubacteria	2e-52	181	endoglucanase_family_protein	GO:0008810,GO:0006080,GO:0016985	NA	NA	NA	6	16036	144.8	FALSE	FALSE	1	scaffold40721	659	83.5	3e-168	1	2140-1493	659	3e-168	83.46
RSORT0031769	1288	36.2	208	148	58.9	33.9	44.7	171.8	archaea	eubacteria	2e-61	208	endoglucanase_family_protein	GO:0008810,GO:0006080,GO:0016985	NA	NA	NA	6	16036	144.8	FALSE	FALSE	1	scaffold40721	659	83.5	4e-168	1	2140-1493	659	4e-168	83.46
RTART0032535	1350	35.8	227	158	70.5	1	53.5	191.2	archaea	eubacteria	3e-68	227	endoglucanase_family_protein	GO:0004553,GO:0005975	NA	NA	NA	6	16036	144.8	FALSE	FALSE	1	scaffold40721	664	83.6	5e-172	1	2140-1486	664	5e-172	83.58
RTART0032536	1360	35.8	227	158	70.1	1	53.1	191.2	archaea	eubacteria	3e-68	227	endoglucanase_family_protein	GO:0004553,GO:0005975	NA	NA	NA	6	16036	144.8	FALSE	FALSE	1	scaffold40721	664	83.6	5e-172	1	2140-1486	664	5e-172	83.58
RSORT0038141	1085	35	35	187	107	1	33.9	152	eubacteria	fungi	8e-55	187	NA	NA	6	22661	143.3	6	16083	142.9	FALSE	FALSE	0	NA	NA	NA	NA	NA	NA	NA	NA	NA
RTART0052608	1085	37.7	35.4	181	112	36.2	36.2	143.3	eubacteria	fungi	1e-52	181	NA	NA	6	22661	143.3	6	16083	142.9	FALSE	FALSE	0	NA	NA	NA	NA	NA	NA	NA	NA	NA
RSORT0038142	711	34.7	36.2	185	107	32.3	1	150.3	eubacteria	fungi	9e-56	185	NA	NA	NA	NA	NA	6	16083	142.9	FALSE	FALSE	0	NA	NA	NA	NA	NA	NA	NA	NA	NA
RTART0052609	1044	38.1	35.4	181	112	35.4	36.2	142.9	eubacteria	fungi	8e-53	181	NA	NA	NA	NA	NA	6	16083	142.9	FALSE	FALSE	0	NA	NA	NA	NA	NA	NA	NA	NA	NA
RSORT0012733	523	1	30.4	89.7	140	88.6	35.8	139	fungi	eubacteria	1e-37	140	mfs_general_substrate_transporter_protein	GO:0055085,GO:0016021	6	19486	139	6	22556	139	FALSE	FALSE	0	NA	NA	NA	NA	NA	NA	NA	NA	NA
RTART0015365	838	36.2	1	128	227	135	35.4	190.8	fungi	plants	2e-68	227	mfs_general_substrate_transporter_protein	GO:0055085,GO:0016021	6	19486	139	6	22556	139	FALSE	FALSE	1	scaffold31083	96	84.4	1e-17	1	2616-2710	96	1e-17	84.38
RSORT0024762	1877	41.2	114	117	279	273	46.2	237.8	fungi	plants	2e-82	279	protein	GO:0015343,GO:0019290,GO:0044718	6	21348	189.4	6	15954	129	FALSE	FALSE	0	NA	NA	NA	NA	NA	NA	NA	NA	NA
RTART0055047	1529	36.6	100	114	226	223	50.8	189.4	fungi	plants	9e-64	226	hypothetical_protein_HMPREF1544_03746	GO:0015343,GO:0019290	6	21348	189.4	6	15954	129	FALSE	FALSE	0	NA	NA	NA	NA	NA	NA	NA	NA	NA
RTART0055045	1389	37	80.9	97.4	184	194	49.7	157	plants	fungi	1e-53	194	NA	NA	NA	NA	NA	6	15954	129	FALSE	FALSE	0	NA	NA	NA	NA	NA	NA	NA	NA	NA
RTART0055046	455	1	52	67.8	130	114	33.1	129	fungi	plants	8e-34	130	protein	GO:0015343,GO:0019290	NA	NA	NA	6	15954	129	FALSE	FALSE	0	NA	NA	NA	NA	NA	NA	NA	NA	NA
RSORT0036400	932	1	33.9	154	1	1	250	249	protista	eubacteria	4e-80	250	NA	NA	6	22511	214.3	6	13986	128	FALSE	FALSE	0	NA	NA	NA	NA	NA	NA	NA	NA	NA
RTART0047981	994	42.7	34.7	166	33.9	1	257	214.3	protista	eubacteria	2e-82	257	NA	NA	6	22511	214.3	6	13986	128	FALSE	FALSE	0	NA	NA	NA	NA	NA	NA	NA	NA	NA
RSORT0036399	444	1	31.6	79	32.3	30	129	128	protista	eubacteria	1e-35	129	ureidoglycolate_hydrolase	GO:0004848,GO:0000256	NA	NA	NA	6	13986	128	FALSE	FALSE	0	NA	NA	NA	NA	NA	NA	NA	NA	NA
RTART0047982	932	42.7	34.7	165	33.9	1	259	216.3	protista	eubacteria	2e-83	259	NA	NA	NA	NA	NA	6	13986	128	FALSE	FALSE	0	NA	NA	NA	NA	NA	NA	NA	NA	NA
RTART0050911	911	33.9	76.3	149	160	1	97.1	126.1	fungi	eubacteria	5e-44	160	6-phosphogluconate_dehydrogenase	GO:0006098,GO:0004616,GO:0050662,GO:0000166	NA	NA	NA	6	18826	126.1	FALSE	FALSE	0	NA	NA	NA	NA	NA	NA	NA	NA	NA
RSORT0034407	1155	1	84	190	194	33.5	117	193	fungi	eubacteria	4e-56	194	6-phosphogluconate_dehydrogenase	GO:0006098,GO:0004616,GO:0050662	NA	NA	NA	6	18826	126.1	FALSE	FALSE	0	NA	NA	NA	NA	NA	NA	NA	NA	NA
RTART0050910	1165	38.5	84.7	193	195	35.4	107	156.5	fungi	eubacteria	1e-56	195	6-phosphogluconate_dehydrogenase	GO:0006098,GO:0004616,GO:0050662,GO:0000166	NA	NA	NA	6	18826	126.1	FALSE	FALSE	0	NA	NA	NA	NA	NA	NA	NA	NA	NA
RSORT0026418	821	61.6	60.8	75.5	56.2	183	49.3	121.4	plants	eubacteria	2e-50	183	methionine_s-methyltransferase	GO:0046500,GO:0030170,GO:0001887,GO:0030732,GO:0009058,GO:0032259,GO:0005829	6	21532	121.4	6	18699	121.4	FALSE	FALSE	0	NA	NA	NA	NA	NA	NA	NA	NA	NA
RTART0035219	1705	58.2	79	108	55.5	363	54.7	304.8	plants	eubacteria	3e-111	363	methionine_s-methyltransferase	GO:0046500,GO:0030170,GO:0030732,GO:0009058,GO:0032259	6	21532	121.4	6	18699	121.4	FALSE	FALSE	0	NA	NA	NA	NA	NA	NA	NA	NA	NA
RSORT0046637	795	1	33.5	55.5	1	183	31.2	182	plants	eubacteria	2e-50	183	methionine_s-methyltransferase	GO:0046500,GO:0030170,GO:0001887,GO:0030732,GO:0009058,GO:0032259,GO:0005829	NA	NA	NA	6	18699	121.4	FALSE	FALSE	0	NA	NA	NA	NA	NA	NA	NA	NA	NA
RSORT0028679	847	44.3	56.2	163	48.1	35.8	154	118.7	eubacteria	protista	3e-46	163	type_12_methyltransferase	GO:0008168,GO:0032259	6	21787	118.7	6	23079	118.7	FALSE	FALSE	0	NA	NA	NA	NA	NA	NA	NA	NA	NA
RTART0004030	785	42	54.7	162	44.7	38.1	152	120	eubacteria	protista	3e-46	162	type_12_methyltransferase	GO:0008168,GO:0032259	6	21787	118.7	6	23079	118.7	FALSE	FALSE	0	NA	NA	NA	NA	NA	NA	NA	NA	NA
RSORT0016691	1378	80.1	124	243	150	187	108	162.9	eubacteria	plants	3e-68	243	secreted_protein	GO:0003824,GO:0008152	6	20249	117.7	6	18001	117.7	FALSE	FALSE	0	NA	NA	NA	NA	NA	NA	NA	NA	NA
RTART0011428	844	74.3	114	192	112	145	107	117.7	eubacteria	plants	2e-52	192	alpha-l-rhamnosidase_n-terminal_domain_protein	GO:0008152,GO:0016787	6	20249	117.7	6	18001	117.7	FALSE	FALSE	0	NA	NA	NA	NA	NA	NA	NA	NA	NA
RSORT0026860	647	35.4	108	124	158	47.4	63.9	122.6	fungi	eubacteria	2e-46	158	NA	NA	6	21580	119.3	6	18712	117.7	FALSE	FALSE	0	NA	NA	NA	NA	NA	NA	NA	NA	NA
RTART0039693	663	34.7	102	127	154	42	56.2	119.3	fungi	eubacteria	2e-44	154	NA	NA	6	21580	119.3	6	18712	117.7	FALSE	FALSE	0	NA	NA	NA	NA	NA	NA	NA	NA	NA
RTART0039692	665	34.3	117	135	152	43.5	55.8	117.7	fungi	eubacteria	1e-43	152	NA	NA	NA	NA	NA	6	18712	117.7	FALSE	FALSE	0	NA	NA	NA	NA	NA	NA	NA	NA	NA
RSORT0010645	829	38.5	53.9	90.9	216	137	65.9	177.5	fungi	plants	3e-67	216	NA	NA	6	19008	133.6	6	5476	117.6	FALSE	FALSE	0	NA	NA	NA	NA	NA	NA	NA	NA	NA
RTART0002448	613	35.4	33.5	83.6	169	102	58.2	133.6	fungi	plants	4e-50	169	NA	NA	6	19008	133.6	6	5476	117.6	FALSE	FALSE	0	NA	NA	NA	NA	NA	NA	NA	NA	NA
RTART0008838	830	34.7	37	92	204	130	57	169.3	fungi	plants	1e-62	204	NA	NA	NA	NA	NA	6	5476	117.6	FALSE	FALSE	0	NA	NA	NA	NA	NA	NA	NA	NA	NA
RTART0027103	802	1	33.5	84	204	121	51.2	203	fungi	plants	1e-62	204	NA	NA	NA	NA	NA	6	5476	117.6	FALSE	FALSE	0	NA	NA	NA	NA	NA	NA	NA	NA	NA
RTART0027104	860	1	32.7	84.7	204	121	50.8	203	fungi	plants	2e-62	204	NA	NA	NA	NA	NA	6	5476	117.6	FALSE	FALSE	0	NA	NA	NA	NA	NA	NA	NA	NA	NA
RTART0039156	614	36.2	34.7	75.5	154	77.8	40	117.8	fungi	plants	3e-44	154	NA	NA	NA	NA	NA	6	5476	117.6	FALSE	FALSE	0	NA	NA	NA	NA	NA	NA	NA	NA	NA
RTART0039157	845	34.7	28.5	67.8	167	90.5	45.8	132.3	fungi	plants	8e-49	167	NA	NA	NA	NA	NA	6	5476	117.6	FALSE	FALSE	0	NA	NA	NA	NA	NA	NA	NA	NA	NA
RTART0039158	547	35.4	35.4	76.3	153	77	41.6	117.6	fungi	plants	1e-44	153	NA	NA	NA	NA	NA	6	5476	117.6	FALSE	FALSE	0	NA	NA	NA	NA	NA	NA	NA	NA	NA
RTART0039159	787	34.7	28.5	68.6	167	90.9	46.2	132.3	fungi	plants	6e-49	167	NA	NA	NA	NA	NA	6	5476	117.6	FALSE	FALSE	0	NA	NA	NA	NA	NA	NA	NA	NA	NA
RSORT0018689	784	33.5	37.4	84	162	101	54.3	128.5	fungi	plants	1e-46	162	NA	NA	NA	NA	NA	6	5476	117.6	FALSE	FALSE	0	NA	NA	NA	NA	NA	NA	NA	NA	NA
RSORT0029467	1249	55.8	52	244	209	48.9	71.2	188.2	eubacteria	fungi	7e-75	244	NA	NA	NA	NA	NA	6	13901	116.4	FALSE	FALSE	0	NA	NA	NA	NA	NA	NA	NA	NA	NA
RSORT0029468	1145	55.8	52	244	209	48.9	71.2	188.2	eubacteria	fungi	3e-75	244	NA	NA	NA	NA	NA	6	13901	116.4	FALSE	FALSE	0	NA	NA	NA	NA	NA	NA	NA	NA	NA
RTART0038204	1033	65.9	62.4	255	230	53.9	79.7	189.1	eubacteria	fungi	4e-80	255	hydroxylase	GO:0000166	NA	NA	NA	6	13901	116.4	FALSE	FALSE	0	NA	NA	NA	NA	NA	NA	NA	NA	NA
RTART0038205	674	56.6	60.1	173	160	48.1	71.6	116.4	eubacteria	fungi	6e-50	173	hydroxylase	GO:0000166	NA	NA	NA	6	13901	116.4	FALSE	FALSE	0	NA	NA	NA	NA	NA	NA	NA	NA	NA
RSORT0018893	882	47.4	36.6	61.2	162	44.3	47.8	114.6	fungi	eubacteria	4e-43	162	ser_thr_phosphatase_family_protein	GO:0016787	6	20594	114.6	6	22808	114.6	FALSE	FALSE	0	NA	NA	NA	NA	NA	NA	NA	NA	NA
RTART0010599	1034	51.6	45.8	68.6	177	53.5	49.3	125.4	fungi	eubacteria	5e-48	177	metallophosphoesterase	GO:0016787,GO:0005488	6	20594	114.6	6	22808	114.6	FALSE	FALSE	0	NA	NA	NA	NA	NA	NA	NA	NA	NA
RSORT0046187	2353	370	85.1	360	69.3	130	505	135	protista	metazoa	4e-167	505	all-trans-retinol_-reductase-like	GO:0005789,GO:0051786,GO:0042572,GO:0055114	6	23165	135	6	7935	114	FALSE	FALSE	0	NA	NA	NA	NA	NA	NA	NA	NA	NA
RTART0059264	2115	375	89.7	359	60.8	126	518	143	protista	metazoa	2e-173	518	fad-dependent_oxidoreductase	GO:0005789,GO:0051786,GO:0042572,GO:0055114	6	23165	135	6	7935	114	FALSE	FALSE	0	NA	NA	NA	NA	NA	NA	NA	NA	NA
RTART0059265	1842	374	89	360	60.8	126	518	144	protista	metazoa	1e-174	518	fad-dependent_oxidoreductase	GO:0005789,GO:0051786,GO:0042572,GO:0055114	NA	NA	NA	6	7935	114	FALSE	FALSE	0	NA	NA	NA	NA	NA	NA	NA	NA	NA
RSORT0046182	2087	374	85.1	369	65.1	134	511	137	protista	metazoa	2e-170	511	all-trans-retinol_-reductase-like	GO:0005789,GO:0051786,GO:0042572,GO:0055114	NA	NA	NA	6	7935	114	FALSE	FALSE	0	NA	NA	NA	NA	NA	NA	NA	NA	NA
RSORT0046186	1606	295	62.4	299	46.6	134	409	114	protista	eubacteria	2e-133	409	fad-dependent_oxidoreductase	GO:0051786,GO:0055114	NA	NA	NA	6	7935	114	FALSE	FALSE	0	NA	NA	NA	NA	NA	NA	NA	NA	NA
RSORT0017850	579	1	46.2	55.1	145	37.4	1	144	fungi	eubacteria	2e-41	145	NA	NA	6	20441	113	6	22765	113	FALSE	FALSE	0	NA	NA	NA	NA	NA	NA	NA	NA	NA
RTART0020699	854	1	32	41.2	114	32	35.4	113	fungi	eubacteria	1e-28	114	NA	NA	6	20441	113	6	22765	113	FALSE	FALSE	0	NA	NA	NA	NA	NA	NA	NA	NA	NA
RSORT0010129	1706	222	33.9	87.8	40.8	47	552	330	protista	metazoa	2e-173	552	helicase_conserved_c-terminal_domain_containing_protein	GO:0004386,GO:0017038,GO:0005524,GO:0016020	6	18877	111	6	18295	111	FALSE	FALSE	0	NA	NA	NA	NA	NA	NA	NA	NA	NA
RTART0017865	633	114	32	47.8	35.4	35.4	225	111	protista	metazoa	5e-65	225	NA	NA	6	18877	111	6	18295	111	FALSE	FALSE	0	NA	NA	NA	NA	NA	NA	NA	NA	NA
RSORT0011450	768	35	47	144	37.4	1	36.2	109	eubacteria	archaea	4e-38	144	oxidoreductase_domain-containing_protein	GO:0055114,GO:0016491	6	19189	109	6	22484	109	FALSE	FALSE	0	NA	NA	NA	NA	NA	NA	NA	NA	NA
RTART0020445	880	37	47	148	36.6	37.7	35.8	111	eubacteria	archaea	2e-39	148	oxidoreductase	GO:0055114,GO:0016491	6	19189	109	6	22484	109	FALSE	FALSE	0	NA	NA	NA	NA	NA	NA	NA	NA	NA
RSORT0031885	983	1	38.5	144	140	1	34.3	143	eubacteria	fungi	6e-39	144	glyoxalase	GO:0016702,GO:0016829	6	22120	107.3	6	18794	107.3	FALSE	FALSE	0	NA	NA	NA	NA	NA	NA	NA	NA	NA
RTART0020957	880	37.7	43.9	145	140	34.3	35.8	107.3	eubacteria	fungi	6e-40	145	glyoxalase	GO:0016702,GO:0016829	6	22120	107.3	6	18794	107.3	FALSE	FALSE	0	NA	NA	NA	NA	NA	NA	NA	NA	NA
RTART0020956	780	37.4	43.9	146	142	35.4	35.8	108.6	eubacteria	fungi	9e-41	146	glyoxalase	GO:0016702,GO:0016829	NA	NA	NA	6	18794	107.3	FALSE	FALSE	0	NA	NA	NA	NA	NA	NA	NA	NA	NA
RSORT0045553	2306	1	35	317	471	37	248	470	fungi	eubacteria	4e-154	471	extracellular_elastinolytic_metalloproteinase	GO:0016020,GO:0005615,GO:0004222,GO:0006508,GO:0008270,GO:0009405	6	23111	470	6	8989	107	FALSE	FALSE	0	NA	NA	NA	NA	NA	NA	NA	NA	NA
RTART0048539	2220	1	33.9	300	471	36.2	231	470	fungi	eubacteria	1e-154	471	NA	NA	6	23111	470	6	8989	107	FALSE	FALSE	0	NA	NA	NA	NA	NA	NA	NA	NA	NA
RTART0023071	450	35	31.2	130	168	33.9	105	133	fungi	eubacteria	2e-47	168	related_to_extracellular_elastinolytic_metalloproteinase_precursor	GO:0004222,GO:0005615,GO:0006508,GO:0008270	NA	NA	NA	6	8989	107	FALSE	FALSE	0	NA	NA	NA	NA	NA	NA	NA	NA	NA
RSORT0001604	406	32	31.6	132	139	31.6	120	107	fungi	eubacteria	4e-37	139	NA	NA	NA	NA	NA	6	8989	107	FALSE	FALSE	0	NA	NA	NA	NA	NA	NA	NA	NA	NA
RTART0023069	1499	1	33.1	207	254	1	115	253	fungi	eubacteria	2e-74	254	extracellular_elastinolytic_metalloproteinase	GO:0016020,GO:0005615,GO:0004222,GO:0006508,GO:0008270,GO:0009405	NA	NA	NA	6	8989	107	FALSE	FALSE	0	NA	NA	NA	NA	NA	NA	NA	NA	NA
RTART0052829	2298	39.7	32.7	306	402	37.7	235	362.3	fungi	eubacteria	1e-127	402	extracellular_elastinolytic_metalloproteinase	GO:0005615,GO:0004222,GO:0006508,GO:0008270	NA	NA	NA	6	8989	107	FALSE	FALSE	0	NA	NA	NA	NA	NA	NA	NA	NA	NA
RSORT0018541	1316	70.9	119	559	281	90.9	42.4	488.1	eubacteria	fungi	0	559	muconate-lactonizing_protein	GO:0046872,GO:0008152,GO:0018850	6	20544	106.2	6	22792	106.2	FALSE	FALSE	0	NA	NA	NA	NA	NA	NA	NA	NA	NA
RTART0000652	228	30.8	31.2	137	69.3	29.3	30.8	106.2	eubacteria	fungi	4e-38	137	muconate-lactonizing_protein	GO:0046872,GO:0008152,GO:0018850	6	20544	106.2	6	22792	106.2	FALSE	FALSE	0	NA	NA	NA	NA	NA	NA	NA	NA	NA
RSORT0028564	1228	38.1	47.8	67	320	34.7	53.9	281.9	fungi	eubacteria	6e-104	320	muconate_cycloisomerase_1	GO:0016853	6	21775	105.7	6	23078	105.7	FALSE	FALSE	0	NA	NA	NA	NA	NA	NA	NA	NA	NA
RTART0035906	362	34.3	37	54.3	140	29.3	42.4	105.7	fungi	eubacteria	3e-38	140	muconate_cycloisomerase_1	GO:0018849,GO:0042952	6	21775	105.7	6	23078	105.7	FALSE	FALSE	0	NA	NA	NA	NA	NA	NA	NA	NA	NA
RSORT0014737	1218	95.9	38.1	211	42	123	34.3	115.1	eubacteria	plants	2e-57	211	NA	NA	6	19878	103	6	22642	103	FALSE	FALSE	0	NA	NA	NA	NA	NA	NA	NA	NA	NA
RTART0019363	1328	105	40	208	45.4	156	35.4	103	eubacteria	plants	8e-56	208	NA	NA	6	19878	103	6	22642	103	FALSE	FALSE	0	NA	NA	NA	NA	NA	NA	NA	NA	NA
RSORT0040422	429	44.7	31.2	144	104	92.4	90.1	99.3	eubacteria	fungi	3e-40	144	alpha-ketoglutarate-dependent_taurine_dioxygenase	GO:0055114,GO:0000908,GO:0016702	3	22811	99.3	6	11924	99.3	FALSE	FALSE	0	NA	NA	NA	NA	NA	NA	NA	NA	NA
RSORT0015005	945	66.6	37	292	195	187	174	225.4	eubacteria	fungi	4e-95	292	alpha-ketoglutarate-dependent_taurine_dioxygenase	GO:0055114,GO:0000908,GO:0016702	6	19926	123.8	6	11924	99.3	FALSE	FALSE	0	NA	NA	NA	NA	NA	NA	NA	NA	NA
RTART0019527	486	36.2	31.6	160	105	105	106	123.8	eubacteria	protista	3e-46	160	taurine_dioxygenase	GO:0055114,GO:0000908,GO:0016702	6	19926	123.8	6	11924	99.3	FALSE	FALSE	0	NA	NA	NA	NA	NA	NA	NA	NA	NA
RSORT0003725	427	36.6	33.5	149	96.3	95.9	98.6	112.4	eubacteria	protista	3e-42	149	taurine_dioxygenase	GO:0055114,GO:0000908,GO:0016702	NA	NA	NA	6	11924	99.3	FALSE	FALSE	0	NA	NA	NA	NA	NA	NA	NA	NA	NA
RSORT0046973	985	54.3	34.7	288	188	183	178	233.7	eubacteria	fungi	3e-93	288	taurine_dioxygenase	GO:0044248,GO:0000908,GO:0016702,GO:0055114	NA	NA	NA	6	11924	99.3	FALSE	FALSE	0	NA	NA	NA	NA	NA	NA	NA	NA	NA
RSORT0053343	560	68.9	98.6	169	79	111	65.1	100.1	eubacteria	plants	5e-51	169	acetyl_transferase	GO:0008080	6	26213	99.3	6	23760	99.3	FALSE	FALSE	0	NA	NA	NA	NA	NA	NA	NA	NA	NA
RTART0016213	583	64.7	93.2	164	73.9	106	63.9	99.3	eubacteria	plants	1e-48	164	gnat_family_acetyltransferase	GO:0008080	6	26213	99.3	6	23760	99.3	FALSE	FALSE	0	NA	NA	NA	NA	NA	NA	NA	NA	NA
RSORT0004021	558	37.4	33.5	106	211	42	94.4	173.6	fungi	eubacteria	5e-65	211	nad-binding_protein	GO:0044237,GO:0050662,GO:0003824	6	17106	173.6	6	18086	96.3	FALSE	FALSE	0	NA	NA	NA	NA	NA	NA	NA	NA	NA
RTART0044467	1413	41.6	44.7	170	338	47.8	158	296.4	fungi	eubacteria	2e-110	338	NA	NA	6	17106	173.6	6	18086	96.3	FALSE	FALSE	0	NA	NA	NA	NA	NA	NA	NA	NA	NA
RSORT0004022	503	32.7	31.2	68.6	129	34.7	53.9	96.3	fungi	eubacteria	3e-34	129	protein	GO:0044237,GO:0050662,GO:0003824	NA	NA	NA	6	18086	96.3	FALSE	FALSE	0	NA	NA	NA	NA	NA	NA	NA	NA	NA
RSORT0032488	1837	39.3	196	236	270	262	298	258.7	protista	fungi	5e-93	298	copper-containing_nitrite_reductase	GO:0005507,GO:0006807,GO:0050421,GO:0055114	6	22163	95.8	6	18801	95.8	FALSE	FALSE	0	NA	NA	NA	NA	NA	NA	NA	NA	NA
RTART0005092	562	36.2	99.8	112	124	132	131	95.8	plants	protista	2e-34	132	multicopper_oxidase	GO:0005507,GO:0006807,GO:0016020,GO:0050421,GO:0055114	6	22163	95.8	6	18801	95.8	FALSE	FALSE	0	NA	NA	NA	NA	NA	NA	NA	NA	NA
RSORT0000482	1134	40.4	55.1	174	55.5	43.5	74.3	133.6	eubacteria	protista	1e-48	174	peptidase	GO:0008152,GO:0003824	6	15633	95.7	6	17969	95.7	FALSE	FALSE	0	NA	NA	NA	NA	NA	NA	NA	NA	NA
RTART0041521	518	1	30.8	96.7	37.4	36.6	45.1	95.7	eubacteria	protista	6e-22	96.7	NA	NA	6	15633	95.7	6	17969	95.7	FALSE	FALSE	0	NA	NA	NA	NA	NA	NA	NA	NA	NA
RTART0064569	742	38.9	33.1	154	59.7	34.3	62.8	115.1	eubacteria	protista	2e-42	154	peptidase	GO:0004252,GO:0006508	NA	NA	NA	6	17969	95.7	FALSE	FALSE	0	NA	NA	NA	NA	NA	NA	NA	NA	NA
RSORT0023126	525	33.1	45.4	129	66.2	37.7	34.3	95.9	eubacteria	fungi	6e-35	129	NA	NA	NA	NA	NA	6	18631	95.3	FALSE	FALSE	0	NA	NA	NA	NA	NA	NA	NA	NA	NA
RSORT0023127	604	1	47	145	74.3	37	36.2	144	eubacteria	fungi	9e-41	145	NA	NA	NA	NA	NA	6	18631	95.3	FALSE	FALSE	0	NA	NA	NA	NA	NA	NA	NA	NA	NA
RTART0016772	647	1	33.5	96.3	53.9	32	33.9	95.3	eubacteria	fungi	3e-27	96.3	NA	NA	NA	NA	NA	6	18631	95.3	FALSE	FALSE	0	NA	NA	NA	NA	NA	NA	NA	NA	NA
RSORT0012631	309	1	1	95.5	84.3	60.5	1	94.5	eubacteria	fungi	3e-21	95.5	urea_carboxylase	GO:0046872,GO:0008152,GO:0005524,GO:0004075	6	19465	94.5	6	15767	94.5	FALSE	FALSE	0	NA	NA	NA	NA	NA	NA	NA	NA	NA
RTART0018460	665	1	39.3	232	187	150	1	231	eubacteria	fungi	1e-67	232	urea_amidolyase	GO:0046872,GO:0004847,GO:0008152,GO:0005524,GO:0004039,GO:0004075,GO:0016829	6	19465	94.5	6	15767	94.5	FALSE	FALSE	0	NA	NA	NA	NA	NA	NA	NA	NA	NA
RSORT0035488	1377	58.5	63.2	431	299	293	56.2	372.5	eubacteria	fungi	3e-136	431	NA	NA	6	22439	281.1	6	15767	94.5	FALSE	FALSE	0	NA	NA	NA	NA	NA	NA	NA	NA	NA
RTART0018461	1021	58.9	53.5	340	233	235	56.2	281.1	eubacteria	plants	2e-104	340	urea_carboxylase	GO:0046872,GO:0004847,GO:0008152,GO:0005524,GO:0004039,GO:0004075,GO:0016829	6	22439	281.1	6	15767	94.5	FALSE	FALSE	0	NA	NA	NA	NA	NA	NA	NA	NA	NA
RSORT0037049	2065	37.4	33.1	133	127	34.7	35	95.6	eubacteria	fungi	2e-30	133	NA	NA	6	22558	94.2	6	23218	94.2	FALSE	FALSE	1	scaffold28043	401	85.3	1e-110	1	12606-13000	401	1e-110	85.29
RTART0035300	2095	35.8	34.3	130	125	35.8	42	94.2	eubacteria	fungi	4e-29	130	NA	NA	6	22558	94.2	6	23218	94.2	FALSE	FALSE	1	scaffold28043	397	87.2	2e-123	1	12606-12999	397	2e-123	87.15
RTART0044022	1275	48.1	32	153	38.1	40.4	55.1	104.9	eubacteria	protista	1e-40	153	NA	NA	NA	NA	NA	6	12059	90.7	FALSE	FALSE	0	NA	NA	NA	NA	NA	NA	NA	NA	NA
RTART0044023	1285	48.1	32	153	38.1	40.4	55.1	104.9	eubacteria	protista	1e-40	153	NA	NA	NA	NA	NA	6	12059	90.7	FALSE	FALSE	0	NA	NA	NA	NA	NA	NA	NA	NA	NA
RTART0044024	609	1	1	91.7	1	1	32	90.7	eubacteria	protista	6e-20	91.7	NA	NA	NA	NA	NA	6	12059	90.7	FALSE	FALSE	0	NA	NA	NA	NA	NA	NA	NA	NA	NA
RTART0044025	599	1	1	91.7	1	1	32	90.7	eubacteria	protista	5e-20	91.7	NA	NA	NA	NA	NA	6	12059	90.7	FALSE	FALSE	0	NA	NA	NA	NA	NA	NA	NA	NA	NA
RTART0050685	1051	36.2	30.8	139	36.6	55.1	41.6	102.8	eubacteria	plants	7e-36	139	NA	NA	NA	NA	NA	6	12059	90.7	FALSE	FALSE	0	NA	NA	NA	NA	NA	NA	NA	NA	NA
RSORT0019145	1176	39.3	34.3	154	40	41.2	48.5	114.7	eubacteria	protista	4e-41	154	NA	NA	NA	NA	NA	6	12059	90.7	FALSE	FALSE	0	NA	NA	NA	NA	NA	NA	NA	NA	NA
RSORT0042753	1274	86.7	104	177	35.8	74.7	79	90.3	eubacteria	archaea	9e-46	177	NA	NA	NA	NA	NA	6	23283	90.3	FALSE	FALSE	0	NA	NA	NA	NA	NA	NA	NA	NA	NA
RTART0042130	1261	82.4	107	179	37	81.3	85.1	96.6	eubacteria	archaea	1e-46	179	NA	NA	NA	NA	NA	6	23283	90.3	FALSE	FALSE	0	NA	NA	NA	NA	NA	NA	NA	NA	NA
RSORT0015351	459	38.9	37	61.2	39.7	58.5	129	90.1	protista	eubacteria	1e-35	129	glyoxalase_bleomycin_resistance_protein_dioxygenase	GO:0046872,GO:0004462,GO:0016702	6	19987	90.1	6	12034	90.1	FALSE	FALSE	0	NA	NA	NA	NA	NA	NA	NA	NA	NA
RTART0033098	1169	46.2	41.2	73.2	43.9	77.4	164	117.8	protista	plants	5e-46	164	lactoylglutathione_lyase	GO:0046872,GO:0004462	6	19987	90.1	6	12034	90.1	FALSE	FALSE	0	NA	NA	NA	NA	NA	NA	NA	NA	NA
RTART0051281	1254	42.4	42.7	71.6	40	80.5	179	136.6	protista	plants	3e-51	179	glyoxylase_i_7	GO:0046872,GO:0004462	NA	NA	NA	6	12034	90.1	FALSE	FALSE	0	NA	NA	NA	NA	NA	NA	NA	NA	NA
RSORT0015350	641	50.1	46.6	73.2	43.1	82.4	159	108.9	protista	plants	5e-46	159	lactoylglutathione_lyase	GO:0071704,GO:0044238	NA	NA	NA	6	12034	90.1	FALSE	FALSE	0	NA	NA	NA	NA	NA	NA	NA	NA	NA
RSORT0050031	433	38.5	29.6	79.7	112	111	127	88.5	protista	fungi	3e-34	127	acid_phosphatase	GO:0005576,GO:0019521,GO:0003993	6	24656	88.5	6	23532	88.5	FALSE	FALSE	0	NA	NA	NA	NA	NA	NA	NA	NA	NA
RTART0028005	1317	1	33.9	112	167	173	174	173	protista	plants	1e-48	174	acid_phosphatase	GO:0016788	6	24656	88.5	6	23532	88.5	FALSE	FALSE	0	NA	NA	NA	NA	NA	NA	NA	NA	NA
RSORT0018606	1089	1	99	199	205	70.5	67.4	204	fungi	eubacteria	6e-59	205	thiamin_biosynthesis_protein_(thi-4)	GO:0009228,GO:0050334,GO:0016310,GO:0008972	6	20555	88.2	6	18531	88.2	FALSE	FALSE	0	NA	NA	NA	NA	NA	NA	NA	NA	NA
RTART0010352	405	35.8	63.2	115	124	42.4	42.4	88.2	fungi	eubacteria	3e-32	124	tena_thi-4_family_protein	GO:0050334	6	20555	88.2	6	18531	88.2	FALSE	FALSE	0	NA	NA	NA	NA	NA	NA	NA	NA	NA
RSORT0005373	969	184	39.7	115	272	116	122	88	fungi	metazoa	5e-88	272	glutathione_s-transferase	GO:0008152,GO:0005737,GO:0004364	6	17570	88	6	22163	88	FALSE	FALSE	0	NA	NA	NA	NA	NA	NA	NA	NA	NA
RTART0032156	951	192	41.6	116	284	121	132	92	fungi	metazoa	8e-93	284	glutathione-s-transferase	GO:0008152,GO:0005737,GO:0004364	6	17570	88	6	22163	88	FALSE	FALSE	0	NA	NA	NA	NA	NA	NA	NA	NA	NA
RSORT0025187	1302	56.6	58.2	151	60.8	58.5	49.3	94.4	eubacteria	fungi	2e-39	151	NA	NA	6	21393	86.8	6	22997	86.8	FALSE	FALSE	0	NA	NA	NA	NA	NA	NA	NA	NA	NA
RTART0014749	1109	61.2	62.4	148	60.8	49.7	52.8	86.8	eubacteria	archaea	7e-39	148	hydrolase	GO:0016787,GO:0016740	6	21393	86.8	6	22997	86.8	FALSE	FALSE	0	NA	NA	NA	NA	NA	NA	NA	NA	NA
RSORT0036691	972	45.8	35.4	64.3	132	94.7	116	86.2	fungi	protista	4e-33	132	name	GO:0005576,GO:0005618,GO:0030145,GO:0045735	6	22527	86.2	6	18852	86.2	FALSE	FALSE	0	NA	NA	NA	NA	NA	NA	NA	NA	NA
RTART0009234	879	38.9	35	62	132	98.2	114	93.1	fungi	protista	2e-33	132	name	GO:0005618,GO:0048046,GO:0030145,GO:0045735	6	22527	86.2	6	18852	86.2	FALSE	FALSE	0	NA	NA	NA	NA	NA	NA	NA	NA	NA
RSORT0036692	932	45.4	35.8	64.3	132	95.1	116	86.6	fungi	protista	2e-33	132	name	GO:0005576,GO:0005618,GO:0030145,GO:0045735	NA	NA	NA	6	18852	86.2	FALSE	FALSE	0	NA	NA	NA	NA	NA	NA	NA	NA	NA
RSORT0052660	244	32	73.6	117	90.9	30	66.6	85	eubacteria	fungi	1e-30	117	glycerol_dehydrogenase	GO:0046872,GO:0008888,GO:0055114	6	25919	85	6	23713	85	FALSE	FALSE	0	NA	NA	NA	NA	NA	NA	NA	NA	NA
RTART0001296	235	32	76.6	127	108	32	74.3	95	eubacteria	fungi	5e-34	127	glycerol_dehydrogenase	GO:0008888,GO:0004022,GO:0046872,GO:0055114	6	25919	85	6	23713	85	FALSE	FALSE	0	NA	NA	NA	NA	NA	NA	NA	NA	NA
RSORT0034763	1053	38.9	34.3	35.4	124	1	1	85.1	fungi	metazoa	8e-30	124	NA	NA	6	22374	84.6	6	23179	84.6	FALSE	FALSE	0	NA	NA	NA	NA	NA	NA	NA	NA	NA
RTART0015763	819	35.4	33.5	1	120	34.7	34.3	84.6	fungi	metazoa	3e-29	120	NA	NA	6	22374	84.6	6	23179	84.6	FALSE	FALSE	0	NA	NA	NA	NA	NA	NA	NA	NA	NA
RSORT0033264	1768	53.5	65.1	132	370	135	75.1	316.5	fungi	plants	8e-120	370	fad_dependent_oxidoreductase	GO:0016491,GO:0055114	6	22231	213.3	6	16046	82	FALSE	FALSE	0	NA	NA	NA	NA	NA	NA	NA	NA	NA
RTART0014239	1058	42.7	59.3	90.1	256	82	42.4	213.3	fungi	eubacteria	2e-78	256	fad_dependent_oxidoreductase	GO:0055114,GO:0016491	6	22231	213.3	6	16046	82	FALSE	FALSE	0	NA	NA	NA	NA	NA	NA	NA	NA	NA
RTART0014240	514	38.5	40.4	66.6	148	76.6	40.8	109.5	fungi	plants	2e-40	148	fad_dependent_oxidoreductase_superfamily	GO:0055114,GO:0016491	NA	NA	NA	6	16046	82	FALSE	FALSE	0	NA	NA	NA	NA	NA	NA	NA	NA	NA
RTART0067431	388	35	39.7	51.6	117	51.6	34.7	82	fungi	eubacteria	4e-30	117	fad_dependent_oxidoreductase_superfamily_protein	GO:0055114,GO:0016491	NA	NA	NA	6	16046	82	FALSE	FALSE	0	NA	NA	NA	NA	NA	NA	NA	NA	NA
RSORT0008174	672	75.1	157	110	33.9	32.7	33.5	81.9	archaea	eubacteria	4e-45	157	NA	NA	6	18358	81.9	6	18231	81.9	FALSE	FALSE	0	NA	NA	NA	NA	NA	NA	NA	NA	NA
RTART0011947	1545	120	238	201	44.7	37.4	39.7	118	archaea	eubacteria	1e-72	238	NA	NA	6	18358	81.9	6	18231	81.9	FALSE	FALSE	0	NA	NA	NA	NA	NA	NA	NA	NA	NA
RSORT0040118	2413	206	421	274	657	400	375	451	fungi	archaea	0	657	urea_active_transporter	GO:0015848,GO:0043419,GO:0015489,GO:0071918,GO:0005886,GO:0015847,GO:0015204,GO:0016021,GO:0015606	6	22785	98.2	6	12143	79	FALSE	FALSE	0	NA	NA	NA	NA	NA	NA	NA	NA	NA
RTART0054072	549	35.8	59.3	37	134	56.2	45.8	98.2	fungi	archaea	1e-34	134	urea_transporter	GO:0015848,GO:0043419,GO:0015489,GO:0071918,GO:0005886,GO:0015847,GO:0015204,GO:0016021,GO:0015606	6	22785	98.2	6	12143	79	FALSE	FALSE	0	NA	NA	NA	NA	NA	NA	NA	NA	NA
RSORT0040117	2178	206	419	274	659	400	375	453	fungi	archaea	0	659	urea_active_transporter	GO:0015848,GO:0043419,GO:0015489,GO:0071918,GO:0005886,GO:0015847,GO:0015204,GO:0016021,GO:0015606	NA	NA	NA	6	12143	79	FALSE	FALSE	0	NA	NA	NA	NA	NA	NA	NA	NA	NA
RTART0001902	288	42	107	55.8	142	94	73.9	100	fungi	archaea	1e-38	142	urea_active_transporter	GO:0015848,GO:0043419,GO:0015489,GO:0071918,GO:0005886,GO:0015847,GO:0015204,GO:0016021,GO:0015606	NA	NA	NA	6	12143	79	FALSE	FALSE	1	scaffold6753	294	80.6	2e-55	1	16590-16877	294	2e-55	80.61
RTART0016183	319	47	77	49.3	131	66.2	67	84	fungi	archaea	1e-34	131	urea_active_transporter	GO:0015848,GO:0043419,GO:0015489,GO:0071918,GO:0005886,GO:0015847,GO:0015204,GO:0016021,GO:0015606	NA	NA	NA	6	12143	79	FALSE	FALSE	0	NA	NA	NA	NA	NA	NA	NA	NA	NA
RTART0012548	488	87	133	101	166	136	131	79	fungi	plants	2e-46	166	urea_active_transporter	GO:0015848,GO:0043419,GO:0015489,GO:0071918,GO:0005886,GO:0015847,GO:0015204,GO:0016021,GO:0015606	NA	NA	NA	6	12143	79	FALSE	FALSE	1	scaffold5863	410	86.8	3e-126	1	5258-4850	410	3e-126	86.83
RTART0029642	644	77.8	129	186	78.2	84	79	108.2	eubacteria	archaea	6e-57	186	alkyl_hydroperoxide_reductase_thiol_specific_antioxidant_mal_allergen	GO:0055114,GO:0016209,GO:0016491	NA	NA	NA	6	14009	77.9	FALSE	FALSE	0	NA	NA	NA	NA	NA	NA	NA	NA	NA
RSORT0041434	792	72.8	135	184	76.6	86.3	78.6	111.2	eubacteria	archaea	2e-55	184	alkyl_hydroperoxide_reductase_thiol_specific_antioxidant_mal_allergen	GO:0016491,GO:0055114,GO:0016209	NA	NA	NA	6	14009	77.9	FALSE	FALSE	0	NA	NA	NA	NA	NA	NA	NA	NA	NA
RSORT0041435	729	73.2	137	184	76.6	86.3	78.6	110.8	eubacteria	archaea	8e-56	184	alkyl_hydroperoxide_reductase_thiol_specific_antioxidant_mal_allergen	GO:0016491,GO:0055114,GO:0016209	NA	NA	NA	6	14009	77.9	FALSE	FALSE	0	NA	NA	NA	NA	NA	NA	NA	NA	NA
RTART0012407	448	55.1	102	133	52	55.8	55.1	77.9	eubacteria	archaea	3e-37	133	alkyl_hydroperoxide_reductase_thiol_specific_antioxidant_mal_allergen	GO:0055114,GO:0051920,GO:0004601	NA	NA	NA	6	14009	77.9	FALSE	FALSE	0	NA	NA	NA	NA	NA	NA	NA	NA	NA
RTART0029643	768	77.4	129	187	78.6	84.3	79	109.6	eubacteria	archaea	1e-56	187	alkyl_hydroperoxide_reductase_thiol_specific_antioxidant_mal_allergen	GO:0055114,GO:0016209,GO:0016491	NA	NA	NA	6	14009	77.9	FALSE	FALSE	0	NA	NA	NA	NA	NA	NA	NA	NA	NA
RSORT0031966	1343	37.4	34.3	140	38.1	58.5	82.4	102.6	eubacteria	protista	2e-34	140	NA	NA	6	22127	77.6	6	23139	77.6	FALSE	FALSE	0	NA	NA	NA	NA	NA	NA	NA	NA	NA
RTART0034299	1391	37.4	33.9	115	1	55.5	74.3	77.6	eubacteria	protista	5e-26	115	NA	NA	6	22127	77.6	6	23139	77.6	FALSE	FALSE	0	NA	NA	NA	NA	NA	NA	NA	NA	NA
RSORT0052753	296	1	32	77.8	32	35	32	76.8	eubacteria	plants	3e-15	77.8	acyltransferase	GO:0016747,GO:0016020	6	25963	76.8	6	23721	76.8	FALSE	FALSE	0	NA	NA	NA	NA	NA	NA	NA	NA	NA
RTART0015731	338	1	28.5	79	34.3	30.8	31.6	78	eubacteria	fungi	2e-15	79	acyltransferase	GO:0016747,GO:0016020	6	25963	76.8	6	23721	76.8	FALSE	FALSE	0	NA	NA	NA	NA	NA	NA	NA	NA	NA
RSORT0030615	646	1	101	114	96.7	84.3	1	113	eubacteria	archaea	1e-29	114	NA	NA	6	22014	113	6	18783	76.1	FALSE	FALSE	0	NA	NA	NA	NA	NA	NA	NA	NA	NA
RTART0028262	515	1	110	117	101	90.1	33.9	116	eubacteria	archaea	1e-31	117	NA	NA	6	22014	113	6	18783	76.1	FALSE	FALSE	0	NA	NA	NA	NA	NA	NA	NA	NA	NA
RTART0028263	512	33.9	99.4	110	93.2	79.7	31.2	76.1	eubacteria	archaea	5e-29	110	NA	NA	NA	NA	NA	6	18783	76.1	FALSE	FALSE	0	NA	NA	NA	NA	NA	NA	NA	NA	NA
RSORT0004513	559	34.3	32.3	88.2	110	50.8	53.5	75.7	fungi	eubacteria	5e-27	110	NA	NA	6	17270	75.7	6	18104	75.7	FALSE	FALSE	1	scaffold_1374	294	84	9e-72	1	29979-29690	294	9e-72	84.01
RTART0002508	974	34.3	32.3	104	123	65.1	60.1	88.7	fungi	eubacteria	3e-30	123	membrane_protein	GO:0016021	6	17270	75.7	6	18104	75.7	FALSE	FALSE	1	scaffold_1374	363	86	7e-105	1	30103-29744	363	7e-105	85.95
RSORT0051718	352	54.3	73.9	101	130	47.4	48.5	75.7	fungi	eubacteria	8e-34	130	alpha-l-rhamnosidase	GO:0003824,GO:0008152	6	25442	75.7	6	23645	75.7	FALSE	FALSE	0	NA	NA	NA	NA	NA	NA	NA	NA	NA
RTART0012122	329	35.4	60.8	102	124	46.6	49.7	88.6	fungi	eubacteria	1e-31	124	alpha-l-rhamnosidase	GO:0003824,GO:0008152	6	25442	75.7	6	23645	75.7	FALSE	FALSE	0	NA	NA	NA	NA	NA	NA	NA	NA	NA
RSORT0048352	809	50.8	54.3	306	104	45.4	49.3	255.2	eubacteria	fungi	4e-99	306	amidohydrolase	GO:0016810	6	23945	255.2	6	12123	75.3	FALSE	FALSE	0	NA	NA	NA	NA	NA	NA	NA	NA	NA
RTART0014342	996	41.6	46.6	335	100	38.5	49.3	293.4	eubacteria	fungi	1e-109	335	NA	NA	6	23945	255.2	6	12123	75.3	FALSE	FALSE	0	NA	NA	NA	NA	NA	NA	NA	NA	NA
RSORT0033140	1487	54.3	75.1	454	147	47.8	52.4	399.7	eubacteria	fungi	1e-153	454	amidohydrolase	GO:0016810	6	22220	399.7	6	12123	75.3	FALSE	FALSE	1	scaffold2194	1352	83.5	0	1	6920-8243	1352	0	83.51
RTART0033949	1534	56.2	87	472	138	53.9	62	415.8	eubacteria	fungi	3e-160	472	amidohydrolase	GO:0016810	6	22220	399.7	6	12123	75.3	FALSE	FALSE	1	scaffold2194	1339	82.8	0	1	8239-6921	1339	0	82.75
RTART0004871	1617	53.9	67.8	436	150	50.1	50.8	382.1	eubacteria	fungi	1e-145	436	amidohydrolase	GO:0016810	NA	NA	NA	6	12123	75.3	FALSE	FALSE	0	NA	NA	NA	NA	NA	NA	NA	NA	NA
RTART0014343	484	39.7	47	115	58.2	42.7	43.9	75.3	eubacteria	fungi	1e-28	115	NA	NA	NA	NA	NA	6	12123	75.3	FALSE	FALSE	0	NA	NA	NA	NA	NA	NA	NA	NA	NA
RSORT0012132	1334	52.4	33.1	1	45.1	37.4	127	74.6	protista	metazoa	3e-30	127	NA	NA	6	19357	74.6	6	22522	74.6	FALSE	FALSE	0	NA	NA	NA	NA	NA	NA	NA	NA	NA
RTART0008865	1260	59.3	35	1	49.3	47.4	144	84.7	protista	metazoa	4e-36	144	probable_e3_ubiquitin-protein_ligase_rnf144a	GO:0003676	6	19357	74.6	6	22522	74.6	FALSE	FALSE	0	NA	NA	NA	NA	NA	NA	NA	NA	NA
RSORT0004852	409	36.2	99	118	93.6	110	105	81.8	eubacteria	plants	8e-30	118	bifunctional_-dihydroxy-2-butanone_4-phosphate_synthase_gtp_cyclohydrolase_ii_protein	GO:0008270,GO:0030145,GO:0003935,GO:0009231,GO:0000287,GO:0009349,GO:0008686,GO:0005525	6	17394	73.3	6	18118	73.3	FALSE	FALSE	0	NA	NA	NA	NA	NA	NA	NA	NA	NA
RTART0005691	325	34.7	93.2	108	84.3	100	99.8	73.3	eubacteria	plants	6e-28	108	gtp_cyclohydrolase_ii	GO:0003935,GO:0009231,GO:0005525,GO:0008686,GO:0008270	6	17394	73.3	6	18118	73.3	FALSE	FALSE	0	NA	NA	NA	NA	NA	NA	NA	NA	NA
RTART0006015	866	145	214	249	218	223	221	104	eubacteria	plants	5e-77	249	a-dihydroxy-2-butanone_4-phosphate_synthase	GO:0003935,GO:0030145,GO:0009231,GO:0005525,GO:0008686,GO:0000287,GO:0008270	NA	NA	NA	6	18118	73.3	FALSE	FALSE	0	NA	NA	NA	NA	NA	NA	NA	NA	NA
RTART0046938	840	34.3	32.7	1	116	33.1	38.5	81.7	fungi	protista	4e-28	116	NA	NA	NA	NA	NA	6	15891	73.1	FALSE	FALSE	0	NA	NA	NA	NA	NA	NA	NA	NA	NA
RTART0046939	962	34.7	32	1	116	33.1	40.4	81.3	fungi	protista	7e-28	116	NA	NA	NA	NA	NA	6	15891	73.1	FALSE	FALSE	0	NA	NA	NA	NA	NA	NA	NA	NA	NA
RSORT0020550	851	1	32	37.7	86.7	36.2	1	85.7	fungi	eubacteria	8e-18	86.7	NA	NA	NA	NA	NA	6	15891	73.1	FALSE	FALSE	0	NA	NA	NA	NA	NA	NA	NA	NA	NA
RTART0046937	799	33.9	33.9	35.4	107	37.7	38.5	73.1	fungi	protista	5e-25	107	NA	NA	NA	NA	NA	6	15891	73.1	FALSE	FALSE	0	NA	NA	NA	NA	NA	NA	NA	NA	NA
RSORT0005001	548	52	63.9	125	53.9	73.6	48.1	73	eubacteria	plants	1e-33	125	dihydroneopterin_aldolase	GO:0004150,GO:0006760	6	17437	73	6	22138	73	FALSE	FALSE	0	NA	NA	NA	NA	NA	NA	NA	NA	NA
RTART0014262	493	51.2	57	125	54.7	70.1	46.2	73.8	eubacteria	plants	6e-34	125	dihydroneopterin_aldolase	GO:0004150,GO:0006760	6	17437	73	6	22138	73	FALSE	FALSE	0	NA	NA	NA	NA	NA	NA	NA	NA	NA
RSORT0017766	975	1	32	72	1	35.8	41.6	71	eubacteria	protista	1e-11	72	microcystin-dependent_protein	GO:0016787	6	20422	71	6	18515	71	FALSE	FALSE	0	NA	NA	NA	NA	NA	NA	NA	NA	NA
RTART0033785	1005	1	31.2	84.7	1	54.3	60.1	83.7	eubacteria	protista	9e-16	84.7	NA	NA	6	20422	71	6	18515	71	FALSE	FALSE	0	NA	NA	NA	NA	NA	NA	NA	NA	NA
RTART0033784	996	1	31.2	84.7	1	54.3	60.1	83.7	eubacteria	protista	8e-16	84.7	NA	NA	NA	NA	NA	6	18515	71	FALSE	FALSE	0	NA	NA	NA	NA	NA	NA	NA	NA	NA
RSORT0039739	1763	79.3	107	383	157	68.9	70.5	303.7	eubacteria	fungi	1e-123	383	NA	NA	6	22764	130.5	6	16094	70.9	FALSE	FALSE	0	NA	NA	NA	NA	NA	NA	NA	NA	NA
RTART0020256	736	33.5	36.6	164	69.7	33.5	40.8	130.5	eubacteria	fungi	8e-45	164	NA	NA	6	22764	130.5	6	16094	70.9	FALSE	FALSE	0	NA	NA	NA	NA	NA	NA	NA	NA	NA
RTART0003954	275	38.9	44.3	115	68.6	36.6	39.3	76.1	eubacteria	fungi	7e-29	115	NA	NA	NA	NA	NA	6	16094	70.9	FALSE	FALSE	0	NA	NA	NA	NA	NA	NA	NA	NA	NA
RTART0066071	530	53.1	73.9	124	47.8	37.4	43.1	70.9	eubacteria	archaea	4e-31	124	NA	NA	NA	NA	NA	6	16094	70.9	FALSE	FALSE	0	NA	NA	NA	NA	NA	NA	NA	NA	NA
RSORT0008687	639	52	83.6	125	57.8	45.1	64.7	73	eubacteria	archaea	2e-32	125	methyltransferase_type_11	GO:0032259,GO:1901663,GO:0008168	6	18505	70.7	6	22354	70.7	FALSE	FALSE	0	NA	NA	NA	NA	NA	NA	NA	NA	NA
RTART0018084	626	44.3	55.8	115	45.8	41.2	53.9	70.7	eubacteria	archaea	1e-28	115	methyltransferase_type_11	GO:0032259,GO:0008168	6	18505	70.7	6	22354	70.7	FALSE	FALSE	0	NA	NA	NA	NA	NA	NA	NA	NA	NA
RSORT0038172	964	38.5	32.3	52.4	130	82.4	105	91.5	fungi	protista	2e-33	130	name	GO:0005576,GO:0005618,GO:0030145,GO:0045735	6	22664	91.5	6	13995	70.6	FALSE	FALSE	0	NA	NA	NA	NA	NA	NA	NA	NA	NA
RTART0035678	1003	35.8	35.4	48.5	131	82.8	119	95.2	fungi	protista	8e-33	131	name	GO:0005618,GO:0048046,GO:0030145,GO:0045735	6	22664	91.5	6	13995	70.6	FALSE	FALSE	0	NA	NA	NA	NA	NA	NA	NA	NA	NA
RTART0012764	666	33.9	36.6	51.6	128	74.7	90.9	94.1	fungi	protista	8e-33	128	name	GO:0005618,GO:0048046,GO:0030145,GO:0045735	NA	NA	NA	6	13995	70.6	FALSE	FALSE	0	NA	NA	NA	NA	NA	NA	NA	NA	NA
RTART0025202	506	1	33.1	35	71.6	51.6	65.9	70.6	fungi	protista	3e-13	71.6	name	GO:0005576,GO:0005618,GO:0030145,GO:0045735	NA	NA	NA	6	13995	70.6	FALSE	FALSE	0	NA	NA	NA	NA	NA	NA	NA	NA	NA
RTART0025203	355	1	32.3	37.7	72.8	58.2	51.2	71.8	fungi	plants	1e-14	72.8	NA	NA	NA	NA	NA	6	13995	70.6	FALSE	FALSE	0	NA	NA	NA	NA	NA	NA	NA	NA	NA
RSORT0052187	316	34.7	30.4	111	40.4	32	34.7	76.3	eubacteria	fungi	9e-27	111	NA	NA	6	25673	70.3	6	23676	70.3	FALSE	FALSE	0	NA	NA	NA	NA	NA	NA	NA	NA	NA
RTART0000738	326	34.7	31.2	105	40.8	32	30.4	70.3	eubacteria	fungi	1e-24	105	conserved_domain_protein	GO:0005198	6	25673	70.3	6	23676	70.3	FALSE	FALSE	0	NA	NA	NA	NA	NA	NA	NA	NA	NA
RSORT0043382	1674	1	39.3	1	241	67.4	47	240	fungi	plants	7e-70	241	NA	NA	6	22982	131.7	6	10443	69.9	FALSE	FALSE	1	scaffold147	30	100	3e-06	1	33034-33063	30	3e-06	100
RTART0002902	571	34.3	33.5	36.6	166	55.5	41.2	131.7	fungi	plants	2e-46	166	NA	NA	6	22982	131.7	6	10443	69.9	FALSE	FALSE	0	NA	NA	NA	NA	NA	NA	NA	NA	NA
RSORT0043379	1563	1	39.3	37	238	67	47	237	fungi	plants	5e-69	238	NA	NA	NA	NA	NA	6	10443	69.9	FALSE	FALSE	1	scaffold147	30	100	3e-06	1	33034-33063	30	3e-06	100
RSORT0043380	1413	1	39.3	38.5	238	66.6	46.6	237	fungi	plants	1e-69	238	NA	NA	NA	NA	NA	6	10443	69.9	FALSE	FALSE	1	scaffold147	30	100	3e-06	1	33034-33063	30	3e-06	100
RSORT0043381	1551	1	39.3	37	241	67.4	47	240	fungi	plants	3e-70	241	NA	NA	NA	NA	NA	6	10443	69.9	FALSE	FALSE	1	scaffold147	30	100	3e-06	1	33034-33063	30	3e-06	100
RTART0002903	397	1	32	32.7	70.9	32.7	30.8	69.9	fungi	eubacteria	5e-13	70.9	NA	NA	NA	NA	NA	6	10443	69.9	FALSE	FALSE	0	NA	NA	NA	NA	NA	NA	NA	NA	NA
RSORT0025804	1090	198	32	268	37.7	1	35	70	eubacteria	metazoa	5e-84	268	hypothetical_protein	GO:0003676,GO:0008152,GO:0000166,GO:0003824	6	21464	69	6	23018	69	FALSE	FALSE	0	NA	NA	NA	NA	NA	NA	NA	NA	NA
RTART0017672	1179	187	32	256	37.4	33.1	33.9	69	eubacteria	metazoa	8e-79	256	hypothetical_protein_CbuK_1445	GO:0003676,GO:0008152,GO:0000166,GO:0003824	6	21464	69	6	23018	69	FALSE	FALSE	0	NA	NA	NA	NA	NA	NA	NA	NA	NA
RSORT0025765	708	1	33.9	53.1	110	35.8	34.3	109	fungi	eubacteria	4e-27	110	NA	NA	6	21460	68.9	6	23017	68.9	FALSE	FALSE	0	NA	NA	NA	NA	NA	NA	NA	NA	NA
RTART0049813	724	38.1	40.8	56.2	107	34.3	35.8	68.9	fungi	eubacteria	3e-26	107	NA	NA	6	21460	68.9	6	23017	68.9	FALSE	FALSE	0	NA	NA	NA	NA	NA	NA	NA	NA	NA
RSORT0013068	497	1	30.4	90.9	33.9	30.4	32	89.9	eubacteria	fungi	4e-19	90.9	NA	NA	6	19548	89.9	6	15772	67.2	FALSE	FALSE	0	NA	NA	NA	NA	NA	NA	NA	NA	NA
RTART0011488	884	33.9	37.7	130	35	32.7	34.3	96.1	eubacteria	archaea	2e-31	130	NA	NA	6	19548	89.9	6	15772	67.2	FALSE	FALSE	0	NA	NA	NA	NA	NA	NA	NA	NA	NA
RSORT0013067	529	1	33.5	68.2	35.8	30.8	36.2	67.2	eubacteria	protista	3e-11	68.2	NA	NA	NA	NA	NA	6	15772	67.2	FALSE	FALSE	0	NA	NA	NA	NA	NA	NA	NA	NA	NA
RSORT0011493	412	32.7	39.7	124	35	31.2	33.5	91.3	eubacteria	archaea	1e-31	124	cobyric_acid_synthase	GO:0016874,GO:0006541,GO:0009236,GO:0015420	6	19203	67	6	18342	67	FALSE	FALSE	0	NA	NA	NA	NA	NA	NA	NA	NA	NA
RTART0002317	231	32	34.7	99	31.2	31.6	30	67	eubacteria	archaea	2e-23	99	cobyric_acid_synthase	GO:0006541,GO:0009236,GO:0015420	6	19203	67	6	18342	67	FALSE	FALSE	0	NA	NA	NA	NA	NA	NA	NA	NA	NA
RSORT0042745	1555	79.3	66.6	152	73.6	81.6	89.7	72.7	eubacteria	protista	2e-39	152	lipase	GO:0004553,GO:0005975,GO:0080030,GO:0005576,GO:0007155,GO:0030246,GO:0080032,GO:0080031,GO:0004091,GO:0050253	6	22934	72.7	6	14019	66.4	FALSE	FALSE	0	NA	NA	NA	NA	NA	NA	NA	NA	NA
RTART0023485	1013	73.6	71.6	160	72.4	77.8	89.7	86.4	eubacteria	protista	9e-44	160	lipase	GO:0008152,GO:0052689	6	22934	72.7	6	14019	66.4	FALSE	FALSE	0	NA	NA	NA	NA	NA	NA	NA	NA	NA
RTART0034570	971	70.5	60.5	150	72.8	77.4	87	79.5	eubacteria	protista	2e-40	150	lipase	GO:0008152,GO:0052689	NA	NA	NA	6	14019	66.4	FALSE	FALSE	0	NA	NA	NA	NA	NA	NA	NA	NA	NA
RTART0008769	1014	71.6	67.8	138	75.9	88.2	89	66.4	eubacteria	protista	1e-35	138	lipase	GO:0050253,GO:0008152,GO:0080031,GO:0004091,GO:0080032,GO:0080030	NA	NA	NA	6	14019	66.4	FALSE	FALSE	0	NA	NA	NA	NA	NA	NA	NA	NA	NA
RSORT0049045	511	35.4	34.3	101	39.7	45.1	37.4	65.6	eubacteria	plants	3e-23	101	chloride_peroxidase	GO:0004601	NA	NA	NA	6	19022	65.6	FALSE	FALSE	0	NA	NA	NA	NA	NA	NA	NA	NA	NA
RTART0024862	1708	36.6	33.1	297	117	65.9	90.9	260.4	eubacteria	fungi	3e-91	297	phosphoesterase_pa-phosphatase_related_protein	GO:0016020,GO:0016691,GO:0055114	NA	NA	NA	6	19022	65.6	FALSE	FALSE	0	NA	NA	NA	NA	NA	NA	NA	NA	NA
RSORT0015641	1184	43.5	53.1	109	40	35.4	94.4	65.5	eubacteria	protista	2e-23	109	NA	NA	NA	NA	NA	6	18459	65.5	FALSE	FALSE	1	scaffold2402	827	84.4	4e-78	3	33250-33032;34100-33745;34494-34252	221;361;245	4e-78;7e-66;9e-65	90.95;79.78;85.31
RTART0040649	1181	45.4	53.1	112	39.3	34.7	90.1	66.6	eubacteria	protista	3e-24	112	NA	NA	NA	NA	NA	6	18459	65.5	FALSE	FALSE	1	scaffold2402	1064	86.2	9e-85	4	32746-32976;33032-33250;34252-34494;33745-34100	231;222;247;364	9e-85;9e-75;2e-71;7e-66	91.34;90.09;87.04;79.95
RTART0040650	1204	45.4	53.1	112	39.3	34.7	90.1	66.6	eubacteria	protista	3e-24	112	NA	NA	NA	NA	NA	6	18459	65.5	FALSE	FALSE	1	scaffold2402	1064	86.2	9e-85	4	32746-32976;33032-33250;34252-34494;33745-34100	231;222;247;364	9e-85;9e-75;2e-71;7e-66	91.34;90.09;87.04;79.95
RSORT0029306	809	57	102	117	55.8	133	79.7	76	plants	eubacteria	6e-35	133	sam-dependent_methlyltransferase	GO:0008168,GO:0032259	6	21862	65.5	6	23092	65.5	FALSE	FALSE	0	NA	NA	NA	NA	NA	NA	NA	NA	NA
RTART0035573	835	60.5	105	91.7	55.5	126	66.6	65.5	plants	archaea	3e-32	126	methyltransferase	GO:0008168,GO:0032259	6	21862	65.5	6	23092	65.5	FALSE	FALSE	0	NA	NA	NA	NA	NA	NA	NA	NA	NA
RSORT0023277	886	47	59.7	211	60.5	60.1	56.2	164	eubacteria	fungi	1e-63	211	oxidoreductase	GO:0055114,GO:0004791	6	21150	164	6	18634	65.3	FALSE	FALSE	0	NA	NA	NA	NA	NA	NA	NA	NA	NA
RTART0013170	1118	47.8	75.1	291	73.9	66.6	66.2	243.2	eubacteria	archaea	2e-93	291	oxidoreductase	GO:0055114,GO:0004791	6	21150	164	6	18634	65.3	FALSE	FALSE	0	NA	NA	NA	NA	NA	NA	NA	NA	NA
RSORT0023276	319	37.7	42.7	103	38.1	36.2	35	65.3	eubacteria	archaea	3e-25	103	oxidoreductase	GO:0055114,GO:0004791	NA	NA	NA	6	18634	65.3	FALSE	FALSE	0	NA	NA	NA	NA	NA	NA	NA	NA	NA
RSORT0028248	873	143	97.4	232	151	150	147	89	eubacteria	fungi	2e-73	232	gcn5_family_n-acetyltransferase	GO:0008080	6	21745	65	6	23069	65	FALSE	FALSE	0	NA	NA	NA	NA	NA	NA	NA	NA	NA
RTART0013292	548	110	69.3	175	102	103	99	65	eubacteria	metazoa	6e-53	175	gcn5_family_n-acetyltransferase	GO:0008080	6	21745	65	6	23069	65	FALSE	FALSE	0	NA	NA	NA	NA	NA	NA	NA	NA	NA
RSORT0023068	1129	34.7	32	99	92.4	32.7	38.5	64.3	eubacteria	fungi	5e-21	99	NA	NA	NA	NA	NA	6	18630	64.3	FALSE	FALSE	0	NA	NA	NA	NA	NA	NA	NA	NA	NA
RTART0046283	1154	1	37.4	107	111	34.7	38.9	110	fungi	eubacteria	4e-26	111	NA	NA	NA	NA	NA	6	18630	64.3	FALSE	FALSE	0	NA	NA	NA	NA	NA	NA	NA	NA	NA
RTART0013524	394	1	1	56.6	65.1	40.8	33.9	64.1	fungi	eubacteria	3e-11	65.1	NA	NA	4	30085	64.1	6	9068	64.1	FALSE	FALSE	0	NA	NA	NA	NA	NA	NA	NA	NA	NA
RSORT0048340	446	36.2	33.1	119	110	68.9	32.3	82.8	eubacteria	fungi	3e-30	119	NA	NA	NA	NA	NA	6	9068	64.1	FALSE	FALSE	0	NA	NA	NA	NA	NA	NA	NA	NA	NA
RTART0013525	956	35.4	32	131	118	121	32.7	95.6	eubacteria	plants	7e-33	131	phosphate-responsive_1_family_protein	GO:0044464,GO:0009628	NA	NA	NA	6	9068	64.1	FALSE	FALSE	0	NA	NA	NA	NA	NA	NA	NA	NA	NA
RTART0045385	1204	1	1	182	177	125	35.4	181	eubacteria	fungi	3e-51	182	NA	NA	NA	NA	NA	6	9068	64.1	FALSE	FALSE	0	NA	NA	NA	NA	NA	NA	NA	NA	NA
RTART0013526	728	35.4	32	131	118	121	32.7	95.6	eubacteria	plants	1e-33	131	phosphate-responsive_1_family_protein	GO:0044464,GO:0009628	NA	NA	NA	6	9068	64.1	FALSE	FALSE	0	NA	NA	NA	NA	NA	NA	NA	NA	NA
RTART0014017	460	36.6	33.9	118	103	75.9	33.1	81.4	eubacteria	fungi	6e-30	118	phosphate-responsive_1_family_protein	GO:0044464	NA	NA	NA	6	9068	64.1	FALSE	FALSE	0	NA	NA	NA	NA	NA	NA	NA	NA	NA
RTART0015357	766	35.4	31.2	128	148	110	34.7	112.6	fungi	eubacteria	3e-40	148	NA	NA	NA	NA	NA	6	9068	64.1	FALSE	FALSE	0	NA	NA	NA	NA	NA	NA	NA	NA	NA
RSORT0021072	1001	1	36.2	38.1	117	32.7	35.8	116	fungi	eubacteria	1e-28	117	NA	NA	6	20894	63.9	6	22874	63.9	FALSE	FALSE	0	NA	NA	NA	NA	NA	NA	NA	NA	NA
RTART0066849	507	33.9	33.1	35.4	97.8	34.3	36.2	63.9	fungi	protista	5e-23	97.8	NA	NA	6	20894	63.9	6	22874	63.9	FALSE	FALSE	0	NA	NA	NA	NA	NA	NA	NA	NA	NA
RSORT0029487	335	67.8	87.8	112	131	93.6	106	63.2	fungi	eubacteria	1e-35	131	alcohol_dehydrogenase	GO:0008270,GO:0016491,GO:0055114	6	21884	63.2	6	23098	63.2	FALSE	FALSE	0	NA	NA	NA	NA	NA	NA	NA	NA	NA
RTART0000143	494	115	103	145	183	121	155	68	fungi	protista	9e-55	183	alcohol_dehydrogenase	GO:0008270,GO:0016491,GO:0055114,GO:0000166	6	21884	63.2	6	23098	63.2	FALSE	FALSE	0	NA	NA	NA	NA	NA	NA	NA	NA	NA
RSORT0020912	1355	41.2	1	104	1	40.4	64.3	62.8	eubacteria	protista	1e-21	104	uracil-dna_glycosylase	GO:0046872,GO:0016787,GO:0008152	6	20864	62.8	6	15898	62.8	FALSE	FALSE	0	NA	NA	NA	NA	NA	NA	NA	NA	NA
RTART0026409	1161	48.1	34.7	122	1	35.8	53.5	73.9	eubacteria	protista	3e-28	122	uracil-dna_glycosylase	GO:0008152,GO:0003824	6	20864	62.8	6	15898	62.8	FALSE	FALSE	1	scaffold41381	1068	81.5	0	1	15242-14201	1068	0	81.46
RTART0026410	1272	49.3	32.7	119	1	35.8	53.5	69.7	eubacteria	protista	3e-27	119	uracil-dna_glycosylase	GO:0016787,GO:0008152	NA	NA	NA	6	15898	62.8	FALSE	FALSE	0	NA	NA	NA	NA	NA	NA	NA	NA	NA
RSORT0053357	370	37.7	1	100	35.4	32	40.8	62.3	eubacteria	protista	5e-23	100	uracil-dna_glycosylase	GO:0006471,GO:0003956,GO:0016798	NA	NA	NA	6	23763	62.3	FALSE	FALSE	0	NA	NA	NA	NA	NA	NA	NA	NA	NA
RTART0008238	371	38.1	31.2	101	31.6	30.8	38.5	62.9	eubacteria	protista	1e-23	101	uracil-dna_glycosylase	GO:0016798,GO:0003956,GO:0006471	NA	NA	NA	6	23763	62.3	FALSE	FALSE	0	NA	NA	NA	NA	NA	NA	NA	NA	NA
RTART0028817	1178	66.6	74.7	134	30.4	35	64.3	67.4	eubacteria	archaea	2e-31	134	NA	NA	NA	NA	NA	6	16107	60.8	FALSE	FALSE	0	NA	NA	NA	NA	NA	NA	NA	NA	NA
RSORT0042473	1581	89.7	97.4	166	36.6	37	85.9	76.3	eubacteria	archaea	5e-41	166	NA	NA	NA	NA	NA	6	16107	60.8	FALSE	FALSE	0	NA	NA	NA	NA	NA	NA	NA	NA	NA
RTART0055144	1411	73.2	84	134	34.3	36.6	72.4	60.8	eubacteria	archaea	4e-31	134	NA	NA	NA	NA	NA	6	16107	60.8	FALSE	FALSE	0	NA	NA	NA	NA	NA	NA	NA	NA	NA
RSORT0010130	463	33.9	32.7	36.2	38.1	35.8	101	67.1	protista	fungi	4e-23	101	NA	NA	6	18878	60.8	6	22419	60.8	FALSE	FALSE	0	NA	NA	NA	NA	NA	NA	NA	NA	NA
RTART0012298	358	34.3	31.2	34.3	38.1	33.9	95.1	60.8	protista	fungi	2e-21	95.1	helicase_conserved_c-terminal_domain_containing_protein	GO:0016020,GO:0005524,GO:0017038	6	18878	60.8	6	22419	60.8	FALSE	FALSE	0	NA	NA	NA	NA	NA	NA	NA	NA	NA
RSORT0021667	1050	40	170	179	46.2	47	181	141	protista	eubacteria	3e-53	181	phosphoribosyltransferase	GO:0009116,GO:0016757	6	20970	122.6	6	4912	60.5	FALSE	FALSE	0	NA	NA	NA	NA	NA	NA	NA	NA	NA
RTART0034717	1022	45.4	149	159	41.2	45.8	168	122.6	protista	eubacteria	3e-48	168	phosphoribosyl_transferase_domain-containing_protein	GO:0009116,GO:0016757	6	20970	122.6	6	4912	60.5	FALSE	FALSE	0	NA	NA	NA	NA	NA	NA	NA	NA	NA
RSORT0014939	959	35.4	195	224	1	140	153	188.6	eubacteria	archaea	1e-66	224	phosphoribosyltransferase	GO:0016787,GO:0009116,GO:0016757	6	19913	188.6	6	4912	60.5	FALSE	FALSE	0	NA	NA	NA	NA	NA	NA	NA	NA	NA
RTART0051064	1630	34.3	178	280	36.2	126	155	245.7	eubacteria	archaea	2e-85	280	phosphoribosyltransferase	GO:0005829,GO:0005618,GO:0009116,GO:0016757	6	19913	188.6	6	4912	60.5	FALSE	FALSE	0	NA	NA	NA	NA	NA	NA	NA	NA	NA
RTART0051062	375	1	80.9	88.6	33.5	63.9	75.1	87.6	eubacteria	archaea	7e-20	88.6	family_transcriptional_regulator	GO:0016757,GO:0016787	NA	NA	NA	6	4912	60.5	FALSE	FALSE	0	NA	NA	NA	NA	NA	NA	NA	NA	NA
RTART0051063	927	1	179	183	36.6	123	144	182	eubacteria	archaea	2e-53	183	family_transcriptional_regulator	GO:0016787	NA	NA	NA	6	4912	60.5	FALSE	FALSE	0	NA	NA	NA	NA	NA	NA	NA	NA	NA
RSORT0045982	889	37.7	107	120	35.4	39.7	104	82.3	eubacteria	archaea	7e-30	120	phosphoribosyltransferase	GO:0009116,GO:0016757	NA	NA	NA	6	4912	60.5	FALSE	FALSE	0	NA	NA	NA	NA	NA	NA	NA	NA	NA
RSORT0045984	886	37	144	147	35.8	33.1	152	115	protista	eubacteria	1e-42	152	phosphoribosyltransferase	GO:0009116,GO:0016757	NA	NA	NA	6	4912	60.5	FALSE	FALSE	0	NA	NA	NA	NA	NA	NA	NA	NA	NA
RSORT0045985	785	37	143	145	37	33.5	152	115	protista	eubacteria	6e-43	152	phosphoribosyltransferase	GO:0009116,GO:0016757	NA	NA	NA	6	4912	60.5	FALSE	FALSE	0	NA	NA	NA	NA	NA	NA	NA	NA	NA
RTART0034716	998	45.4	149	159	41.2	45.8	168	122.6	protista	eubacteria	2e-48	168	phosphoribosyl_transferase_domain-containing_protein	GO:0009116,GO:0016757	NA	NA	NA	6	4912	60.5	FALSE	FALSE	0	NA	NA	NA	NA	NA	NA	NA	NA	NA
RTART0051059	631	37.4	120	128	37.4	37.4	129	91.6	protista	eubacteria	9e-35	129	phosphoribosyltransferase	GO:0009116,GO:0016757	NA	NA	NA	6	4912	60.5	FALSE	FALSE	0	NA	NA	NA	NA	NA	NA	NA	NA	NA
RTART0051061	406	33.9	80.9	94.4	1	64.3	76.6	60.5	eubacteria	archaea	6e-22	94.4	family_transcriptional_regulator	GO:0016757,GO:0016787	NA	NA	NA	6	4912	60.5	FALSE	FALSE	0	NA	NA	NA	NA	NA	NA	NA	NA	NA
RSORT0017807	765	35	39.7	96.3	35	35.4	35	61.3	eubacteria	archaea	7e-20	96.3	histidine_kinase	GO:0000160,GO:0006355,GO:0023014,GO:0005524,GO:0000155	6	20430	60.5	6	22762	60.5	FALSE	FALSE	0	NA	NA	NA	NA	NA	NA	NA	NA	NA
RTART0018849	622	35	41.6	95.5	33.1	32	33.9	60.5	eubacteria	archaea	5e-20	95.5	histidine_kinase	GO:0000160,GO:0006355,GO:0023014,GO:0005524,GO:0000155	6	20430	60.5	6	22762	60.5	FALSE	FALSE	0	NA	NA	NA	NA	NA	NA	NA	NA	NA
RSORT0047730	882	35.4	46.2	162	171	187	46.2	151.6	plants	fungi	2e-53	187	NA	NA	6	23690	151.6	6	18957	60.3	FALSE	FALSE	0	NA	NA	NA	NA	NA	NA	NA	NA	NA
RTART0032030	1800	40.8	57	288	217	261	41.2	247.2	eubacteria	plants	6e-87	288	NA	NA	6	23690	151.6	6	18957	60.3	FALSE	FALSE	0	NA	NA	NA	NA	NA	NA	NA	NA	NA
RSORT0046987	399	39.7	38.5	100	59.3	72.8	30.8	60.3	eubacteria	plants	5e-23	100	pyrrolo-quinoline_quinone	GO:0020037,GO:0016491,GO:0055114,GO:0009055	NA	NA	NA	6	18957	60.3	FALSE	FALSE	0	NA	NA	NA	NA	NA	NA	NA	NA	NA
RSORT0038567	1406	38.1	43.5	58.5	142	47	38.5	103.9	fungi	eubacteria	4e-36	142	NA	NA	6	22695	103.9	6	13999	60.1	FALSE	FALSE	0	NA	NA	NA	NA	NA	NA	NA	NA	NA
RTART0027588	1230	38.5	41.2	58.9	147	46.6	38.5	108.5	fungi	eubacteria	2e-38	147	NA	NA	6	22695	103.9	6	13999	60.1	FALSE	FALSE	0	NA	NA	NA	NA	NA	NA	NA	NA	NA
RSORT0038566	1374	38.1	43.5	58.2	142	47.4	38.9	103.9	fungi	eubacteria	3e-36	142	NA	NA	NA	NA	NA	6	13999	60.1	FALSE	FALSE	0	NA	NA	NA	NA	NA	NA	NA	NA	NA
RTART0013892	489	38.1	33.9	48.5	98.2	33.9	34.3	60.1	fungi	eubacteria	7e-23	98.2	metallo-hydrolase_oxidoreductase	GO:0016787	NA	NA	NA	6	13999	60.1	FALSE	FALSE	0	NA	NA	NA	NA	NA	NA	NA	NA	NA
RTART0027587	1189	38.5	40.8	58.2	147	46.6	38.1	108.5	fungi	eubacteria	1e-38	147	NA	NA	NA	NA	NA	6	13999	60.1	FALSE	FALSE	0	NA	NA	NA	NA	NA	NA	NA	NA	NA
RSORT0040526	747	1	35.4	70.1	37.7	40.8	37.4	69.1	eubacteria	plants	9e-13	70.1	NA	NA	6	22818	66.8	6	10437	59.8	FALSE	FALSE	0	NA	NA	NA	NA	NA	NA	NA	NA	NA
RTART0043022	742	1	1	67.8	1	39.7	39.3	66.8	eubacteria	plants	6e-12	67.8	NA	NA	6	22818	66.8	6	10437	59.8	FALSE	FALSE	0	NA	NA	NA	NA	NA	NA	NA	NA	NA
RSORT0040525	723	1	35.4	70.1	38.1	40.8	36.6	69.1	eubacteria	plants	9e-13	70.1	NA	NA	NA	NA	NA	6	10437	59.8	FALSE	FALSE	0	NA	NA	NA	NA	NA	NA	NA	NA	NA
RSORT0040527	775	1	35.8	70.5	37.7	40.4	37	69.5	eubacteria	plants	1e-12	70.5	NA	NA	NA	NA	NA	6	10437	59.8	FALSE	FALSE	0	NA	NA	NA	NA	NA	NA	NA	NA	NA
RSORT0049782	643	1	47.8	60.8	1	33.5	1	59.8	eubacteria	archaea	1e-09	60.8	NA	NA	NA	NA	NA	6	10437	59.8	FALSE	FALSE	0	NA	NA	NA	NA	NA	NA	NA	NA	NA
RTART0043021	786	1	36.2	66.2	32.7	35.4	37.7	65.2	eubacteria	protista	3e-11	66.2	NA	NA	NA	NA	NA	6	10437	59.8	FALSE	FALSE	0	NA	NA	NA	NA	NA	NA	NA	NA	NA
RSORT0006021	773	38.5	31.2	98.2	51.2	1	1	59.7	eubacteria	fungi	2e-21	98.2	signal_peptide_protein	GO:0004252,GO:0006508	6	17748	59.7	6	18153	59.7	FALSE	FALSE	0	NA	NA	NA	NA	NA	NA	NA	NA	NA
RTART0029298	1319	36.2	35.8	178	71.2	34.3	77.8	141.8	eubacteria	protista	2e-49	178	peptidase	GO:0003824	6	17748	59.7	6	18153	59.7	FALSE	FALSE	0	NA	NA	NA	NA	NA	NA	NA	NA	NA
RSORT0024615	751	179	133	301	185	94.4	184	122	eubacteria	fungi	1e-98	301	asparaginase	GO:0004067,GO:0006528	6	21329	122	6	18665	59	FALSE	FALSE	0	NA	NA	NA	NA	NA	NA	NA	NA	NA
RTART0020240	1181	182	141	353	214	93.2	187	171	eubacteria	fungi	2e-116	353	asparaginase	GO:0004067,GO:0006528	6	21329	122	6	18665	59	FALSE	FALSE	0	NA	NA	NA	NA	NA	NA	NA	NA	NA
RSORT0024614	380	40	34.7	99	41.6	1	42.4	59	eubacteria	protista	3e-23	99	asparaginase	GO:0004067,GO:0006528	NA	NA	NA	6	18665	59	FALSE	FALSE	0	NA	NA	NA	NA	NA	NA	NA	NA	NA
RSORT0016158	651	33.9	47.8	111	230	82.8	33.5	196.1	fungi	eubacteria	1e-69	230	uracil_permease	GO:0016020,GO:0015851,GO:0015205	6	20146	196.1	6	11978	57.7	FALSE	FALSE	0	NA	NA	NA	NA	NA	NA	NA	NA	NA
RTART0035245	1959	1	109	262	594	195	1	593	fungi	eubacteria	0	594	uracil_permease	GO:0016020,GO:0015851,GO:0015205	6	20146	196.1	6	11978	57.7	FALSE	FALSE	0	NA	NA	NA	NA	NA	NA	NA	NA	NA
RTART0035244	1933	1	109	262	593	195	1	592	fungi	eubacteria	0	593	uracil_permease	GO:0016020,GO:0015851,GO:0015205	NA	NA	NA	6	11978	57.7	FALSE	FALSE	0	NA	NA	NA	NA	NA	NA	NA	NA	NA
RSORT0007064	413	33.1	69.3	103	213	93.2	31.2	179.9	fungi	eubacteria	1e-64	213	uracil_permease	GO:0016020,GO:0015851,GO:0015205	NA	NA	NA	6	11978	57.7	FALSE	FALSE	0	NA	NA	NA	NA	NA	NA	NA	NA	NA
RSORT0007063	205	32	30.4	55.8	89.7	43.1	30.4	57.7	fungi	eubacteria	6e-21	89.7	uracil_permease	GO:0016020,GO:0015851,GO:0015205	NA	NA	NA	6	11978	57.7	FALSE	FALSE	0	NA	NA	NA	NA	NA	NA	NA	NA	NA
RSORT0016157	262	31.6	33.1	52.4	113	43.9	32	81.4	fungi	eubacteria	1e-28	113	uracil_permease	GO:0016020,GO:0015851,GO:0015205	NA	NA	NA	6	11978	57.7	FALSE	FALSE	0	NA	NA	NA	NA	NA	NA	NA	NA	NA
RSORT0053011	917	51.6	35.4	37	1	38.1	215	163.4	protista	metazoa	3e-62	215	NA	NA	NA	NA	NA	6	19111	57.5	FALSE	FALSE	0	NA	NA	NA	NA	NA	NA	NA	NA	NA
RTART0001758	590	37.7	31.6	1	36.2	35.4	132	94.3	protista	metazoa	7e-34	132	NA	NA	NA	NA	NA	6	19111	57.5	FALSE	FALSE	0	NA	NA	NA	NA	NA	NA	NA	NA	NA
RTART0023435	245	1	31.2	34.7	30.4	1	58.5	57.5	protista	eubacteria	1e-09	58.5	NA	NA	NA	NA	NA	6	19111	57.5	FALSE	FALSE	1	scaffold12091	237	81	2e-45	1	3581-3348	237	2e-45	81.01
RSORT0030958	989	39.7	38.9	141	36.2	125	36.6	101.3	eubacteria	plants	6e-37	141	sam-dependent_methyltransferase	GO:0008168,GO:0032259	6	22042	57.4	6	23127	57.4	FALSE	FALSE	0	NA	NA	NA	NA	NA	NA	NA	NA	NA
RTART0004967	507	35.4	31.2	92.8	33.1	84.7	35	57.4	eubacteria	plants	1e-20	92.8	sam-dependent_methyltransferase	GO:0008168,GO:0032259	6	22042	57.4	6	23127	57.4	FALSE	FALSE	0	NA	NA	NA	NA	NA	NA	NA	NA	NA
RSORT0017606	666	1	65.5	49.7	1	32.7	48.5	64.5	archaea	eubacteria	2e-11	65.5	NA	NA	6	20395	57.2	6	13739	57.2	FALSE	FALSE	0	NA	NA	NA	NA	NA	NA	NA	NA	NA
RTART0032755	530	1	58.2	47.8	32.7	35.4	50.1	57.2	archaea	protista	2e-09	58.2	NA	NA	6	20395	57.2	6	13739	57.2	FALSE	FALSE	0	NA	NA	NA	NA	NA	NA	NA	NA	NA
RTART0033865	559	1	61.6	52.4	34.7	33.1	56.6	60.6	archaea	protista	2e-10	61.6	NA	NA	NA	NA	NA	6	13739	57.2	FALSE	FALSE	0	NA	NA	NA	NA	NA	NA	NA	NA	NA
RSORT0053377	237	34.7	29.6	33.1	48.1	91.3	28.9	56.6	plants	fungi	2e-21	91.3	NA	NA	6	26224	56.6	6	23764	56.6	FALSE	FALSE	0	NA	NA	NA	NA	NA	NA	NA	NA	NA
RTART0068570	487	36.6	32	35.4	66.2	105	35	68.4	plants	fungi	3e-25	105	hypothetical_protein_CHLNCDRAFT_136762	GO:0016070,GO:0016779,GO:0009058	6	26224	56.6	6	23764	56.6	FALSE	FALSE	0	NA	NA	NA	NA	NA	NA	NA	NA	NA
RSORT0047390	1004	46.6	31.6	105	35.4	33.1	62.8	58.4	eubacteria	protista	1e-22	105	uracil-dna_glycosylase	GO:0006471,GO:0003956,GO:0016787	NA	NA	NA	6	10446	56.4	FALSE	FALSE	0	NA	NA	NA	NA	NA	NA	NA	NA	NA
RTART0009208	609	1	33.9	57.4	1	32	40.4	56.4	eubacteria	protista	1e-07	57.4	uracil-dna_glycosylase	GO:0003956,GO:0006471	NA	NA	NA	6	10446	56.4	FALSE	FALSE	0	NA	NA	NA	NA	NA	NA	NA	NA	NA
RTART0042732	1194	53.1	33.5	130	35	1	58.2	76.9	eubacteria	protista	3e-31	130	NA	NA	NA	NA	NA	6	10446	56.4	FALSE	FALSE	1	scaffold16923scaffold36313	655	83.4	1e-83	2	1236-1563;747-458	347;308	1e-83;6e-67	83.86;82.79
RTART0014808	1150	53.1	36.2	121	33.9	36.6	64.3	67.9	eubacteria	protista	4e-28	121	uracil-dna_glycosylase	GO:0006471,GO:0003956,GO:0016787	NA	NA	NA	6	10446	56.4	FALSE	FALSE	1	scaffold33949	155	75.5	3e-09	1	3679-3827	155	3e-09	75.48
RSORT0008586	743	37.4	32	93.2	35	48.1	67	55.8	eubacteria	protista	7e-19	93.2	NA	NA	6	18469	55.8	6	15700	55.8	FALSE	FALSE	0	NA	NA	NA	NA	NA	NA	NA	NA	NA
RTART0049513	913	1	35	92.8	37	47.8	67.4	91.8	eubacteria	protista	2e-19	92.8	NA	NA	6	18469	55.8	6	15700	55.8	FALSE	FALSE	0	NA	NA	NA	NA	NA	NA	NA	NA	NA
RSORT0015569	871	34.7	30.8	94.7	1	48.5	64.7	60	eubacteria	protista	3e-19	94.7	NA	NA	NA	NA	NA	6	15700	55.8	FALSE	FALSE	0	NA	NA	NA	NA	NA	NA	NA	NA	NA
RTART0046057	864	1	32.3	89.4	35	38.5	64.7	88.4	eubacteria	protista	2e-17	89.4	NA	NA	NA	NA	NA	6	15700	55.8	FALSE	FALSE	0	NA	NA	NA	NA	NA	NA	NA	NA	NA
RSORT0036603	1483	47.4	44.3	52.4	49.3	49.3	193	145.6	protista	eubacteria	2e-53	193	NA	NA	6	22522	132.9	6	18848	55.6	FALSE	FALSE	0	NA	NA	NA	NA	NA	NA	NA	NA	NA
RTART0028472	1475	48.1	38.9	55.8	48.1	44.3	181	132.9	protista	eubacteria	2e-49	181	NA	NA	6	22522	132.9	6	18848	55.6	FALSE	FALSE	0	NA	NA	NA	NA	NA	NA	NA	NA	NA
RTART0009394	728	52.4	45.8	55.5	52.4	44.3	108	55.6	protista	eubacteria	1e-25	108	gtpase_der	GO:0000166	NA	NA	NA	6	18848	55.6	FALSE	FALSE	1	scaffold14407	681	81.3	3e-147	1	2897-3560	681	3e-147	81.35
RSORT0009213	774	1	35	36.2	37.7	1	56.2	55.2	protista	fungi	2e-07	56.2	NA	NA	6	18630	55.2	6	15710	55.2	FALSE	FALSE	0	NA	NA	NA	NA	NA	NA	NA	NA	NA
RTART0023927	628	1	32	1	1	32.3	61.2	60.2	protista	plants	2e-09	61.2	helicase_conserved_c-terminal_domain_containing_protein	GO:0004386,GO:0017038,GO:0005524,GO:0016020	NA	NA	NA	6	15710	55.2	FALSE	FALSE	0	NA	NA	NA	NA	NA	NA	NA	NA	NA
RTART0023928	579	1	32	1	1	32.3	61.2	60.2	protista	plants	2e-09	61.2	helicase_conserved_c-terminal_domain_containing_protein	GO:0004386,GO:0017038,GO:0005524,GO:0016020	NA	NA	NA	6	15710	55.2	FALSE	FALSE	0	NA	NA	NA	NA	NA	NA	NA	NA	NA
RSORT0025761	978	79	65.9	134	100	62.8	115	55	eubacteria	protista	2e-34	134	type_11_methyltransferase	GO:0016740	6	21458	55	6	13909	55	FALSE	FALSE	0	NA	NA	NA	NA	NA	NA	NA	NA	NA
RTART0024277	992	77.4	63.9	136	103	59.7	114	58.6	eubacteria	protista	2e-35	136	type_11_methyltransferase	GO:0016740	6	21458	55	6	13909	55	FALSE	FALSE	0	NA	NA	NA	NA	NA	NA	NA	NA	NA
RTART0018739	977	76.3	62.8	133	83.2	57.8	107	56.7	eubacteria	protista	5e-34	133	type_11_methyltransferase	GO:0016740	NA	NA	NA	6	13909	55	FALSE	FALSE	0	NA	NA	NA	NA	NA	NA	NA	NA	NA
RTART0018740	932	76.3	62.8	133	83.2	57.8	107	56.7	eubacteria	protista	3e-34	133	type_11_methyltransferase	GO:0016740	NA	NA	NA	6	13909	55	FALSE	FALSE	0	NA	NA	NA	NA	NA	NA	NA	NA	NA
RTART0018738	961	76.3	62.8	133	83.2	58.2	107	56.7	eubacteria	protista	5e-34	133	type_11_methyltransferase	GO:0016740	NA	NA	NA	6	13909	55	FALSE	FALSE	0	NA	NA	NA	NA	NA	NA	NA	NA	NA
RSORT0016099	797	64.7	71.2	119	36.6	62.8	63.5	54.3	eubacteria	archaea	2e-27	119	NA	NA	6	20139	54.3	6	18471	54.3	FALSE	FALSE	0	NA	NA	NA	NA	NA	NA	NA	NA	NA
RTART0023951	1225	72.4	83.2	132	34.3	71.6	77	59.6	eubacteria	archaea	1e-30	132	NA	NA	6	20139	54.3	6	18471	54.3	FALSE	FALSE	0	NA	NA	NA	NA	NA	NA	NA	NA	NA
RSORT0014697	518	1	1	1	58.9	34.3	1	57.9	fungi	plants	1e-09	58.9	NA	NA	NA	NA	NA	6	18428	54.1	FALSE	FALSE	0	NA	NA	NA	NA	NA	NA	NA	NA	NA
RTART0012007	448	1	1	33.9	55.1	1	30.8	54.1	fungi	eubacteria	1e-08	55.1	NA	NA	NA	NA	NA	6	18428	54.1	FALSE	FALSE	0	NA	NA	NA	NA	NA	NA	NA	NA	NA
RSORT0048894	586	147	33.9	43.5	76.3	31.6	202	55	protista	metazoa	2e-63	202	glycoside_hydrolase_family_25_protein	GO:0005975,GO:0009253,GO:0003796,GO:0016998	6	24182	54	6	23472	54	FALSE	FALSE	0	NA	NA	NA	NA	NA	NA	NA	NA	NA
RTART0025897	741	175	30.8	46.6	85.1	34.3	229	54	protista	metazoa	2e-73	229	glycoside_hydrolase_family_25_protein	GO:0005975,GO:0009253,GO:0003796,GO:0016998	6	24182	54	6	23472	54	FALSE	FALSE	0	NA	NA	NA	NA	NA	NA	NA	NA	NA
RSORT0044168	1401	45.8	33.1	126	47.4	49.3	48.5	80.2	eubacteria	plants	1e-28	126	branched-chain_amino_acid_abc_transporter2c_amino_acid-binding_protein	GO:0009987	6	23016	71.5	6	14022	53.9	FALSE	FALSE	0	NA	NA	NA	NA	NA	NA	NA	NA	NA
RTART0053121	1347	48.5	30.8	120	48.9	48.9	45.1	71.5	eubacteria	fungi	5e-27	120	branched-chain_amino_acid_abc_transporter2c_amino_acid-binding_protein	GO:0009987	6	23016	71.5	6	14022	53.9	FALSE	FALSE	0	NA	NA	NA	NA	NA	NA	NA	NA	NA
RTART0053122	1041	48.9	30.4	104	48.1	48.9	44.3	55.1	eubacteria	metazoa	5e-22	104	NA	NA	NA	NA	NA	6	14022	53.9	FALSE	FALSE	0	NA	NA	NA	NA	NA	NA	NA	NA	NA
RTART0022476	969	53.1	34.3	107	43.1	45.8	46.2	53.9	eubacteria	metazoa	7e-23	107	high-affinity_leucine-specific_transport_periplasmic_binding_protein	GO:0009987	NA	NA	NA	6	14022	53.9	FALSE	FALSE	0	NA	NA	NA	NA	NA	NA	NA	NA	NA
RSORT0003314	334	33.9	32	35	53.1	87.4	31.6	53.5	plants	fungi	2e-19	87.4	NA	NA	NA	NA	NA	6	22024	53.5	FALSE	FALSE	0	NA	NA	NA	NA	NA	NA	NA	NA	NA
RTART0052583	467	33.5	29.3	1	71.2	114	35	80.5	plants	fungi	3e-28	114	hypothetical_protein_CHLNCDRAFT_136236	GO:0016070,GO:0016779,GO:0009058	NA	NA	NA	6	22024	53.5	FALSE	FALSE	0	NA	NA	NA	NA	NA	NA	NA	NA	NA
RSORT0047465	876	50.4	33.5	117	37	31.6	53.9	66.6	eubacteria	protista	2e-27	117	uracil-dna_glycosylase	GO:0006471,GO:0003956,GO:0016787	NA	NA	NA	6	18978	53.2	FALSE	FALSE	1	scaffold6416	753	74.4	5e-71	1	1945-2669	753	5e-71	74.37
RTART0017053	1603	57.8	35.4	111	36.2	37.4	62	53.2	eubacteria	protista	8e-24	111	uracil-dna_glycosylase	GO:0006471,GO:0003956,GO:0016787	NA	NA	NA	6	18978	53.2	FALSE	FALSE	0	NA	NA	NA	NA	NA	NA	NA	NA	NA
RSORT0047678	351	33.5	29.3	86.7	31.2	30	38.1	53.2	eubacteria	protista	4e-19	86.7	NA	NA	6	23667	53.2	6	23399	53.2	FALSE	FALSE	0	NA	NA	NA	NA	NA	NA	NA	NA	NA
RTART0016844	661	37.4	1	97.8	34.3	34.7	39.7	60.4	eubacteria	protista	8e-22	97.8	NA	NA	6	23667	53.2	6	23399	53.2	FALSE	FALSE	0	NA	NA	NA	NA	NA	NA	NA	NA	NA
RSORT0048742	386	35.8	31.6	71.2	71.6	31.2	89	53.2	protista	fungi	1e-19	89	aminopeptidase_y	GO:0016020,GO:0004571,GO:0006508,GO:0005509,GO:0004177	NA	NA	NA	6	23461	53.2	FALSE	FALSE	1	scaffold9174	298	88.3	4e-94	1	9033-9325	298	4e-94	88.26
RTART0068188	306	38.1	30.4	79.7	76.6	31.6	94	55.9	protista	eubacteria	8e-22	94	aminopeptidase_y	GO:0016020,GO:0004571,GO:0006508,GO:0005509,GO:0004177	NA	NA	NA	6	23461	53.2	FALSE	FALSE	1	scaffold9174	301	89.7	8e-105	1	9039-9337	301	8e-105	89.7
RSORT0022909	919	44.7	34.3	70.1	97.8	1	67.4	53.1	fungi	eubacteria	1e-21	97.8	taurine_catabolism_dioxygenase	GO:0044765,GO:0016702,GO:0055114	6	21115	53.1	6	15927	53.1	FALSE	FALSE	0	NA	NA	NA	NA	NA	NA	NA	NA	NA
RTART0040298	926	41.6	32	62.4	96.3	34.3	63.9	54.7	fungi	protista	5e-21	96.3	taurine_catabolism_dioxygenase	GO:0044765,GO:0016491	6	21115	53.1	6	15927	53.1	FALSE	FALSE	0	NA	NA	NA	NA	NA	NA	NA	NA	NA
RTART0045065	927	1	33.9	67.8	84.3	33.1	58.2	83.3	fungi	eubacteria	5e-17	84.3	NA	NA	NA	NA	NA	6	15927	53.1	FALSE	FALSE	0	NA	NA	NA	NA	NA	NA	NA	NA	NA
RTART0045066	879	1	33.9	67.8	84.3	33.1	58.2	83.3	fungi	eubacteria	4e-17	84.3	NA	NA	NA	NA	NA	6	15927	53.1	FALSE	FALSE	0	NA	NA	NA	NA	NA	NA	NA	NA	NA
RSORT0044612	1149	40.8	43.9	53.9	94.4	43.9	59.7	53.6	fungi	protista	2e-19	94.4	serine_threonine_protein_kinase	GO:0008152,GO:0016772	NA	NA	NA	6	16118	53.1	FALSE	FALSE	0	NA	NA	NA	NA	NA	NA	NA	NA	NA
RSORT0044611	1118	40.8	43.9	53.9	94.4	43.9	59.7	53.6	fungi	protista	1e-19	94.4	NA	NA	NA	NA	NA	6	16118	53.1	FALSE	FALSE	0	NA	NA	NA	NA	NA	NA	NA	NA	NA
RSORT0044613	1132	40.8	43.9	53.9	94.4	43.9	59.7	53.6	fungi	protista	1e-19	94.4	serine_threonine_protein_kinase	GO:0008152,GO:0016772	NA	NA	NA	6	16118	53.1	FALSE	FALSE	0	NA	NA	NA	NA	NA	NA	NA	NA	NA
RTART0003714	1413	42.4	43.9	58.5	95.5	45.8	43.9	53.1	fungi	eubacteria	2e-19	95.5	kinase-like_protein	GO:0016301	NA	NA	NA	6	16118	53.1	FALSE	FALSE	0	NA	NA	NA	NA	NA	NA	NA	NA	NA
RSORT0011147	688	33.9	1	34.7	35.4	1	87	53.1	protista	fungi	6e-19	87	NA	NA	6	19120	53.1	6	17989	53.1	FALSE	FALSE	0	NA	NA	NA	NA	NA	NA	NA	NA	NA
RTART0025589	891	36.6	32.7	37.7	34.3	1	103	66.4	protista	eubacteria	2e-24	103	NA	NA	6	19120	53.1	6	17989	53.1	FALSE	FALSE	0	NA	NA	NA	NA	NA	NA	NA	NA	NA
RTART0042229	1398	45.1	35.4	68.9	36.6	76.6	99	53.9	protista	plants	3e-21	99	NA	NA	NA	NA	NA	6	13683	52.4	FALSE	FALSE	0	NA	NA	NA	NA	NA	NA	NA	NA	NA
RSORT0004607	301	33.1	30.8	33.9	34.3	50.8	85.5	52.4	protista	plants	8e-20	85.5	ubiquitin_family_protein	GO:0008270	NA	NA	NA	6	13683	52.4	FALSE	FALSE	0	NA	NA	NA	NA	NA	NA	NA	NA	NA
RTART0013538	892	1	40.4	54.7	38.5	73.9	98.2	97.2	protista	plants	1e-22	98.2	ubiquitin_family_protein	GO:0008270	NA	NA	NA	6	13683	52.4	FALSE	FALSE	0	NA	NA	NA	NA	NA	NA	NA	NA	NA
RTART0042230	1257	39.3	37.4	75.9	36.6	78.6	98.2	58.9	protista	plants	4e-22	98.2	NA	NA	NA	NA	NA	6	13683	52.4	FALSE	FALSE	0	NA	NA	NA	NA	NA	NA	NA	NA	NA
RTART0017084	992	59.7	32.7	35.8	34.7	112	106	52.3	plants	protista	2e-25	112	NA	NA	NA	NA	NA	6	12169	52.3	FALSE	FALSE	0	NA	NA	NA	NA	NA	NA	NA	NA	NA
RTART0031009	1453	84	33.5	41.2	72	134	161	77	protista	plants	2e-41	161	NA	NA	NA	NA	NA	6	12169	52.3	FALSE	FALSE	0	NA	NA	NA	NA	NA	NA	NA	NA	NA
RTART0031010	1445	84	33.5	41.2	72	134	161	77	protista	plants	2e-41	161	NA	NA	NA	NA	NA	6	12169	52.3	FALSE	FALSE	0	NA	NA	NA	NA	NA	NA	NA	NA	NA
RTART0031011	1435	84.7	33.5	41.2	70.9	130	162	77.3	protista	plants	1e-41	162	NA	NA	NA	NA	NA	6	12169	52.3	FALSE	FALSE	0	NA	NA	NA	NA	NA	NA	NA	NA	NA
RSORT0053709	376	1	1	33.5	1	53.1	46.2	52.1	plants	protista	1e-07	53.1	NA	NA	6	26379	52.1	6	19125	52.1	FALSE	FALSE	0	NA	NA	NA	NA	NA	NA	NA	NA	NA
RTART0024841	965	37	43.1	77	35	155	183	146	protista	plants	2e-52	183	NA	NA	6	26379	52.1	6	19125	52.1	FALSE	FALSE	0	NA	NA	NA	NA	NA	NA	NA	NA	NA
RSORT0010480	410	1	33.9	52.8	1	1	31.6	51.8	eubacteria	archaea	2e-07	52.8	NA	NA	6	18968	51.8	6	18304	51.8	FALSE	FALSE	0	NA	NA	NA	NA	NA	NA	NA	NA	NA
RTART0027935	673	1	1	67	1	1	1	66	eubacteria	metazoa	6e-12	67	NA	NA	6	18968	51.8	6	18304	51.8	FALSE	FALSE	0	NA	NA	NA	NA	NA	NA	NA	NA	NA
RTART0027934	574	1	1	67	1	1	1	66	eubacteria	metazoa	4e-12	67	NA	NA	NA	NA	NA	6	18304	51.8	FALSE	FALSE	0	NA	NA	NA	NA	NA	NA	NA	NA	NA
RSORT0050162	288	41.2	37.7	111	45.4	41.2	55.8	69.8	eubacteria	protista	1e-27	111	saccharopine_dehydrogenase	GO:0055114,GO:0016491	6	24727	51.6	6	23539	51.6	FALSE	FALSE	0	NA	NA	NA	NA	NA	NA	NA	NA	NA
RTART0066045	210	35.8	37.7	87.4	36.6	38.1	38.1	51.6	eubacteria	plants	3e-19	87.4	saccharopine_dehydrogenase	GO:0016491,GO:0055114,GO:0000166	6	24727	51.6	6	23539	51.6	FALSE	FALSE	0	NA	NA	NA	NA	NA	NA	NA	NA	NA
RSORT0037088	1148	35.8	1	95.5	35.8	37.7	1	59.7	eubacteria	plants	3e-20	95.5	NA	NA	6	22563	52.8	6	13990	50.5	FALSE	FALSE	0	NA	NA	NA	NA	NA	NA	NA	NA	NA
RTART0026638	1216	35	33.1	87.8	34.7	32.7	1	52.8	eubacteria	metazoa	2e-17	87.8	NA	NA	6	22563	52.8	6	13990	50.5	FALSE	FALSE	1	scaffold5492	133	81.2	1e-18	1	19764-19637	133	1e-18	81.2
RTART0026639	1211	35	33.1	89.7	34.7	32.7	34.3	54.7	eubacteria	metazoa	5e-18	89.7	NA	NA	NA	NA	NA	6	13990	50.5	FALSE	FALSE	1	scaffold5492	203	83.7	3e-20	2	19764-19631;19629-19570	141;62	3e-20;2e-11	81.56;88.71
RTART0026326	1337	35.8	33.1	86.3	38.1	38.9	33.1	50.5	eubacteria	plants	1e-16	86.3	NA	NA	NA	NA	NA	6	13990	50.5	FALSE	FALSE	0	NA	NA	NA	NA	NA	NA	NA	NA	NA
RSORT0011652	461	32.3	29.3	73.6	91.3	31.6	67	59	fungi	eubacteria	5e-21	91.3	NA	NA	NA	NA	NA	6	22500	50.5	FALSE	FALSE	0	NA	NA	NA	NA	NA	NA	NA	NA	NA
RTART0013871	483	35.4	30	70.1	85.9	35.4	60.8	50.5	fungi	eubacteria	9e-19	85.9	NA	NA	NA	NA	NA	6	22500	50.5	FALSE	FALSE	0	NA	NA	NA	NA	NA	NA	NA	NA	NA
RSORT0036834	638	1	1	51.2	32.7	33.9	1	50.2	eubacteria	plants	3e-06	51.2	NA	NA	NA	NA	NA	6	10418	50.2	FALSE	FALSE	0	NA	NA	NA	NA	NA	NA	NA	NA	NA
RSORT0036835	587	1	1	51.6	37	33.9	1	50.6	eubacteria	fungi	1e-06	51.6	NA	NA	NA	NA	NA	6	10418	50.2	FALSE	FALSE	0	NA	NA	NA	NA	NA	NA	NA	NA	NA
RSORT0036836	654	1	1	51.2	36.2	33.9	1	50.2	eubacteria	fungi	3e-06	51.2	NA	NA	NA	NA	NA	6	10418	50.2	FALSE	FALSE	0	NA	NA	NA	NA	NA	NA	NA	NA	NA
RSORT0036837	551	1	1	51.6	37	34.3	32.3	50.6	eubacteria	fungi	1e-06	51.6	NA	NA	NA	NA	NA	6	10418	50.2	FALSE	FALSE	0	NA	NA	NA	NA	NA	NA	NA	NA	NA
RSORT0017164	1512	36.6	33.9	176	112	35.4	40	139.4	eubacteria	fungi	9e-48	176	triacylglycerol_lipase	GO:0052689	6	20321	118.9	6	15839	50.1	FALSE	FALSE	0	NA	NA	NA	NA	NA	NA	NA	NA	NA
RTART0005712	916	38.1	33.5	157	102	33.9	38.9	118.9	eubacteria	fungi	1e-42	157	triacylglycerol_lipase	GO:0050253,GO:0004806	6	20321	118.9	6	15839	50.1	FALSE	FALSE	0	NA	NA	NA	NA	NA	NA	NA	NA	NA
RTART0065716	332	35.4	1	85.5	63.9	31.6	37	50.1	eubacteria	fungi	1e-18	85.5	triacylglycerol_lipase	GO:0050253,GO:0004806	NA	NA	NA	6	15839	50.1	FALSE	FALSE	0	NA	NA	NA	NA	NA	NA	NA	NA	NA
RSORT0029356	560	43.5	67.8	89	65.1	41.2	93.6	50.1	protista	eubacteria	2e-21	93.6	scp-like_extracellular	GO:0005509	6	21869	50.1	6	23094	50.1	FALSE	FALSE	0	NA	NA	NA	NA	NA	NA	NA	NA	NA
RTART0012263	585	37.7	70.9	85.5	66.2	42	95.9	58.2	protista	eubacteria	3e-22	95.9	NA	NA	6	21869	50.1	6	23094	50.1	FALSE	FALSE	0	NA	NA	NA	NA	NA	NA	NA	NA	NA
RTART0047750	1018	34.7	1	90.1	35.4	1	32.7	55.4	eubacteria	fungi	3e-19	90.1	NA	NA	NA	NA	NA	6	7926	49.7	FALSE	FALSE	0	NA	NA	NA	NA	NA	NA	NA	NA	NA
RTART0047751	1095	34.7	1	89.7	35.8	1	32.7	55	eubacteria	fungi	4e-19	89.7	NA	NA	NA	NA	NA	6	7926	49.7	FALSE	FALSE	0	NA	NA	NA	NA	NA	NA	NA	NA	NA
RTART0047752	1053	34.7	1	89.7	35.8	1	32.7	55	eubacteria	fungi	3e-19	89.7	NA	NA	NA	NA	NA	6	7926	49.7	FALSE	FALSE	0	NA	NA	NA	NA	NA	NA	NA	NA	NA
RSORT0033252	1402	1	36.6	97.1	36.2	34.3	1	96.1	eubacteria	archaea	9e-21	97.1	NA	NA	NA	NA	NA	6	7926	49.7	FALSE	FALSE	0	NA	NA	NA	NA	NA	NA	NA	NA	NA
RTART0042983	1069	1	37	108	1	33.9	35.4	107	eubacteria	archaea	9e-26	108	NA	NA	NA	NA	NA	6	7926	49.7	FALSE	FALSE	0	NA	NA	NA	NA	NA	NA	NA	NA	NA
RTART0049468	1110	33.9	32.7	102	36.6	33.1	38.1	68.1	eubacteria	protista	2e-23	102	NA	NA	NA	NA	NA	6	7926	49.7	FALSE	FALSE	0	NA	NA	NA	NA	NA	NA	NA	NA	NA
RSORT0030068	533	33.1	1	82.8	35.4	1	33.5	49.7	eubacteria	fungi	3e-17	82.8	NA	NA	NA	NA	NA	6	7926	49.7	FALSE	FALSE	0	NA	NA	NA	NA	NA	NA	NA	NA	NA
RTART0049469	1047	34.3	32.3	102	36.6	33.1	38.1	67.7	eubacteria	protista	2e-23	102	NA	NA	NA	NA	NA	6	7926	49.7	FALSE	FALSE	0	NA	NA	NA	NA	NA	NA	NA	NA	NA
RSORT0025337	428	1	32	53.1	33.5	62	48.5	61	plants	eubacteria	2e-11	62	NA	NA	6	21408	49.4	6	23003	49.4	FALSE	FALSE	1	scaffold18736scaffold1277	761	87.2	4e-124	2	7121-6743;1289-1667	380;381	4e-124;8e-116	87.89;86.61
RTART0067959	249	1	1	46.6	32.3	50.4	40	49.4	plants	eubacteria	2e-07	50.4	NA	NA	6	21408	49.4	6	23003	49.4	FALSE	FALSE	0	NA	NA	NA	NA	NA	NA	NA	NA	NA
RSORT0019453	1316	47	42	95.9	1	33.1	43.1	48.9	eubacteria	metazoa	7e-19	95.9	NA	NA	6	20665	48.9	6	22824	48.9	FALSE	FALSE	1	scaffold14341	1319	91.4	0	1	3102-1787	1319	0	91.36
RTART0007324	1646	50.1	52.8	109	38.9	35.4	52.4	58.9	eubacteria	archaea	1e-22	109	NA	NA	6	20665	48.9	6	22824	48.9	FALSE	FALSE	1	scaffold14341	1619	88.8	0	1	3126-1511	1619	0	88.82
RSORT0017724	1621	40.4	1	40.8	40.4	1	91.7	51.3	protista	eubacteria	5e-18	91.7	NA	NA	6	20413	48.3	6	17978	48.3	FALSE	FALSE	0	NA	NA	NA	NA	NA	NA	NA	NA	NA
RTART0067321	499	1	33.5	33.5	33.5	33.5	49.3	48.3	protista	archaea	6e-06	49.3	NA	NA	6	20413	48.3	6	17978	48.3	FALSE	FALSE	0	NA	NA	NA	NA	NA	NA	NA	NA	NA
RSORT0037029	568	1	1	43.1	33.5	88.2	32	87.2	plants	eubacteria	1e-20	88.2	NA	NA	6	22556	57.8	6	13989	48.2	FALSE	FALSE	0	NA	NA	NA	NA	NA	NA	NA	NA	NA
RTART0034000	673	37.7	31.6	1	1	95.5	1	57.8	plants	metazoa	7e-23	95.5	protein	GO:0005507	6	22556	57.8	6	13989	48.2	FALSE	FALSE	1	scaffold9831	202	81.7	3e-37	1	2107-1911	202	3e-37	81.68
RSORT0037030	582	38.5	1	42.7	35	88.2	32	49.7	plants	eubacteria	2e-20	88.2	NA	NA	NA	NA	NA	6	13989	48.2	FALSE	FALSE	0	NA	NA	NA	NA	NA	NA	NA	NA	NA
RSORT0037031	544	40	1	39.3	35	88.2	32	48.2	plants	metazoa	1e-20	88.2	NA	NA	NA	NA	NA	6	13989	48.2	FALSE	FALSE	0	NA	NA	NA	NA	NA	NA	NA	NA	NA
RTART0033999	630	41.6	30	37	1	101	32	59.4	plants	metazoa	3e-25	101	NA	NA	NA	NA	NA	6	13989	48.2	FALSE	FALSE	1	scaffold9831	201	83.6	2e-43	1	2106-1911	201	2e-43	83.58
RSORT0035331	815	36.2	1	1	77.8	36.2	100	63.8	protista	fungi	7e-22	100	NA	NA	NA	NA	NA	6	18832	48.1	FALSE	FALSE	0	NA	NA	NA	NA	NA	NA	NA	NA	NA
RSORT0035332	777	36.2	30.8	1	73.9	36.2	84.3	48.1	protista	fungi	1e-16	84.3	NA	NA	NA	NA	NA	6	18832	48.1	FALSE	FALSE	0	NA	NA	NA	NA	NA	NA	NA	NA	NA
RTART0011255	260	42.4	46.2	95.9	111	32.3	42.7	68.6	fungi	eubacteria	3e-28	111	NA	NA	4	29655	68.6	6	4434	48	FALSE	FALSE	0	NA	NA	NA	NA	NA	NA	NA	NA	NA
RSORT0039889	2102	305	254	568	700	85.9	271	395	fungi	eubacteria	0	700	arylsulfatase	GO:0008152,GO:0008484	6	22768	378	6	4434	48	FALSE	FALSE	0	NA	NA	NA	NA	NA	NA	NA	NA	NA
RTART0058160	1924	296	253	560	674	85.1	265	378	fungi	eubacteria	0	674	arylsulfatase	GO:0008152,GO:0008484	6	22768	378	6	4434	48	FALSE	FALSE	0	NA	NA	NA	NA	NA	NA	NA	NA	NA
RTART0011256	481	44.7	56.2	123	156	34.7	49.7	111.3	fungi	eubacteria	3e-43	156	arylsulfatase	GO:0008152,GO:0008484	NA	NA	NA	6	4434	48	FALSE	FALSE	0	NA	NA	NA	NA	NA	NA	NA	NA	NA
RTART0058153	1026	62	84.3	216	281	52.8	90.9	219	fungi	eubacteria	3e-87	281	arylsulfatase	GO:0008152,GO:0008484	NA	NA	NA	6	4434	48	FALSE	FALSE	0	NA	NA	NA	NA	NA	NA	NA	NA	NA
RTART0058155	1097	288	176	343	389	85.9	189	101	fungi	eubacteria	5e-129	389	arylsulfatase	GO:0004065,GO:0044248	NA	NA	NA	6	4434	48	FALSE	FALSE	0	NA	NA	NA	NA	NA	NA	NA	NA	NA
RTART0058156	1086	62.8	87	227	288	59.7	98.6	225.2	fungi	eubacteria	6e-90	288	arylsulfatase	GO:0008152,GO:0008484	NA	NA	NA	6	4434	48	FALSE	FALSE	0	NA	NA	NA	NA	NA	NA	NA	NA	NA
RTART0058157	1054	61.2	82.8	215	277	52	87.8	215.8	fungi	eubacteria	8e-86	277	arylsulfatase	GO:0008152,GO:0008484	NA	NA	NA	6	4434	48	FALSE	FALSE	0	NA	NA	NA	NA	NA	NA	NA	NA	NA
RTART0058158	945	53.1	82.8	204	240	48.1	89	186.9	fungi	eubacteria	4e-72	240	arylsulfatase	GO:0004065,GO:0008152	NA	NA	NA	6	4434	48	FALSE	FALSE	0	NA	NA	NA	NA	NA	NA	NA	NA	NA
RTART0058159	1058	63.5	88.6	228	291	60.8	101	227.5	fungi	eubacteria	3e-91	291	arylsulfatase	GO:0008152,GO:0008484	NA	NA	NA	6	4434	48	FALSE	FALSE	0	NA	NA	NA	NA	NA	NA	NA	NA	NA
RTART0011049	415	135	93.2	155	183	68.9	99.8	48	fungi	eubacteria	2e-53	183	arylsulfatase	GO:0008484,GO:0008152	NA	NA	NA	6	4434	48	FALSE	FALSE	0	NA	NA	NA	NA	NA	NA	NA	NA	NA
RSORT0050590	269	1	1	1	1	28.9	48.5	47.5	protista	plants	4e-06	48.5	NA	NA	NA	NA	NA	6	16171	47.5	FALSE	FALSE	0	NA	NA	NA	NA	NA	NA	NA	NA	NA
RSORT0053218	1267	47.8	36.6	47.8	34.7	48.5	192	144.2	protista	plants	1e-52	192	NA	NA	NA	NA	NA	6	16171	47.5	FALSE	FALSE	0	NA	NA	NA	NA	NA	NA	NA	NA	NA
RTART0042076	1276	49.3	31.2	40.4	38.9	47	189	139.7	protista	metazoa	2e-51	189	NA	NA	NA	NA	NA	6	16171	47.5	FALSE	FALSE	0	NA	NA	NA	NA	NA	NA	NA	NA	NA
RTART0042077	1362	46.6	32.3	40	37.7	44.7	197	150.4	protista	metazoa	9e-57	197	NA	NA	NA	NA	NA	6	16171	47.5	FALSE	FALSE	0	NA	NA	NA	NA	NA	NA	NA	NA	NA
RSORT0027253	805	52	32.7	102	34.7	32.3	58.2	50	eubacteria	protista	2e-22	102	uracil-dna_glycosylase	GO:0003824	6	21633	50	6	15629	47.4	FALSE	FALSE	0	NA	NA	NA	NA	NA	NA	NA	NA	NA
RTART0022507	609	37.4	34.3	99	33.1	37	52	61.6	eubacteria	protista	1e-21	99	uracil-dna_glycosylase	GO:0006471,GO:0003956,GO:0016787	6	21633	50	6	15629	47.4	FALSE	FALSE	0	NA	NA	NA	NA	NA	NA	NA	NA	NA
RSORT0005049	851	48.1	35	95.5	34.7	34.3	64.3	47.4	eubacteria	protista	9e-20	95.5	uracil-dna_glycosylase	GO:0008152,GO:0003824	NA	NA	NA	6	15629	47.4	FALSE	FALSE	0	NA	NA	NA	NA	NA	NA	NA	NA	NA
RSORT0007825	621	41.2	32.3	90.5	38.9	33.1	36.6	49.3	eubacteria	metazoa	4e-20	90.5	NA	NA	NA	NA	NA	6	18215	47.3	FALSE	FALSE	0	NA	NA	NA	NA	NA	NA	NA	NA	NA
RTART0015907	713	34.3	34.3	81.6	34.7	32	34.3	47.3	eubacteria	fungi	8e-17	81.6	NA	NA	NA	NA	NA	6	18215	47.3	FALSE	FALSE	0	NA	NA	NA	NA	NA	NA	NA	NA	NA
RSORT0050560	224	47.8	30.4	57	95.1	54.7	51.6	47.3	fungi	eubacteria	6e-23	95.1	2og-fe_oxygenase	GO:0008026,GO:0003677,GO:0016706,GO:0005524,GO:0008270,GO:0055114	3	24927	47.3	6	18678	47.3	FALSE	FALSE	0	NA	NA	NA	NA	NA	NA	NA	NA	NA
RSORT0025324	1220	103	32.3	110	258	95.5	102	155	fungi	eubacteria	7e-80	258	clavaminate_synthase-like_protein	GO:0055114,GO:0016706	NA	NA	NA	6	18678	47.3	FALSE	FALSE	0	NA	NA	NA	NA	NA	NA	NA	NA	NA
RSORT0008575	631	42.7	41.2	123	119	35.8	73.9	80.3	eubacteria	fungi	3e-32	123	n-acetyltransferase_gcn5	GO:0008080	NA	NA	NA	6	9009	47	FALSE	FALSE	0	NA	NA	NA	NA	NA	NA	NA	NA	NA
RSORT0026013	895	38.1	37.7	129	118	40.4	70.9	90.9	eubacteria	fungi	1e-33	129	n-acetyltransferase_gcn5	GO:0008080	NA	NA	NA	6	9009	47	FALSE	FALSE	0	NA	NA	NA	NA	NA	NA	NA	NA	NA
RTART0021639	636	35.4	39.7	110	105	35	61.2	74.6	eubacteria	fungi	2e-27	110	n-acetyltransferase_gcn5	GO:0008080	NA	NA	NA	6	9009	47	FALSE	FALSE	0	NA	NA	NA	NA	NA	NA	NA	NA	NA
RSORT0026014	813	40	41.2	149	125	32.7	82.4	109	eubacteria	fungi	2e-41	149	n-acetyltransferase_gcn5	GO:0008080	NA	NA	NA	6	9009	47	FALSE	FALSE	0	NA	NA	NA	NA	NA	NA	NA	NA	NA
RSORT0046693	372	35.8	36.2	82.8	63.2	31.6	57.8	47	eubacteria	fungi	6e-18	82.8	n-acetyltransferase_gcn5	GO:0008080	NA	NA	NA	6	9009	47	FALSE	FALSE	0	NA	NA	NA	NA	NA	NA	NA	NA	NA
RSORT0048824	471	34.3	32.7	84	77.4	32	55.1	49.7	eubacteria	fungi	4e-18	84	n-acetyltransferase_gcn5	GO:0008080	NA	NA	NA	6	9009	47	FALSE	FALSE	0	NA	NA	NA	NA	NA	NA	NA	NA	NA
RTART0019584	537	34.3	30.4	79.7	87.8	34.3	67.4	53.5	fungi	eubacteria	1e-19	87.8	n-acetyltransferase_gcn5	GO:0008080	NA	NA	NA	6	9009	47	FALSE	FALSE	0	NA	NA	NA	NA	NA	NA	NA	NA	NA
RSORT0028139	1236	116	33.9	129	118	81.6	169	53	protista	eubacteria	2e-46	169	NA	NA	NA	NA	NA	6	18737	47	FALSE	FALSE	0	NA	NA	NA	NA	NA	NA	NA	NA	NA
RTART0046013	1295	111	35	129	110	74.7	158	47	protista	eubacteria	5e-42	158	NA	NA	NA	NA	NA	6	18737	47	FALSE	FALSE	0	NA	NA	NA	NA	NA	NA	NA	NA	NA
RSORT0027958	1011	1	92.4	233	1	32.3	1	232	eubacteria	archaea	7e-72	233	NA	NA	6	21704	180.2	6	18732	46.7	FALSE	FALSE	0	NA	NA	NA	NA	NA	NA	NA	NA	NA
RTART0053604	1073	40.8	90.1	221	1	32	1	180.2	eubacteria	archaea	6e-68	221	NA	NA	6	21704	180.2	6	18732	46.7	FALSE	FALSE	0	NA	NA	NA	NA	NA	NA	NA	NA	NA
RTART0015160	217	32.3	26.9	79	32	30	32.7	46.7	eubacteria	protista	3e-17	79	NA	NA	NA	NA	NA	6	18732	46.7	FALSE	FALSE	0	NA	NA	NA	NA	NA	NA	NA	NA	NA
RSORT0021919	1201	85.9	33.9	142	241	34.7	137	155.1	fungi	eubacteria	3e-73	241	partial	GO:0005975,GO:0005576,GO:0008810,GO:0030248	8	20996	155.1	6	4915	46.6	TRUE	FALSE	0	NA	NA	NA	NA	NA	NA	NA	NA	NA
RTART0030863	1195	87.4	33.5	150	245	33.5	139	157.6	fungi	eubacteria	2e-75	245	partial	GO:0005975,GO:0005576,GO:0008810,GO:0030248	8	20996	155.1	6	4915	46.6	TRUE	FALSE	0	NA	NA	NA	NA	NA	NA	NA	NA	NA
RTART0009765	837	83.6	32.7	144	246	1	134	162.4	fungi	eubacteria	2e-77	246	partial	GO:0005975,GO:0005576,GO:0008810,GO:0030248	NA	NA	NA	6	4915	46.6	FALSE	FALSE	0	NA	NA	NA	NA	NA	NA	NA	NA	NA
RTART0040407	1175	81.6	1	147	251	33.5	147	169.4	fungi	eubacteria	2e-78	251	NA	NA	NA	NA	NA	6	4915	46.6	FALSE	FALSE	0	NA	NA	NA	NA	NA	NA	NA	NA	NA
RTART0040409	889	35.8	33.5	156	259	33.9	146	223.2	fungi	eubacteria	3e-82	259	NA	NA	NA	NA	NA	6	4915	46.6	FALSE	FALSE	0	NA	NA	NA	NA	NA	NA	NA	NA	NA
RSORT0021671	860	63.9	35	153	262	34.3	133	198.1	fungi	eubacteria	4e-84	262	glycoside_hydrolase_family_45_protein	GO:0005975,GO:0005576,GO:0008810,GO:0030248	NA	NA	NA	6	4915	46.6	FALSE	FALSE	0	NA	NA	NA	NA	NA	NA	NA	NA	NA
RSORT0049925	402	32.7	31.2	47.8	87	32	41.6	54.3	fungi	eubacteria	2e-19	87	glycoside_hydrolase_family_45_protein	GO:0008810,GO:0030248,GO:0030245,GO:0005576	NA	NA	NA	6	4915	46.6	FALSE	FALSE	0	NA	NA	NA	NA	NA	NA	NA	NA	NA
RSORT0050596	252	33.1	27.7	58.2	79.7	29.3	50.1	46.6	fungi	eubacteria	2e-17	79.7	glycoside_hydrolase_family_45_protein	GO:0005975,GO:0005576,GO:0008810,GO:0030248	NA	NA	NA	6	4915	46.6	FALSE	FALSE	0	NA	NA	NA	NA	NA	NA	NA	NA	NA
RTART0008562	278	1	29.6	49.3	75.5	28.9	38.5	74.5	fungi	eubacteria	5e-16	75.5	NA	NA	NA	NA	NA	6	4915	46.6	FALSE	FALSE	0	NA	NA	NA	NA	NA	NA	NA	NA	NA
RTART0015778	793	1	32.7	130	225	33.9	119	224	fungi	eubacteria	2e-69	225	partial	GO:0005975,GO:0005576,GO:0008810,GO:0030248	NA	NA	NA	6	4915	46.6	FALSE	FALSE	0	NA	NA	NA	NA	NA	NA	NA	NA	NA
RTART0040413	899	1	30.4	150	267	33.5	125	266	fungi	eubacteria	2e-85	267	NA	NA	NA	NA	NA	6	4915	46.6	FALSE	FALSE	0	NA	NA	NA	NA	NA	NA	NA	NA	NA
RTART0040417	819	33.9	31.2	150	263	36.6	125	229.1	fungi	eubacteria	5e-84	263	NA	NA	NA	NA	NA	6	4915	46.6	FALSE	FALSE	0	NA	NA	NA	NA	NA	NA	NA	NA	NA
RSORT0016663	1516	38.5	33.5	392	60.5	55.1	235	353.5	eubacteria	protista	1e-128	392	vanadium-dependent_haloperoxidase	GO:0055114,GO:0016020,GO:0004601	6	20246	264.5	6	11941	46.6	FALSE	FALSE	0	NA	NA	NA	NA	NA	NA	NA	NA	NA
RTART0008435	1048	38.5	34.3	303	59.3	44.3	199	264.5	eubacteria	protista	4e-96	303	vanadium-dependent_haloperoxidase	GO:0055114,GO:0016020,GO:0004601	6	20246	264.5	6	11941	46.6	FALSE	FALSE	0	NA	NA	NA	NA	NA	NA	NA	NA	NA
RTART0008436	708	38.5	32	137	33.5	35	89	98.5	eubacteria	protista	4e-35	137	vanadium-dependent_haloperoxidase	GO:0055114,GO:0016020,GO:0004601	NA	NA	NA	6	11941	46.6	FALSE	FALSE	0	NA	NA	NA	NA	NA	NA	NA	NA	NA
RTART0014082	290	31.2	29.3	87.4	33.1	34.3	50.1	56.2	eubacteria	protista	6e-19	87.4	calcium-binding_protein	GO:0055114,GO:0005509,GO:0016020,GO:0004601	NA	NA	NA	6	11941	46.6	FALSE	FALSE	0	NA	NA	NA	NA	NA	NA	NA	NA	NA
RSORT0003139	263	31.6	32	78.2	35	32.7	63.9	46.6	eubacteria	protista	7e-16	78.2	vanadium-dependent_haloperoxidase	GO:0055114,GO:0016020,GO:0004601	NA	NA	NA	6	11941	46.6	FALSE	FALSE	0	NA	NA	NA	NA	NA	NA	NA	NA	NA
RTART0005882	706	37.7	37	258	55.1	46.6	173	220.3	eubacteria	protista	1e-80	258	vanadium-dependent_haloperoxidase	GO:0055114,GO:0016020,GO:0004601	NA	NA	NA	6	11941	46.6	FALSE	FALSE	0	NA	NA	NA	NA	NA	NA	NA	NA	NA
RSORT0000005	526	42.7	44.7	60.5	129	47.4	77.4	86.3	fungi	protista	3e-33	129	glycoside_hydrolase_family_32_protein	GO:0005975,GO:0004553	6	15443	86.3	6	17953	46.6	FALSE	FALSE	0	NA	NA	NA	NA	NA	NA	NA	NA	NA
RTART0027257	446	54.7	48.5	80.1	146	58.2	95.5	91.3	fungi	protista	1e-39	146	glycoside_hydrolase_family_32_protein	GO:0005975,GO:0004553	6	15443	86.3	6	17953	46.6	FALSE	FALSE	1	scaffold21701	447	84.3	3e-120	1	1710-2153	447	3e-120	84.34
RTART0066267	307	33.9	33.1	42	80.5	35.4	50.4	46.6	fungi	protista	1e-16	80.5	glycoside_hydrolase_family_32_protein	GO:0005975,GO:0004553	NA	NA	NA	6	17953	46.6	FALSE	FALSE	0	NA	NA	NA	NA	NA	NA	NA	NA	NA
RSORT0021001	528	35	29.3	81.3	58.2	1	33.1	46.3	eubacteria	fungi	5e-17	81.3	NA	NA	6	20886	46.3	6	13872	46.3	FALSE	FALSE	0	NA	NA	NA	NA	NA	NA	NA	NA	NA
RTART0031231	593	1	30.8	86.3	65.5	32	34.7	85.3	eubacteria	fungi	2e-18	86.3	NA	NA	6	20886	46.3	6	13872	46.3	FALSE	FALSE	0	NA	NA	NA	NA	NA	NA	NA	NA	NA
RSORT0029992	551	33.5	29.6	96.7	70.1	1	34.7	63.2	eubacteria	fungi	2e-22	96.7	NA	NA	6	21945	53.5	6	13872	46.3	FALSE	FALSE	0	NA	NA	NA	NA	NA	NA	NA	NA	NA
RTART0028267	576	36.6	30.8	90.1	67	33.9	35.4	53.5	eubacteria	fungi	5e-20	90.1	NA	NA	6	21945	53.5	6	13872	46.3	FALSE	FALSE	0	NA	NA	NA	NA	NA	NA	NA	NA	NA
RTART0058556	2562	60.8	101	107	1	73.2	92.4	46.2	eubacteria	archaea	7e-23	107	NA	NA	NA	NA	NA	6	13849	46.2	FALSE	FALSE	1	scaffold25328	2322	90.7	0	3	3002-4317;4630-5237;1989-2376	1318;612;392	0;0;3e-132	91.5;90.2;88.78
RTART0058557	2426	65.9	118	118	40.4	67.8	96.3	52.1	archaea	eubacteria	2e-27	118	NA	NA	NA	NA	NA	6	13849	46.2	FALSE	FALSE	1	scaffold25328	1345	79.5	0	1	3002-4314	1345	0	79.55
RTART0058558	2181	60.8	101	107	37.4	73.2	92.4	46.2	eubacteria	archaea	4e-23	107	NA	NA	NA	NA	NA	6	13849	46.2	FALSE	FALSE	1	scaffold25328	2157	90.9	0	3	3002-4317;4630-5074;1989-2376	1318;447;392	0;4e-170;3e-132	91.5;91.05;88.78
RSORT0023616	391	34.3	32	80.1	34.3	30.4	1	45.8	eubacteria	metazoa	9e-17	80.1	NA	NA	6	21193	45.8	6	13674	45.8	FALSE	FALSE	0	NA	NA	NA	NA	NA	NA	NA	NA	NA
RTART0014441	423	32	1	86.3	1	34.3	32	54.3	eubacteria	plants	7e-19	86.3	NA	NA	6	21193	45.8	6	13674	45.8	FALSE	FALSE	0	NA	NA	NA	NA	NA	NA	NA	NA	NA
RSORT0004050	721	35.8	42	128	1	32.7	40	92.2	eubacteria	archaea	3e-33	128	NA	NA	3	17115	92.2	6	13674	45.8	FALSE	FALSE	0	NA	NA	NA	NA	NA	NA	NA	NA	NA
RSORT0011959	750	1	31.6	112	1	1	32.3	111	eubacteria	protista	2e-27	112	NA	NA	3	19323	111	6	13674	45.8	FALSE	FALSE	0	NA	NA	NA	NA	NA	NA	NA	NA	NA
RTART0014440	555	1	34.7	68.9	1	29.3	1	67.9	eubacteria	archaea	2e-12	68.9	NA	NA	NA	NA	NA	6	13674	45.8	FALSE	FALSE	0	NA	NA	NA	NA	NA	NA	NA	NA	NA
RSORT0004293	593	33.1	52	85.5	1	32	46.2	52.4	eubacteria	archaea	6e-18	85.5	hypothetical_protein_COCOR_05487	GO:0005975,GO:0004553	6	17200	47.3	6	4905	45.5	FALSE	FALSE	0	NA	NA	NA	NA	NA	NA	NA	NA	NA
RTART0014610	596	37	57	84.3	1	1	45.1	47.3	eubacteria	archaea	2e-17	84.3	NA	NA	6	17200	47.3	6	4905	45.5	FALSE	FALSE	0	NA	NA	NA	NA	NA	NA	NA	NA	NA
RSORT0037203	844	1	106	176	38.1	1	68.6	175	eubacteria	archaea	1e-50	176	glycoside_hydrolase	GO:0005975,GO:0004553	6	22573	139.7	6	4905	45.5	FALSE	FALSE	0	NA	NA	NA	NA	NA	NA	NA	NA	NA
RTART0040514	906	34.3	94.7	174	36.6	33.9	63.2	139.7	eubacteria	archaea	7e-50	174	NA	NA	6	22573	139.7	6	4905	45.5	FALSE	FALSE	0	NA	NA	NA	NA	NA	NA	NA	NA	NA
RTART0029118	1005	37.7	110	178	37	1	82.4	140.3	eubacteria	archaea	8e-51	178	membrane-bound_serine_protease	GO:0005975,GO:0004553	NA	NA	NA	6	4905	45.5	FALSE	FALSE	0	NA	NA	NA	NA	NA	NA	NA	NA	NA
RTART0040515	830	34.3	96.7	177	36.6	33.5	64.3	142.7	eubacteria	archaea	2e-51	177	NA	NA	NA	NA	NA	6	4905	45.5	FALSE	FALSE	0	NA	NA	NA	NA	NA	NA	NA	NA	NA
RSORT0037202	904	1	106	176	38.1	1	68.6	175	eubacteria	archaea	2e-50	176	glycoside_hydrolase	GO:0005975,GO:0004553	NA	NA	NA	6	4905	45.5	FALSE	FALSE	0	NA	NA	NA	NA	NA	NA	NA	NA	NA
RSORT0045026	1137	1	105	156	34.3	1	85.1	155	eubacteria	archaea	3e-45	156	glycoside_hydrolase	GO:0005975,GO:0004553	NA	NA	NA	6	4905	45.5	FALSE	FALSE	0	NA	NA	NA	NA	NA	NA	NA	NA	NA
RSORT0045027	1176	1	105	156	34.3	1	85.1	155	eubacteria	archaea	3e-45	156	glycoside_hydrolase	GO:0005975,GO:0004553	NA	NA	NA	6	4905	45.5	FALSE	FALSE	0	NA	NA	NA	NA	NA	NA	NA	NA	NA
RSORT0045028	470	32.7	32.7	78.2	1	31.2	1	45.5	eubacteria	metazoa	1e-15	78.2	hypothetical_protein	GO:0005975,GO:0004553	NA	NA	NA	6	4905	45.5	FALSE	FALSE	0	NA	NA	NA	NA	NA	NA	NA	NA	NA
RTART0017162	548	34.3	64.7	121	35.4	32.7	68.9	86.7	eubacteria	protista	3e-31	121	glycoside_hydrolase	GO:0005975,GO:0004553	NA	NA	NA	6	4905	45.5	FALSE	FALSE	0	NA	NA	NA	NA	NA	NA	NA	NA	NA
RTART0049504	1013	35.8	85.5	160	38.5	32.3	71.2	124.2	eubacteria	archaea	4e-44	160	glycoside_hydrolase	GO:0005975,GO:0004553	NA	NA	NA	6	4905	45.5	FALSE	FALSE	0	NA	NA	NA	NA	NA	NA	NA	NA	NA
RSORT0032933	1052	37.7	111	68.6	54.7	49.7	79.3	73.3	archaea	protista	1e-26	111	amidohydrolase	GO:0050270	6	22198	52	6	13962	45.4	FALSE	FALSE	0	NA	NA	NA	NA	NA	NA	NA	NA	NA
RTART0006454	437	36.2	88.2	51.2	41.6	42	69.3	52	archaea	protista	3e-20	88.2	amidohydrolase	GO:0004131	6	22198	52	6	13962	45.4	FALSE	FALSE	0	NA	NA	NA	NA	NA	NA	NA	NA	NA
RSORT0032932	1564	37.4	156	70.9	60.5	49.3	84.3	118.6	archaea	protista	2e-41	156	amidohydrolase	GO:0016810	6	22197	112.8	6	13962	45.4	FALSE	FALSE	0	NA	NA	NA	NA	NA	NA	NA	NA	NA
RTART0033262	1484	36.2	149	62.8	58.2	47.8	58.9	112.8	archaea	eubacteria	4e-39	149	amidohydrolase	GO:0016810	6	22197	112.8	6	13962	45.4	FALSE	FALSE	0	NA	NA	NA	NA	NA	NA	NA	NA	NA
RTART0003925	431	37	82.4	36.2	33.5	32	35	45.4	archaea	metazoa	2e-18	82.4	cytosine_deaminase-like_metal-dependent_hydrolase	GO:0004131,GO:0008892	NA	NA	NA	6	13962	45.4	FALSE	FALSE	0	NA	NA	NA	NA	NA	NA	NA	NA	NA
RSORT0006486	506	33.9	37.4	88.2	37.4	32.3	35	54.3	eubacteria	archaea	5e-20	88.2	xylanase	GO:0045493,GO:0000166,GO:0016301,GO:0050688	6	17897	45.4	6	22219	45.4	FALSE	FALSE	0	NA	NA	NA	NA	NA	NA	NA	NA	NA
RTART0021337	553	34.7	1	80.1	1	1	35	45.4	eubacteria	protista	1e-16	80.1	xylanase	GO:0050688,GO:0045493	6	17897	45.4	6	22219	45.4	FALSE	FALSE	0	NA	NA	NA	NA	NA	NA	NA	NA	NA
RSORT0024010	919	37.4	1	115	141	32	36.2	103.6	fungi	eubacteria	8e-39	141	NA	NA	6	21249	103.6	6	15942	45.2	FALSE	FALSE	0	NA	NA	NA	NA	NA	NA	NA	NA	NA
RTART0026395	1044	1	33.1	107	140	1	34.7	139	fungi	eubacteria	5e-38	140	NA	NA	6	21249	103.6	6	15942	45.2	FALSE	FALSE	0	NA	NA	NA	NA	NA	NA	NA	NA	NA
RSORT0024009	938	37.4	1	115	141	1	36.2	103.6	fungi	eubacteria	1e-38	141	NA	NA	NA	NA	NA	6	15942	45.2	FALSE	FALSE	0	NA	NA	NA	NA	NA	NA	NA	NA	NA
RTART0010939	214	1	26.6	46.2	38.1	29.3	32.7	45.2	eubacteria	fungi	1e-05	46.2	NA	NA	NA	NA	NA	6	15942	45.2	FALSE	FALSE	0	NA	NA	NA	NA	NA	NA	NA	NA	NA
RSORT0050687	416	1	29.3	1	1	58.9	30.8	57.9	plants	protista	9e-11	58.9	NA	NA	6	24985	45.1	6	23573	45.1	FALSE	FALSE	1	scaffold8423	335	86.3	2e-96	1	6962-7290	335	2e-96	86.27
RTART0023273	368	35	32.3	33.9	40.4	80.1	34.7	45.1	plants	fungi	3e-17	80.1	NA	NA	6	24985	45.1	6	23573	45.1	FALSE	FALSE	1	scaffold8423	365	84.1	7e-91	1	7313-6960	365	7e-91	84.11
RTART0068440	313	34.3	53.9	79.3	32.7	32.3	30.4	45	eubacteria	archaea	5e-16	79.3	zinc_carboxypeptidase	GO:0006508,GO:0004181,GO:0008270,GO:0003950,GO:0006471	NA	NA	NA	6	15913	45	FALSE	FALSE	0	NA	NA	NA	NA	NA	NA	NA	NA	NA
RSORT0021799	1552	54.3	242	292	42	37.4	50.4	237.7	eubacteria	archaea	3e-90	292	zinc_carboxypeptidase	GO:0006508,GO:0004181,GO:0008270	NA	NA	NA	6	15913	45	FALSE	FALSE	0	NA	NA	NA	NA	NA	NA	NA	NA	NA
RTART0008595	350	50.8	94.7	120	41.2	35	49.7	69.2	eubacteria	archaea	7e-31	120	zinc_carboxypeptidase	GO:0006508,GO:0004181,GO:0008270,GO:0003950,GO:0006471	NA	NA	NA	6	15913	45	FALSE	FALSE	0	NA	NA	NA	NA	NA	NA	NA	NA	NA
RSORT0035043	871	51.2	1	115	35	33.5	61.6	63.8	eubacteria	protista	1e-26	115	uracil-dna_glycosylase	GO:0008152,GO:0003824	6	22396	44.8	6	23187	44.8	FALSE	FALSE	0	NA	NA	NA	NA	NA	NA	NA	NA	NA
RTART0018509	1623	71.2	33.9	116	40.4	52	69.3	44.8	eubacteria	metazoa	1e-25	116	uracil-dna_glycosylase	GO:0008152,GO:0003824	6	22396	44.8	6	23187	44.8	FALSE	FALSE	0	NA	NA	NA	NA	NA	NA	NA	NA	NA
RSORT0033907	1498	43.9	79.7	143	213	139	63.9	169.1	fungi	eubacteria	1e-60	213	NA	NA	6	22293	48.5	6	16053	44.7	FALSE	FALSE	0	NA	NA	NA	NA	NA	NA	NA	NA	NA
RTART0023851	576	36.2	42	66.6	84.7	70.1	35	48.5	fungi	plants	4e-17	84.7	NA	NA	6	22293	48.5	6	16053	44.7	FALSE	FALSE	0	NA	NA	NA	NA	NA	NA	NA	NA	NA
RTART0004150	322	33.1	35.4	50.1	77.8	39.7	33.9	44.7	fungi	eubacteria	8e-16	77.8	fad_dependent_oxidoreductase	GO:0055114,GO:0016491	NA	NA	NA	6	16053	44.7	FALSE	FALSE	0	NA	NA	NA	NA	NA	NA	NA	NA	NA
RSORT0017541	552	34.7	1	78.6	35.4	1	76.6	43.9	eubacteria	protista	3e-16	78.6	NA	NA	6	20385	43.9	6	22753	43.9	FALSE	FALSE	0	NA	NA	NA	NA	NA	NA	NA	NA	NA
RTART0002700	550	1	1	86.7	33.5	31.6	85.1	85.7	eubacteria	protista	2e-19	86.7	ykud_domain-containing_protein	GO:0016740	6	20385	43.9	6	22753	43.9	FALSE	FALSE	0	NA	NA	NA	NA	NA	NA	NA	NA	NA
RSORT0018666	926	36.2	82	94.7	155	33.1	32.3	118.8	fungi	eubacteria	6e-43	155	carbon-nitrogen_hydrolase	GO:0005737,GO:0036361,GO:0006208,GO:0016812	6	20560	43.6	6	18532	43.6	FALSE	FALSE	0	NA	NA	NA	NA	NA	NA	NA	NA	NA
RTART0009184	406	35.4	40.8	70.9	79	33.9	33.5	43.6	fungi	eubacteria	1e-16	79	NA	NA	6	20560	43.6	6	18532	43.6	FALSE	FALSE	0	NA	NA	NA	NA	NA	NA	NA	NA	NA
RTART0036980	309	32.3	41.2	49.7	91.7	32.3	33.1	59.4	fungi	eubacteria	2e-21	91.7	carbon-nitrogen_hydrolase	GO:0005737,GO:0006208,GO:0016812,GO:0016855	NA	NA	NA	6	18532	43.6	FALSE	FALSE	0	NA	NA	NA	NA	NA	NA	NA	NA	NA
RSORT0045893	895	33.9	31.6	83.2	1	34.3	1	49.3	eubacteria	plants	6e-17	83.2	NA	NA	6	23133	49.3	6	5478	43.5	FALSE	FALSE	0	NA	NA	NA	NA	NA	NA	NA	NA	NA
RTART0021473	809	35.4	32.7	85.1	34.3	33.9	33.1	49.7	eubacteria	metazoa	8e-18	85.1	NA	NA	6	23133	49.3	6	5478	43.5	FALSE	FALSE	0	NA	NA	NA	NA	NA	NA	NA	NA	NA
RTART0021472	794	35.4	32.7	85.1	34.3	33.9	33.1	49.7	eubacteria	metazoa	8e-18	85.1	NA	NA	NA	NA	NA	6	5478	43.5	FALSE	FALSE	0	NA	NA	NA	NA	NA	NA	NA	NA	NA
RTART0028728	380	1	30	50.4	32	31.6	33.1	49.4	eubacteria	protista	1e-06	50.4	NA	NA	NA	NA	NA	6	5478	43.5	FALSE	FALSE	0	NA	NA	NA	NA	NA	NA	NA	NA	NA
RSORT0011854	473	1	29.6	61.2	34.7	31.6	34.7	60.2	eubacteria	fungi	5e-10	61.2	NA	NA	NA	NA	NA	6	5478	43.5	FALSE	FALSE	0	NA	NA	NA	NA	NA	NA	NA	NA	NA
RSORT0020007	592	37.4	31.2	80.9	32.3	35.8	35	43.5	eubacteria	metazoa	1e-16	80.9	NA	NA	NA	NA	NA	6	5478	43.5	FALSE	FALSE	0	NA	NA	NA	NA	NA	NA	NA	NA	NA
RTART0003526	755	1	29.6	65.9	33.5	1	32.3	64.9	eubacteria	fungi	3e-11	65.9	NA	NA	NA	NA	NA	6	5478	43.5	FALSE	FALSE	0	NA	NA	NA	NA	NA	NA	NA	NA	NA
RSORT0027237	340	51.2	30	94.7	80.9	81.6	57.8	43.5	eubacteria	plants	4e-22	94.7	glycosyl_transferase	GO:0016757	6	21631	43.5	6	15976	43.5	FALSE	FALSE	0	NA	NA	NA	NA	NA	NA	NA	NA	NA
RTART0007618	683	34.7	1	96.3	81.3	65.9	49.7	61.6	eubacteria	fungi	3e-21	96.3	glycosyl_transferase	GO:0016757	6	21631	43.5	6	15976	43.5	FALSE	FALSE	0	NA	NA	NA	NA	NA	NA	NA	NA	NA
RSORT0027238	1158	93.6	35	213	164	135	87.4	119.4	eubacteria	fungi	1e-63	213	glycosyl_transferase	GO:0016757	NA	NA	NA	6	15976	43.5	FALSE	FALSE	0	NA	NA	NA	NA	NA	NA	NA	NA	NA
RSORT0010524	1877	244	216	218	405	196	223	161	fungi	metazoa	3e-132	405	sugar_transporter	GO:0022891,GO:0016021,GO:0055085,GO:0008643	6	18981	161	6	11997	43.3	FALSE	FALSE	0	NA	NA	NA	NA	NA	NA	NA	NA	NA
RTART0031342	1854	277	254	238	449	231	268	172	fungi	metazoa	2e-149	449	sugar_transporter	GO:0022891,GO:0016021,GO:0055085,GO:0008643	6	18981	161	6	11997	43.3	FALSE	FALSE	0	NA	NA	NA	NA	NA	NA	NA	NA	NA
RSORT0051802	356	77	70.9	82	128	76.3	78.2	51	fungi	eubacteria	8e-34	128	high-affinity_glucose_transporter	GO:0022891,GO:0016021,GO:0055085,GO:0008643	NA	NA	NA	6	11997	43.3	FALSE	FALSE	1	scaffold11473	359	87.5	5e-112	1	2826-3179	359	5e-112	87.47
RTART0031343	1493	225	205	209	377	197	219	152	fungi	metazoa	5e-123	377	sugar_transporter	GO:0022891,GO:0016021,GO:0055085,GO:0008643	NA	NA	NA	6	11997	43.3	FALSE	FALSE	0	NA	NA	NA	NA	NA	NA	NA	NA	NA
RTART0068779	374	74.7	70.5	72	118	75.9	84.7	43.3	fungi	protista	2e-30	118	mfs_sugar	GO:0022891,GO:0016021,GO:0055085,GO:0008643	NA	NA	NA	6	11997	43.3	FALSE	FALSE	0	NA	NA	NA	NA	NA	NA	NA	NA	NA
RSORT0008120	889	37.4	34.3	80.1	43.9	55.5	46.6	42.7	eubacteria	plants	5e-16	80.1	NA	NA	NA	NA	NA	6	18227	42.7	FALSE	FALSE	0	NA	NA	NA	NA	NA	NA	NA	NA	NA
RTART0042899	684	1	33.1	73.6	32.3	32.7	33.9	72.6	eubacteria	protista	6e-14	73.6	NA	NA	NA	NA	NA	6	18227	42.7	FALSE	FALSE	0	NA	NA	NA	NA	NA	NA	NA	NA	NA
RTART0042900	716	1	29.3	58.2	32.7	1	40	57.2	eubacteria	protista	1e-08	58.2	NA	NA	NA	NA	NA	6	18227	42.7	FALSE	FALSE	0	NA	NA	NA	NA	NA	NA	NA	NA	NA
RSORT0036222	1007	35.4	1	82	33.9	32.3	37	46.6	eubacteria	protista	2e-16	82	NA	NA	6	22501	46.6	6	6176	42.4	FALSE	FALSE	0	NA	NA	NA	NA	NA	NA	NA	NA	NA
RTART0029667	1028	34.7	30.8	89.7	1	1	40.8	55	eubacteria	protista	5e-19	89.7	NA	NA	6	22501	46.6	6	6176	42.4	FALSE	FALSE	0	NA	NA	NA	NA	NA	NA	NA	NA	NA
RTART0037662	1077	32.7	1	80.1	34.7	33.1	33.9	47.4	eubacteria	fungi	1e-15	80.1	NA	NA	NA	NA	NA	6	6176	42.4	FALSE	FALSE	0	NA	NA	NA	NA	NA	NA	NA	NA	NA
RTART0037664	1030	34.7	1	86.7	39.7	32	34.7	52	eubacteria	fungi	6e-18	86.7	NA	NA	NA	NA	NA	6	6176	42.4	FALSE	FALSE	0	NA	NA	NA	NA	NA	NA	NA	NA	NA
RSORT0036223	1086	35.4	1	77.8	33.9	33.5	36.2	42.4	eubacteria	protista	1e-14	77.8	NA	NA	NA	NA	NA	6	6176	42.4	FALSE	FALSE	0	NA	NA	NA	NA	NA	NA	NA	NA	NA
RSORT0038640	1037	35	32.7	84	1	1	39.3	49	eubacteria	protista	4e-17	84	NA	NA	NA	NA	NA	6	6176	42.4	FALSE	FALSE	0	NA	NA	NA	NA	NA	NA	NA	NA	NA
RSORT0038641	1071	35	32.7	84	1	1	39.3	49	eubacteria	protista	5e-17	84	NA	NA	NA	NA	NA	6	6176	42.4	FALSE	FALSE	0	NA	NA	NA	NA	NA	NA	NA	NA	NA
RTART0002441	955	1	33.1	74.7	36.6	35.4	35.4	73.7	eubacteria	fungi	7e-14	74.7	NA	NA	NA	NA	NA	6	6176	42.4	FALSE	FALSE	0	NA	NA	NA	NA	NA	NA	NA	NA	NA
RTART0037663	1046	1	1	86.7	36.6	35.4	37	85.7	eubacteria	protista	6e-18	86.7	NA	NA	NA	NA	NA	6	6176	42.4	FALSE	FALSE	0	NA	NA	NA	NA	NA	NA	NA	NA	NA
RTART0002433	862	37	54.7	87.4	48.9	64.3	38.9	50.4	eubacteria	plants	1e-18	87.4	NA	NA	NA	NA	NA	6	13649	42.4	FALSE	FALSE	0	NA	NA	NA	NA	NA	NA	NA	NA	NA
RTART0007956	836	36.2	49.7	84.3	51.6	62.4	37.4	48.1	eubacteria	plants	1e-17	84.3	NA	NA	NA	NA	NA	6	13649	42.4	FALSE	FALSE	0	NA	NA	NA	NA	NA	NA	NA	NA	NA
RTART0014034	905	40	59.7	82.4	46.2	56.2	39.3	42.4	eubacteria	archaea	1e-16	82.4	NA	NA	NA	NA	NA	6	13649	42.4	FALSE	FALSE	0	NA	NA	NA	NA	NA	NA	NA	NA	NA
RSORT0037556	2124	37.7	112	241	90.1	125	99	203.3	eubacteria	plants	3e-69	241	gtp_cyclohydrolase_ii	GO:0003935,GO:0009231,GO:0005525,GO:0008270	6	22609	180.4	6	18864	42.4	FALSE	FALSE	0	NA	NA	NA	NA	NA	NA	NA	NA	NA
RTART0053457	2097	36.6	112	217	82.8	118	97.1	180.4	eubacteria	plants	1e-60	217	gtp_cyclohydrolase	GO:0003935,GO:0009231,GO:0005525,GO:0008270	6	22609	180.4	6	18864	42.4	FALSE	FALSE	0	NA	NA	NA	NA	NA	NA	NA	NA	NA
RTART0053456	552	33.1	33.5	75.5	33.9	33.5	33.1	42.4	eubacteria	fungi	8e-14	75.5	gtp_cyclohydrolase	GO:0009231,GO:0003935	NA	NA	NA	6	18864	42.4	FALSE	FALSE	0	NA	NA	NA	NA	NA	NA	NA	NA	NA
RSORT0017428	1367	43.1	33.5	91.7	36.6	36.6	51.6	48.6	eubacteria	protista	2e-17	91.7	uracil-dna_glycosylase	GO:0016787,GO:0008152	6	20369	42	6	18507	42	FALSE	FALSE	0	NA	NA	NA	NA	NA	NA	NA	NA	NA
RTART0018416	1343	43.1	35	85.1	35.4	33.5	45.8	42	eubacteria	protista	2e-15	85.1	uracil-dna_glycosylase	GO:0008152,GO:0003824	6	20369	42	6	18507	42	FALSE	FALSE	0	NA	NA	NA	NA	NA	NA	NA	NA	NA
RSORT0001139	406	37.4	35.4	69.7	40.4	42.4	79.3	41.9	protista	eubacteria	6e-16	79.3	fad-binding_protein	GO:0050660,GO:0050105,GO:0016020,GO:0008762,GO:0032259,GO:0055114,GO:0003885,GO:0008168	6	15918	41.9	6	17996	41.9	FALSE	FALSE	1	scaffold_1898	413	85.2	4e-114	1	28366-28771	413	4e-114	85.23
RTART0006147	390	37.7	40.4	81.3	48.5	42.4	101	63.3	protista	eubacteria	1e-23	101	fad-binding_protein	GO:0050660,GO:0016020,GO:0008762,GO:0055114,GO:0003885	6	15918	41.9	6	17996	41.9	FALSE	FALSE	1	scaffold_1898	393	88.3	3e-130	1	28539-28928	393	3e-130	88.3
RSORT0013390	893	60.5	77	239	56.2	37.4	82.8	178.5	eubacteria	protista	3e-68	239	na-ca_exchanger_integrin-beta4	GO:0016021,GO:0005509,GO:0007229	6	19615	82.7	6	10325	41.2	FALSE	FALSE	0	NA	NA	NA	NA	NA	NA	NA	NA	NA
RTART0011138	433	39.3	51.2	122	37.4	31.6	56.6	82.7	eubacteria	protista	9e-30	122	ig_domain-containing_calcium-binding_-gap_repeat_protein	GO:0016021,GO:0005509,GO:0007229	6	19615	82.7	6	10325	41.2	FALSE	FALSE	0	NA	NA	NA	NA	NA	NA	NA	NA	NA
RTART0022173	343	33.5	35	74.7	33.9	31.2	45.4	41.2	eubacteria	protista	6e-14	74.7	ig_domain-containing_calcium-binding_-gap_repeat_protein	GO:0005509,GO:0016020	NA	NA	NA	6	10325	41.2	FALSE	FALSE	0	NA	NA	NA	NA	NA	NA	NA	NA	NA
RTART0022174	582	43.9	51.6	158	42	33.9	64.7	114.1	eubacteria	protista	9e-42	158	na-ca_exchanger_integrin-beta4	GO:0016021,GO:0005509,GO:0007229	NA	NA	NA	6	10325	41.2	FALSE	FALSE	0	NA	NA	NA	NA	NA	NA	NA	NA	NA
RSORT0004261	985	49.7	85.5	214	51.2	35.8	102	164.3	eubacteria	protista	4e-60	214	ig_domain-containing_calcium-binding_-gap_repeat_protein	GO:0016021,GO:0005509,GO:0007229	NA	NA	NA	6	10325	41.2	FALSE	FALSE	0	NA	NA	NA	NA	NA	NA	NA	NA	NA
RSORT0013389	751	40	37.7	119	40.8	34.7	54.3	79	eubacteria	protista	2e-27	119	na-ca_exchanger_integrin-beta4	GO:0016021,GO:0005509,GO:0007229	NA	NA	NA	6	10325	41.2	FALSE	FALSE	0	NA	NA	NA	NA	NA	NA	NA	NA	NA
RSORT0033151	1246	65.9	83.2	137	1	48.1	50.8	71.1	eubacteria	archaea	2e-32	137	NA	NA	NA	NA	NA	6	10415	41.2	FALSE	FALSE	0	NA	NA	NA	NA	NA	NA	NA	NA	NA
RTART0020233	709	50.4	71.6	95.1	35.8	49.7	46.6	44.7	eubacteria	archaea	2e-19	95.1	NA	NA	NA	NA	NA	6	10415	41.2	FALSE	FALSE	0	NA	NA	NA	NA	NA	NA	NA	NA	NA
RTART0028698	309	49.7	61.6	90.9	1	40	52	41.2	eubacteria	archaea	1e-19	90.9	nhl_repeat_containing_protein	GO:0000272	NA	NA	NA	6	10415	41.2	FALSE	FALSE	0	NA	NA	NA	NA	NA	NA	NA	NA	NA
RTART0028703	614	53.9	53.9	101	35.4	39.3	51.2	47.1	eubacteria	metazoa	4e-22	101	NA	NA	NA	NA	NA	6	10415	41.2	FALSE	FALSE	0	NA	NA	NA	NA	NA	NA	NA	NA	NA
RSORT0033150	1195	65.9	83.2	137	1	48.1	50.8	71.1	eubacteria	archaea	2e-32	137	NA	NA	NA	NA	NA	6	10415	41.2	FALSE	FALSE	0	NA	NA	NA	NA	NA	NA	NA	NA	NA
RTART0043362	1292	76.6	91.7	159	34.3	63.5	62.8	82.4	eubacteria	archaea	1e-39	159	NA	NA	NA	NA	NA	6	10415	41.2	FALSE	FALSE	0	NA	NA	NA	NA	NA	NA	NA	NA	NA
RSORT0014720	1151	89.4	37.4	1	149	80.1	107	59.6	fungi	protista	7e-39	149	ring_finger_protein	GO:0008270	NA	NA	NA	6	12031	41.2	FALSE	FALSE	0	NA	NA	NA	NA	NA	NA	NA	NA	NA
RTART0023836	1116	87.8	32.3	36.2	129	73.6	88.6	41.2	fungi	protista	3e-31	129	NA	NA	NA	NA	NA	6	12031	41.2	FALSE	FALSE	0	NA	NA	NA	NA	NA	NA	NA	NA	NA
RSORT0021116	1229	80.1	1	34.3	129	83.6	90.1	48.9	fungi	protista	8e-32	129	NA	NA	NA	NA	NA	6	12031	41.2	FALSE	FALSE	0	NA	NA	NA	NA	NA	NA	NA	NA	NA
RTART0031064	1193	84.7	32.7	39.3	135	87	92.4	50.3	fungi	protista	6e-34	135	ring_finger_protein	GO:0046872	NA	NA	NA	6	12031	41.2	FALSE	FALSE	0	NA	NA	NA	NA	NA	NA	NA	NA	NA
RSORT0021367	884	78.2	63.2	138	89	66.6	91.3	59.8	eubacteria	protista	2e-36	138	methyltransferase_small	GO:0008168,GO:0032259	NA	NA	NA	6	10357	41	FALSE	FALSE	0	NA	NA	NA	NA	NA	NA	NA	NA	NA
RTART0037121	970	70.5	67.4	120	77.4	68.2	77	49.5	eubacteria	fungi	1e-29	120	et_mtases_superfamily	GO:0008168,GO:0032259	NA	NA	NA	6	10357	41	FALSE	FALSE	0	NA	NA	NA	NA	NA	NA	NA	NA	NA
RTART0037120	904	79	63.9	120	79.7	63.5	77.8	41	eubacteria	fungi	1e-29	120	methyltransferase_small	GO:0008168,GO:0032259	NA	NA	NA	6	10357	41	FALSE	FALSE	0	NA	NA	NA	NA	NA	NA	NA	NA	NA
RTART0037122	953	79	63.9	120	79.7	63.5	77.8	41	eubacteria	fungi	2e-29	120	methyltransferase_small	GO:0008168,GO:0032259	NA	NA	NA	6	10357	41	FALSE	FALSE	0	NA	NA	NA	NA	NA	NA	NA	NA	NA
RTART0037124	983	79.3	63.9	121	80.1	58.9	77.4	41.7	eubacteria	fungi	7e-30	121	et_mtases_superfamily	GO:0008168,GO:0032259	NA	NA	NA	6	10357	41	FALSE	FALSE	0	NA	NA	NA	NA	NA	NA	NA	NA	NA
RSORT0033257	845	36.2	63.2	77.4	1	35.8	43.9	41.2	eubacteria	archaea	7e-15	77.4	2_-5_rna_ligase	GO:0016874	6	22229	40.9	6	23157	40.9	FALSE	FALSE	0	NA	NA	NA	NA	NA	NA	NA	NA	NA
RTART0033213	838	35.4	58.9	76.3	40.4	32.7	47	40.9	eubacteria	archaea	2e-14	76.3	2_-5_rna_ligase	GO:0003824	6	22229	40.9	6	23157	40.9	FALSE	FALSE	0	NA	NA	NA	NA	NA	NA	NA	NA	NA
RTART0051154	1895	35.8	76.3	109	79.7	51.6	108	73.2	eubacteria	protista	2e-23	109	acid_phosphatase	GO:0016788	NA	NA	NA	6	10447	40.8	FALSE	FALSE	0	NA	NA	NA	NA	NA	NA	NA	NA	NA
RTART0051155	1988	35.8	75.9	108	79.7	51.2	105	72.2	eubacteria	protista	6e-23	108	acid_phosphatase	GO:0016788	NA	NA	NA	6	10447	40.8	FALSE	FALSE	0	NA	NA	NA	NA	NA	NA	NA	NA	NA
RSORT0048829	303	31.6	72.4	70.5	39.7	40.4	55.8	40.8	archaea	eubacteria	1e-14	72.4	phospholipase_c	GO:0034480	NA	NA	NA	6	10447	40.8	FALSE	FALSE	0	NA	NA	NA	NA	NA	NA	NA	NA	NA
RTART0051153	821	1	84.3	112	79.7	62	114	113	protista	eubacteria	2e-27	114	acid_phosphatase	GO:0008152,GO:0016788	NA	NA	NA	6	10447	40.8	FALSE	FALSE	0	NA	NA	NA	NA	NA	NA	NA	NA	NA
RSORT0054363	242	31.6	28.1	72.4	37.4	30.4	30	40.8	eubacteria	fungi	2e-14	72.4	NA	NA	6	26695	40.8	6	19041	40.8	FALSE	FALSE	0	NA	NA	NA	NA	NA	NA	NA	NA	NA
RTART0028350	1081	1	35	142	1	1	80.5	141	eubacteria	protista	1e-36	142	NA	NA	6	26695	40.8	6	19041	40.8	FALSE	FALSE	0	NA	NA	NA	NA	NA	NA	NA	NA	NA
RSORT0028988	895	52.8	33.9	92.8	35.4	1	40.8	40	eubacteria	metazoa	9e-19	92.8	uracil-dna_glycosylase	GO:0008152,GO:0003824	6	21833	40	6	16001	40	FALSE	FALSE	0	NA	NA	NA	NA	NA	NA	NA	NA	NA
RTART0008393	534	49.7	30	92	1	32	35.8	42.3	eubacteria	metazoa	2e-19	92	uracil-dna_glycosylase	GO:0003956,GO:0006471	6	21833	40	6	16001	40	FALSE	FALSE	0	NA	NA	NA	NA	NA	NA	NA	NA	NA
RSORT0028987	877	52.8	32	95.5	35.4	33.9	40.8	42.7	eubacteria	metazoa	1e-19	95.5	uracil-dna_glycosylase	GO:0008152,GO:0003824	NA	NA	NA	6	16001	40	FALSE	FALSE	0	NA	NA	NA	NA	NA	NA	NA	NA	NA
RTART0035842	1177	53.9	205	246	163	116	163	192.1	eubacteria	archaea	4e-76	246	endonuclease_exonuclease_phosphatase	GO:0004519,GO:0004527	NA	NA	NA	6	12064	39.3	FALSE	FALSE	0	NA	NA	NA	NA	NA	NA	NA	NA	NA
RSORT0020869	1016	60.5	194	233	143	112	167	172.5	eubacteria	archaea	1e-71	233	endonuclease_exonuclease_phosphatase	GO:0004519,GO:0004527	NA	NA	NA	6	12064	39.3	FALSE	FALSE	0	NA	NA	NA	NA	NA	NA	NA	NA	NA
RTART0035843	1195	53.9	205	246	164	116	164	192.1	eubacteria	archaea	4e-76	246	endonuclease_exonuclease_phosphatase	GO:0004519,GO:0004527	NA	NA	NA	6	12064	39.3	FALSE	FALSE	0	NA	NA	NA	NA	NA	NA	NA	NA	NA
RSORT0050144	466	42	82.8	114	70.1	44.3	54.7	72	eubacteria	archaea	8e-29	114	endonuclease_exonuclease_phosphatase	GO:0004519,GO:0004527	NA	NA	NA	6	12064	39.3	FALSE	FALSE	0	NA	NA	NA	NA	NA	NA	NA	NA	NA
RTART0035841	238	33.9	44.3	73.2	36.6	32.7	35	39.3	eubacteria	archaea	8e-15	73.2	endonuclease_exonuclease_phosphatase	GO:0004519,GO:0004527	NA	NA	NA	6	12064	39.3	FALSE	FALSE	0	NA	NA	NA	NA	NA	NA	NA	NA	NA
RTART0035844	1275	53.9	197	244	153	107	171	190.1	eubacteria	archaea	5e-75	244	endonuclease_exonuclease_phosphatase	GO:0004519,GO:0004527	NA	NA	NA	6	12064	39.3	FALSE	FALSE	1	scaffold14946	817	75.4	2e-92	1	4135-4922	817	2e-92	75.4
RSORT0034251	733	54.7	30.8	140	77.4	45.4	51.6	85.3	eubacteria	fungi	8e-39	140	aldehyde-activating_protein	GO:0016846,GO:0008152	6	22333	85.3	6	13973	39.3	FALSE	FALSE	0	NA	NA	NA	NA	NA	NA	NA	NA	NA
RTART0043208	731	52	31.2	144	76.6	48.5	54.7	92	eubacteria	fungi	4e-40	144	NA	NA	6	22333	85.3	6	13973	39.3	FALSE	FALSE	0	NA	NA	NA	NA	NA	NA	NA	NA	NA
RSORT0034252	880	58.2	33.1	144	81.6	52.4	58.2	85.8	eubacteria	fungi	9e-40	144	aldehyde-activating_protein	GO:0016846,GO:0008152	NA	NA	NA	6	13973	39.3	FALSE	FALSE	0	NA	NA	NA	NA	NA	NA	NA	NA	NA
RSORT0054304	247	32.7	33.1	72	34.7	31.2	33.9	39.3	eubacteria	fungi	8e-15	72	aldehyde-activating_protein	GO:0016846,GO:0008152	NA	NA	NA	6	13973	39.3	FALSE	FALSE	0	NA	NA	NA	NA	NA	NA	NA	NA	NA
RTART0066692	531	34.7	31.2	125	67	34.7	47	90.3	eubacteria	fungi	9e-34	125	aldehyde-activating_protein	GO:0016846,GO:0008152	NA	NA	NA	6	13973	39.3	FALSE	FALSE	0	NA	NA	NA	NA	NA	NA	NA	NA	NA
RSORT0004374	444	38.9	42	100	33.9	37	52.4	61.1	eubacteria	protista	2e-22	100	na-ca_exchanger_integrin-beta4	GO:0016021,GO:0007155,GO:0005509,GO:0005727,GO:0007229	6	17225	39.3	6	22108	39.3	FALSE	FALSE	0	NA	NA	NA	NA	NA	NA	NA	NA	NA
RTART0066933	257	38.1	38.1	77.4	30.4	36.2	45.4	39.3	eubacteria	protista	3e-15	77.4	na-ca_exchanger_integrin-beta4	GO:0016021,GO:0007156,GO:0005509,GO:0005727,GO:0007229	6	17225	39.3	6	22108	39.3	FALSE	FALSE	0	NA	NA	NA	NA	NA	NA	NA	NA	NA
RSORT0051745	386	34.3	30.8	37	43.1	73.6	33.5	39.3	plants	fungi	7e-15	73.6	glycosyltransferase_cazy_family_gt34-like_protein	GO:0016757	6	25458	39.2	6	23646	39.2	FALSE	FALSE	0	NA	NA	NA	NA	NA	NA	NA	NA	NA
RTART0065837	342	32	31.6	33.5	39.7	71.2	32.3	39.2	plants	fungi	5e-14	71.2	protein	GO:0009987,GO:0005739,GO:0016021,GO:0000271,GO:0016758,GO:0042285	6	25458	39.2	6	23646	39.2	FALSE	FALSE	0	NA	NA	NA	NA	NA	NA	NA	NA	NA
RSORT0006025	443	58.9	31.6	173	66.2	52.8	58.5	114.1	eubacteria	fungi	3e-49	173	glycoside_hydrolase_family_20	GO:0005975,GO:0004563	6	17751	114.1	6	15647	38.9	FALSE	FALSE	0	NA	NA	NA	NA	NA	NA	NA	NA	NA
RTART0012014	1722	209	223	503	224	207	269	294	eubacteria	protista	2e-170	503	glycoside_hydrolase_family_20	GO:0005975,GO:0043169,GO:0004563	6	17751	114.1	6	15647	38.9	FALSE	FALSE	0	NA	NA	NA	NA	NA	NA	NA	NA	NA
RSORT0052540	288	80.1	90.1	129	91.7	86.7	92	48.9	eubacteria	protista	3e-34	129	glycoside_hydrolase_family_20	GO:0005975,GO:0004563	NA	NA	NA	6	15647	38.9	FALSE	FALSE	0	NA	NA	NA	NA	NA	NA	NA	NA	NA
RSORT0006026	240	60.5	54.7	99.4	60.8	46.6	75.9	38.9	eubacteria	protista	2e-23	99.4	glycoside_hydrolase_family_20	GO:0005975,GO:0004563	NA	NA	NA	6	15647	38.9	FALSE	FALSE	0	NA	NA	NA	NA	NA	NA	NA	NA	NA
RSORT0028952	1144	109	117	218	132	117	125	109	eubacteria	fungi	5e-65	218	6-phosphogluconate_dehydrogenase	GO:0008442,GO:0008679,GO:0006098,GO:0004616,GO:0050662,GO:0006573	NA	NA	NA	6	18747	38.9	FALSE	FALSE	0	NA	NA	NA	NA	NA	NA	NA	NA	NA
RTART0006306	448	97.1	102	136	74.7	89.4	99.8	38.9	eubacteria	archaea	5e-37	136	beta-hydroxyacid_dehydrogenase	GO:0008442,GO:0006098,GO:0004616,GO:0050662,GO:0000166	NA	NA	NA	6	18747	38.9	FALSE	FALSE	0	NA	NA	NA	NA	NA	NA	NA	NA	NA
RSORT0006685	512	48.5	87.4	85.1	36.2	37	40	38.9	archaea	eubacteria	6e-20	87.4	inosine_uridine-preferring_nucleoside_hydrolase	GO:0016799,GO:0008152	6	17953	38.9	6	22233	38.9	FALSE	FALSE	0	NA	NA	NA	NA	NA	NA	NA	NA	NA
RTART0016264	401	59.3	101	99.4	48.5	51.2	57	41.7	archaea	eubacteria	3e-25	101	inosine_uridine-preferring_nucleoside_hydrolase	GO:0016787	6	17953	38.9	6	22233	38.9	FALSE	FALSE	0	NA	NA	NA	NA	NA	NA	NA	NA	NA
RSORT0046138	788	40.4	32.3	114	46.6	44.7	95.1	73.6	eubacteria	protista	4e-27	114	fatty_acid_desaturase	GO:0044710	3	23161	73.6	6	2643	38.5	FALSE	FALSE	0	NA	NA	NA	NA	NA	NA	NA	NA	NA
RSORT0046126	878	40.8	32.7	124	47	44.3	100	83.2	eubacteria	protista	3e-30	124	fatty_acid_desaturase	GO:0044710	3	23159	83.2	6	2643	38.5	FALSE	FALSE	0	NA	NA	NA	NA	NA	NA	NA	NA	NA
RSORT0046123	1551	52.4	1	164	43.9	63.9	140	111.6	eubacteria	protista	2e-43	164	NA	NA	NA	NA	NA	6	2643	38.5	FALSE	FALSE	0	NA	NA	NA	NA	NA	NA	NA	NA	NA
RSORT0046125	1411	52.4	1	164	43.9	63.9	140	111.6	eubacteria	protista	1e-43	164	NA	NA	NA	NA	NA	6	2643	38.5	FALSE	FALSE	0	NA	NA	NA	NA	NA	NA	NA	NA	NA
RSORT0046127	1058	36.2	1	84.3	39.7	32.3	88.2	52	protista	eubacteria	1e-17	88.2	polyprenyl_synthase	GO:1901576,GO:0044249,GO:0044710	NA	NA	NA	6	2643	38.5	FALSE	FALSE	0	NA	NA	NA	NA	NA	NA	NA	NA	NA
RSORT0046129	1417	52.4	1	164	43.9	63.9	140	111.6	eubacteria	protista	1e-43	164	NA	NA	NA	NA	NA	6	2643	38.5	FALSE	FALSE	0	NA	NA	NA	NA	NA	NA	NA	NA	NA
RSORT0046130	733	51.2	32	89.7	43.1	53.1	63.9	38.5	eubacteria	protista	1e-18	89.7	NA	NA	NA	NA	NA	6	2643	38.5	FALSE	FALSE	0	NA	NA	NA	NA	NA	NA	NA	NA	NA
RSORT0046131	1507	52.4	1	164	43.9	63.9	140	111.6	eubacteria	protista	2e-43	164	NA	NA	NA	NA	NA	6	2643	38.5	FALSE	FALSE	0	NA	NA	NA	NA	NA	NA	NA	NA	NA
RSORT0046132	1455	52.4	1	164	43.9	63.9	140	111.6	eubacteria	protista	2e-43	164	NA	NA	NA	NA	NA	6	2643	38.5	FALSE	FALSE	0	NA	NA	NA	NA	NA	NA	NA	NA	NA
RSORT0046133	1490	52.8	1	164	45.1	64.3	141	111.2	eubacteria	protista	2e-43	164	NA	NA	NA	NA	NA	6	2643	38.5	FALSE	FALSE	0	NA	NA	NA	NA	NA	NA	NA	NA	NA
RSORT0046134	1461	52.4	1	164	43.9	63.9	140	111.6	eubacteria	protista	2e-43	164	NA	NA	NA	NA	NA	6	2643	38.5	FALSE	FALSE	0	NA	NA	NA	NA	NA	NA	NA	NA	NA
RSORT0046136	1394	52.8	1	164	45.1	64.3	141	111.2	eubacteria	protista	1e-43	164	NA	NA	NA	NA	NA	6	2643	38.5	FALSE	FALSE	0	NA	NA	NA	NA	NA	NA	NA	NA	NA
RSORT0046137	1400	52.8	1	164	45.1	64.3	141	111.2	eubacteria	protista	1e-43	164	NA	NA	NA	NA	NA	6	2643	38.5	FALSE	FALSE	0	NA	NA	NA	NA	NA	NA	NA	NA	NA
RTART0060433	332	33.5	29.6	37.7	72	29.3	33.1	38.5	fungi	eubacteria	8e-14	72	fad-binding_domain-containing_protein	GO:0050660,GO:0055114,GO:0008762	4	33781	38.5	6	10297	38.5	FALSE	FALSE	0	NA	NA	NA	NA	NA	NA	NA	NA	NA
RTART0020609	859	38.1	37.7	38.9	122	32.7	36.2	83.9	fungi	eubacteria	1e-29	122	fad-binding_domain-containing_protein	GO:0016614	4	31169	83.9	6	10297	38.5	FALSE	FALSE	0	NA	NA	NA	NA	NA	NA	NA	NA	NA
RSORT0000088	1501	76.6	102	117	395	87.8	101	318.4	fungi	eubacteria	5e-130	395	fad-binding_domain-containing_protein	GO:0050660,GO:0008762,GO:0055114	6	15479	266.2	6	10297	38.5	FALSE	FALSE	0	NA	NA	NA	NA	NA	NA	NA	NA	NA
RTART0060434	2293	57.8	60.5	76.3	324	80.9	64.3	266.2	fungi	plants	1e-99	324	fad-binding_domain-containing_protein	GO:0050660,GO:0055114,GO:0008762	6	15479	266.2	6	10297	38.5	FALSE	FALSE	0	NA	NA	NA	NA	NA	NA	NA	NA	NA
RTART0020608	913	44.7	53.9	60.8	187	52.8	57.8	142.3	fungi	eubacteria	5e-53	187	NA	NA	NA	NA	NA	6	10297	38.5	FALSE	FALSE	0	NA	NA	NA	NA	NA	NA	NA	NA	NA
RSORT0005053	285	33.9	32	37	72.4	35.8	33.9	38.5	fungi	eubacteria	4e-14	72.4	fad-binding_domain-containing_protein	GO:0050660,GO:0008762,GO:0055114	NA	NA	NA	6	10297	38.5	FALSE	FALSE	0	NA	NA	NA	NA	NA	NA	NA	NA	NA
RSORT0000202	434	35.8	34.7	78.2	33.9	34.3	34.7	42.4	eubacteria	metazoa	2e-16	78.2	peptidase_m50	GO:0008270	6	15527	38.5	6	15536	38.5	FALSE	FALSE	0	NA	NA	NA	NA	NA	NA	NA	NA	NA
RTART0030503	496	34.7	37	73.2	32.3	32	32.7	38.5	eubacteria	archaea	2e-14	73.2	peptidase_m50	GO:0008270	6	15527	38.5	6	15536	38.5	FALSE	FALSE	0	NA	NA	NA	NA	NA	NA	NA	NA	NA
RSORT0023321	347	34.3	33.5	78.2	34.3	37	33.9	43.9	eubacteria	plants	6e-17	78.2	NA	NA	NA	NA	NA	6	15536	38.5	FALSE	FALSE	0	NA	NA	NA	NA	NA	NA	NA	NA	NA
RSORT0048329	499	34.3	33.5	79.7	50.8	40.8	82	47.7	protista	eubacteria	2e-18	82	galactose_oxidase	GO:0003824	6	23937	47.7	6	11928	38.1	FALSE	FALSE	0	NA	NA	NA	NA	NA	NA	NA	NA	NA
RTART0028707	2396	37	33.9	254	65.5	59.3	89.4	217	eubacteria	protista	3e-71	254	NA	NA	6	23937	47.7	6	11928	38.1	FALSE	FALSE	0	NA	NA	NA	NA	NA	NA	NA	NA	NA
RSORT0001633	367	34.3	31.6	77.4	43.5	41.2	34.7	43.1	eubacteria	fungi	6e-15	77.4	NA	NA	NA	NA	NA	6	11928	38.1	FALSE	FALSE	0	NA	NA	NA	NA	NA	NA	NA	NA	NA
RSORT0047107	541	33.9	1	49.7	1	39.3	72	38.1	protista	eubacteria	1e-14	72	NA	NA	NA	NA	NA	6	11928	38.1	FALSE	FALSE	0	NA	NA	NA	NA	NA	NA	NA	NA	NA
RSORT0026322	2163	142	30.4	204	201	137	178	62	eubacteria	fungi	8e-56	204	cysteine_dioxygenase	GO:0046439,GO:0017172,GO:0005506,GO:0055114	NA	NA	NA	6	12018	38	FALSE	FALSE	0	NA	NA	NA	NA	NA	NA	NA	NA	NA
RSORT0026323	2004	142	30.4	204	201	137	178	62	eubacteria	fungi	5e-56	204	cysteine_dioxygenase	GO:0046439,GO:0017172,GO:0005506,GO:0055114	NA	NA	NA	6	12018	38	FALSE	FALSE	0	NA	NA	NA	NA	NA	NA	NA	NA	NA
RSORT0018528	1135	119	35	156	157	99.8	129	38	fungi	eubacteria	2e-41	157	cysteine_dioxygenase	GO:0046439,GO:0017172,GO:0005506,GO:0055114	NA	NA	NA	6	12018	38	FALSE	FALSE	0	NA	NA	NA	NA	NA	NA	NA	NA	NA
RTART0042730	2123	124	39.7	178	177	104	135	54	eubacteria	fungi	9e-47	178	NA	NA	NA	NA	NA	6	12018	38	FALSE	FALSE	0	NA	NA	NA	NA	NA	NA	NA	NA	NA
RTART0042731	2086	124	39.3	178	177	104	135	54	eubacteria	fungi	9e-47	178	NA	NA	NA	NA	NA	6	12018	38	FALSE	FALSE	0	NA	NA	NA	NA	NA	NA	NA	NA	NA
RSORT0022883	627	34.3	35.4	93.6	33.1	51.2	32.7	59.3	eubacteria	plants	2e-21	93.6	NA	NA	6	21111	59.3	6	10384	37.8	FALSE	FALSE	0	NA	NA	NA	NA	NA	NA	NA	NA	NA
RTART0013232	598	1	1	83.6	35	37.7	1	82.6	eubacteria	plants	7e-18	83.6	NA	NA	6	21111	59.3	6	10384	37.8	FALSE	FALSE	0	NA	NA	NA	NA	NA	NA	NA	NA	NA
RSORT0022884	600	35.8	30.4	82.8	1	36.2	34.3	47	eubacteria	plants	2e-17	82.8	NA	NA	NA	NA	NA	6	10384	37.8	FALSE	FALSE	0	NA	NA	NA	NA	NA	NA	NA	NA	NA
RSORT0022885	628	32.7	32	83.2	1	36.2	34.3	50.5	eubacteria	plants	1e-17	83.2	NA	NA	NA	NA	NA	6	10384	37.8	FALSE	FALSE	0	NA	NA	NA	NA	NA	NA	NA	NA	NA
RSORT0029515	600	33.1	30	81.6	1	37.4	1	48.5	eubacteria	plants	4e-17	81.6	NA	NA	NA	NA	NA	6	10384	37.8	FALSE	FALSE	0	NA	NA	NA	NA	NA	NA	NA	NA	NA
RSORT0029516	618	33.5	29.3	81.6	1	37.7	30.4	48.1	eubacteria	plants	4e-17	81.6	NA	NA	NA	NA	NA	6	10384	37.8	FALSE	FALSE	0	NA	NA	NA	NA	NA	NA	NA	NA	NA
RTART0018582	545	33.1	31.2	70.9	39.3	46.2	1	37.8	eubacteria	plants	2e-13	70.9	NA	NA	NA	NA	NA	6	10384	37.8	FALSE	FALSE	0	NA	NA	NA	NA	NA	NA	NA	NA	NA
RTART0034374	1345	99	109	222	95.9	80.1	86.7	123	eubacteria	archaea	3e-65	222	NA	NA	6	20893	49.4	6	13716	37.7	FALSE	FALSE	1	scaffold_2754	1148	78.2	0	1	5904-4789	1148	0	78.22
RSORT0021055	412	56.6	58.9	106	62	62.8	51.6	49.4	eubacteria	plants	1e-25	106	NA	NA	6	20893	49.4	6	13716	37.7	FALSE	FALSE	0	NA	NA	NA	NA	NA	NA	NA	NA	NA
RSORT0006584	405	60.8	60.1	114	58.9	56.2	47	53.2	eubacteria	metazoa	2e-28	114	beta-lactamase	GO:0008800	NA	NA	NA	6	13716	37.7	FALSE	FALSE	0	NA	NA	NA	NA	NA	NA	NA	NA	NA
RTART0007339	251	31.6	28.9	69.3	45.4	32	32	37.7	eubacteria	fungi	6e-13	69.3	NA	NA	NA	NA	NA	6	13716	37.7	FALSE	FALSE	0	NA	NA	NA	NA	NA	NA	NA	NA	NA
RSORT0017844	760	38.1	40	75.5	33.5	34.7	33.1	37.4	eubacteria	archaea	2e-13	75.5	NA	NA	6	20437	37.4	6	22764	37.4	FALSE	FALSE	0	NA	NA	NA	NA	NA	NA	NA	NA	NA
RTART0030377	898	35.4	44.3	80.9	34.7	40	1	45.5	eubacteria	archaea	5e-15	80.9	NA	NA	6	20437	37.4	6	22764	37.4	FALSE	FALSE	0	NA	NA	NA	NA	NA	NA	NA	NA	NA
RSORT0037998	1269	59.7	34.7	239	124	88.6	53.1	179.3	eubacteria	fungi	7e-72	239	NA	NA	6	22644	49.7	6	16081	37.3	FALSE	FALSE	0	NA	NA	NA	NA	NA	NA	NA	NA	NA
RTART0068587	389	33.9	30	83.6	37.4	33.9	31.2	49.7	eubacteria	fungi	2e-17	83.6	major_royal_jelly_protein	GO:0016702	6	22644	49.7	6	16081	37.3	FALSE	FALSE	0	NA	NA	NA	NA	NA	NA	NA	NA	NA
RTART0010077	367	42.7	32.7	84.7	53.9	30.4	1	42	eubacteria	fungi	4e-18	84.7	major_royal_jelly_protein	GO:0016702	NA	NA	NA	6	16081	37.3	FALSE	FALSE	0	NA	NA	NA	NA	NA	NA	NA	NA	NA
RTART0068588	266	31.6	30.4	68.9	52.4	52.4	30.4	37.3	eubacteria	fungi	1e-12	68.9	NA	NA	NA	NA	NA	6	16081	37.3	FALSE	FALSE	0	NA	NA	NA	NA	NA	NA	NA	NA	NA
RSORT0043941	1166	1	1	76.6	34.7	61.2	59.7	75.6	eubacteria	plants	8e-13	76.6	gtp_pyrophosphokinase	GO:0016301,GO:0016310,GO:0000166,GO:0015969	6	23005	36.9	6	18927	36.9	FALSE	FALSE	0	NA	NA	NA	NA	NA	NA	NA	NA	NA
RTART0038185	1258	34.7	1	71.6	35.8	50.8	47	36.9	eubacteria	plants	4e-11	71.6	gtp_pyrophosphokinase	GO:0016787,GO:0016772,GO:0015969	6	23005	36.9	6	18927	36.9	FALSE	FALSE	0	NA	NA	NA	NA	NA	NA	NA	NA	NA
RSORT0043940	1137	1	1	76.6	34.7	61.2	59.7	75.6	eubacteria	plants	8e-13	76.6	gtp_pyrophosphokinase	GO:0016301,GO:0016310,GO:0000166,GO:0015969	NA	NA	NA	6	18927	36.9	FALSE	FALSE	0	NA	NA	NA	NA	NA	NA	NA	NA	NA
RSORT0004688	483	35	30.4	71.6	1	32.7	51.2	36.6	eubacteria	protista	1e-12	71.6	uracil-dna_glycosylase	GO:0006471,GO:0003956,GO:0016787	6	17333	36.6	6	22126	36.6	FALSE	FALSE	0	NA	NA	NA	NA	NA	NA	NA	NA	NA
RTART0003477	333	36.2	33.1	84.7	32.7	32	48.1	48.5	eubacteria	protista	1e-17	84.7	uracil-dna_glycosylase	GO:0016798,GO:0003956,GO:0006471	6	17333	36.6	6	22126	36.6	FALSE	FALSE	0	NA	NA	NA	NA	NA	NA	NA	NA	NA
RSORT0007221	874	64.7	34.7	36.6	155	66.6	84.3	90.3	fungi	protista	3e-41	155	fad_nad_-binding_domain-containing_protein	GO:0016670,GO:0055114,GO:0030328	6	18092	90.3	6	18186	36.2	FALSE	FALSE	0	NA	NA	NA	NA	NA	NA	NA	NA	NA
RTART0014841	1798	93.2	38.1	39.7	226	98.2	114	132.8	fungi	protista	6e-64	226	fad_nad_-binding_domain-containing_protein	GO:0008152	6	18092	90.3	6	18186	36.2	FALSE	FALSE	1	scaffold31811	340	83.5	2e-83	1	673-337	340	2e-83	83.53
RSORT0007048	811	53.9	33.1	40.4	90.1	50.4	52	36.2	fungi	metazoa	2e-18	90.1	prenylcysteine	GO:0001735,GO:0016829,GO:0055114,GO:0030328	NA	NA	NA	6	18186	36.2	FALSE	FALSE	0	NA	NA	NA	NA	NA	NA	NA	NA	NA
RSORT0050662	358	57.8	66.2	94	32.7	48.5	61.6	36.2	eubacteria	archaea	2e-20	94	nhl_repeat_containing_protein	GO:0005509,GO:0000272	NA	NA	NA	6	23571	36.2	FALSE	FALSE	0	NA	NA	NA	NA	NA	NA	NA	NA	NA
RTART0019668	333	55.1	58.9	96.3	32	41.6	50.8	41.2	eubacteria	archaea	2e-21	96.3	nhl_repeat_containing_protein	GO:0016310,GO:0004672	NA	NA	NA	6	23571	36.2	FALSE	FALSE	0	NA	NA	NA	NA	NA	NA	NA	NA	NA
RSORT0019302	1595	189	211	564	228	541	439	375	eubacteria	plants	0	564	glutamine_synthetase	GO:0004356,GO:0006542	6	20644	100.7	6	13857	36	FALSE	FALSE	0	NA	NA	NA	NA	NA	NA	NA	NA	NA
RTART0016628	624	54.3	56.2	155	52	154	132	100.7	eubacteria	plants	4e-42	155	glutamine_synthetase	GO:0004356,GO:0006542	6	20644	100.7	6	13857	36	FALSE	FALSE	0	NA	NA	NA	NA	NA	NA	NA	NA	NA
RTART0022350	452	100	107	196	104	174	144	96	eubacteria	plants	3e-58	196	glutamine_synthetase	GO:0005737,GO:0004356,GO:0009399,GO:0006542	NA	NA	NA	6	13857	36	FALSE	FALSE	0	NA	NA	NA	NA	NA	NA	NA	NA	NA
RSORT0028588	1599	180	196	523	224	505	426	343	eubacteria	plants	2e-179	523	glutamine_synthetase	GO:0004356,GO:0006542	NA	NA	NA	6	13857	36	FALSE	FALSE	0	NA	NA	NA	NA	NA	NA	NA	NA	NA
RTART0005960	291	72	77	107	77.8	108	90.1	36	plants	eubacteria	2e-27	108	glutamine_synthetase	GO:0004356,GO:0034024,GO:0005524,GO:0006807,GO:0006542	NA	NA	NA	6	13857	36	FALSE	FALSE	0	NA	NA	NA	NA	NA	NA	NA	NA	NA
RSORT0022902	605	111	64.3	150	46.2	62	90.1	39	eubacteria	metazoa	5e-42	150	phytanoyl-_dioxygenase	GO:0016702	6	21114	36	6	18298	36	FALSE	FALSE	0	NA	NA	NA	NA	NA	NA	NA	NA	NA
RTART0006243	1009	162	71.6	198	63.9	90.9	116	36	eubacteria	metazoa	2e-58	198	phytanoyl-_dioxygenase	GO:0016702	6	21114	36	6	18298	36	FALSE	FALSE	0	NA	NA	NA	NA	NA	NA	NA	NA	NA
RSORT0021244	711	42.7	57.4	78.6	37	1	33.1	35.9	eubacteria	archaea	7e-16	78.6	ricin_b_lectin	GO:0045493,GO:0016798,GO:0016301,GO:0050688	6	20919	35.9	6	22881	35.9	FALSE	FALSE	0	NA	NA	NA	NA	NA	NA	NA	NA	NA
RTART0008712	613	41.6	45.4	80.1	35.8	33.1	34.3	38.5	eubacteria	archaea	1e-16	80.1	xylanase	GO:0004553,GO:0030246,GO:0050688,GO:0045493	6	20919	35.9	6	22881	35.9	FALSE	FALSE	0	NA	NA	NA	NA	NA	NA	NA	NA	NA
RSORT0014926	898	1	68.2	77	45.4	54.7	47	76	eubacteria	archaea	7e-15	77	NA	NA	NA	NA	NA	6	12010	35.8	FALSE	FALSE	0	NA	NA	NA	NA	NA	NA	NA	NA	NA
RSORT0011796	767	36.2	51.2	83.6	50.4	48.5	1	47.4	eubacteria	archaea	2e-17	83.6	NA	NA	NA	NA	NA	6	12010	35.8	FALSE	FALSE	0	NA	NA	NA	NA	NA	NA	NA	NA	NA
RTART0017658	680	33.9	74.3	105	33.5	51.6	47	71.1	eubacteria	archaea	1e-25	105	NA	NA	NA	NA	NA	6	12010	35.8	FALSE	FALSE	0	NA	NA	NA	NA	NA	NA	NA	NA	NA
RTART0027010	470	36.2	60.1	72	47.8	47.4	44.3	35.8	eubacteria	archaea	6e-14	72	NA	NA	NA	NA	NA	6	12010	35.8	FALSE	FALSE	0	NA	NA	NA	NA	NA	NA	NA	NA	NA
RSORT0032101	487	51.6	29.3	73.6	82	30.8	87.4	35.8	protista	fungi	6e-19	87.4	pf09995_family_protein	GO:0046872	6	22139	35.8	6	18286	35.8	FALSE	FALSE	0	NA	NA	NA	NA	NA	NA	NA	NA	NA
RTART0041490	1595	67	1	96.7	112	36.2	149	82	protista	fungi	1e-37	149	NA	NA	6	22139	35.8	6	18286	35.8	FALSE	FALSE	0	NA	NA	NA	NA	NA	NA	NA	NA	NA
RSORT0015215	546	73.6	35	51.2	165	54.3	66.2	91.4	fungi	metazoa	9e-48	165	NA	NA	6	19971	57.4	6	18444	35.8	FALSE	FALSE	0	NA	NA	NA	NA	NA	NA	NA	NA	NA
RTART0066117	321	36.2	31.6	37	93.6	31.6	33.5	57.4	fungi	eubacteria	5e-22	93.6	upf0308_protein_c9orf21_homolog_q148e0	GO:0016491,GO:0055114,GO:0000166	6	19971	57.4	6	18444	35.8	FALSE	FALSE	1	scaffold35825	313	75.4	4e-28	1	29361-29655	313	4e-28	75.4
RTART0066116	253	57	32.3	42	92.8	43.5	47	35.8	fungi	metazoa	2e-22	92.8	NA	NA	NA	NA	NA	6	18444	35.8	FALSE	FALSE	0	NA	NA	NA	NA	NA	NA	NA	NA	NA
RTART0036068	680	1	31.6	71.2	32.3	35	35.4	70.2	eubacteria	protista	1e-12	71.2	NA	NA	NA	NA	NA	6	15701	35.5	FALSE	FALSE	0	NA	NA	NA	NA	NA	NA	NA	NA	NA
RSORT0008605	684	35.8	34.7	72.8	33.9	31.2	37.7	37	eubacteria	protista	3e-13	72.8	NA	NA	NA	NA	NA	6	15701	35.5	FALSE	FALSE	0	NA	NA	NA	NA	NA	NA	NA	NA	NA
RTART0005980	676	35.4	30.4	70.9	37	35.4	35.4	35.5	eubacteria	fungi	2e-12	70.9	NA	NA	NA	NA	NA	6	15701	35.5	FALSE	FALSE	0	NA	NA	NA	NA	NA	NA	NA	NA	NA
RTART0036069	750	1	31.6	71.2	34.7	35	35.4	70.2	eubacteria	protista	2e-12	71.2	NA	NA	NA	NA	NA	6	15701	35.5	FALSE	FALSE	0	NA	NA	NA	NA	NA	NA	NA	NA	NA
RSORT0009032	612	35.4	108	132	37	32.7	33.1	96.6	eubacteria	archaea	4e-33	132	NA	NA	6	18575	60.1	6	15707	34.7	FALSE	FALSE	0	NA	NA	NA	NA	NA	NA	NA	NA	NA
RTART0011901	600	33.9	84	94	37	36.2	33.5	60.1	eubacteria	archaea	1e-19	94	NA	NA	6	18575	60.1	6	15707	34.7	FALSE	FALSE	0	NA	NA	NA	NA	NA	NA	NA	NA	NA
RSORT0012431	347	1	93.2	86.7	30.8	29.6	30.4	92.2	archaea	eubacteria	8e-22	93.2	NA	NA	NA	NA	NA	6	15707	34.7	FALSE	FALSE	0	NA	NA	NA	NA	NA	NA	NA	NA	NA
RTART0000629	266	35	62.8	69.7	34.7	31.6	34.7	34.7	eubacteria	archaea	1e-12	69.7	hypothetical_protein	GO:0003824,GO:0008152	NA	NA	NA	6	15707	34.7	FALSE	FALSE	0	NA	NA	NA	NA	NA	NA	NA	NA	NA
RSORT0026289	880	33.5	34.7	163	40	126	1	129.5	eubacteria	plants	1e-45	163	NA	NA	6	21522	129.5	6	15964	34.7	FALSE	FALSE	0	NA	NA	NA	NA	NA	NA	NA	NA	NA
RTART0028500	1041	35.8	36.6	175	44.3	109	1	139.2	eubacteria	plants	2e-49	175	NA	NA	6	21522	129.5	6	15964	34.7	FALSE	FALSE	0	NA	NA	NA	NA	NA	NA	NA	NA	NA
RSORT0026288	371	32.3	31.2	108	36.6	89.4	32.7	75.7	eubacteria	plants	4e-27	108	NA	NA	NA	NA	NA	6	15964	34.7	FALSE	FALSE	0	NA	NA	NA	NA	NA	NA	NA	NA	NA
RTART0028499	569	35.8	36.2	70.5	35	38.1	32.3	34.7	eubacteria	plants	1e-12	70.5	NA	NA	NA	NA	NA	6	15964	34.7	FALSE	FALSE	0	NA	NA	NA	NA	NA	NA	NA	NA	NA
RSORT0023895	472	32.3	1	67	35	31.2	32	34.7	eubacteria	fungi	5e-11	67	NA	NA	6	21231	34.7	6	18645	34.7	FALSE	FALSE	0	NA	NA	NA	NA	NA	NA	NA	NA	NA
RTART0039451	788	35	31.2	79	38.5	35	33.5	44	eubacteria	fungi	6e-15	79	NA	NA	6	21231	34.7	6	18645	34.7	FALSE	FALSE	0	NA	NA	NA	NA	NA	NA	NA	NA	NA
RTART0068367	356	40	33.1	109	44.7	32	56.2	69	eubacteria	protista	7e-26	109	fg-gap_repeat_protein	GO:0016021,GO:0007155,GO:0005509,GO:0005727,GO:0007229	4	34853	69	6	6900	34.3	FALSE	FALSE	0	NA	NA	NA	NA	NA	NA	NA	NA	NA
RSORT0028891	501	38.1	40	121	40	34.3	63.9	82.9	eubacteria	protista	2e-29	121	na-ca_exchanger_integrin-beta4	GO:0016021,GO:0007155,GO:0005509,GO:0005727,GO:0007229	6	21814	77.8	6	6900	34.3	FALSE	FALSE	0	NA	NA	NA	NA	NA	NA	NA	NA	NA
RTART0008761	506	41.2	35	119	36.6	30	66.2	77.8	eubacteria	protista	3e-28	119	fg-gap_repeat_protein	GO:0016021,GO:0007156,GO:0005509,GO:0007229	6	21814	77.8	6	6900	34.3	FALSE	FALSE	0	NA	NA	NA	NA	NA	NA	NA	NA	NA
RSORT0028892	575	1	30.4	56.2	1	1	39.7	55.2	eubacteria	protista	3e-07	56.2	NA	NA	NA	NA	NA	6	6900	34.3	FALSE	FALSE	0	NA	NA	NA	NA	NA	NA	NA	NA	NA
RSORT0028893	1073	46.2	62.4	225	38.5	35.4	89.7	178.8	eubacteria	protista	2e-63	225	na-ca_exchanger_integrin-beta4	GO:0016021,GO:0005509,GO:0007229	NA	NA	NA	6	6900	34.3	FALSE	FALSE	0	NA	NA	NA	NA	NA	NA	NA	NA	NA
RTART0010344	1937	55.8	65.1	256	40.4	45.8	114	200.2	eubacteria	protista	7e-72	256	fg-gap_repeat_protein	GO:0016021,GO:0007154,GO:0005509	NA	NA	NA	6	6900	34.3	FALSE	FALSE	0	NA	NA	NA	NA	NA	NA	NA	NA	NA
RSORT0028894	254	35	29.3	69.3	34.3	30	41.6	34.3	eubacteria	protista	8e-13	69.3	na-ca_exchanger_integrin-beta4	GO:0016021,GO:0007155,GO:0005509,GO:0005727,GO:0007229	NA	NA	NA	6	6900	34.3	FALSE	FALSE	0	NA	NA	NA	NA	NA	NA	NA	NA	NA
RTART0011375	332	41.2	34.7	90.1	36.6	33.5	46.2	48.9	eubacteria	protista	2e-19	90.1	na-ca_exchanger_integrin-beta4	GO:0005576,GO:0016021,GO:0007156,GO:0005509,GO:0009405,GO:0007229	NA	NA	NA	6	6900	34.3	FALSE	FALSE	0	NA	NA	NA	NA	NA	NA	NA	NA	NA
RSORT0010792	711	1	31.6	94.4	33.5	31.6	37.4	93.4	eubacteria	protista	2e-19	94.4	NA	NA	6	19042	38.1	6	15740	34.3	FALSE	FALSE	0	NA	NA	NA	NA	NA	NA	NA	NA	NA
RTART0066386	420	33.9	1	72	32	32.3	35.4	38.1	eubacteria	protista	7e-13	72	NA	NA	6	19042	38.1	6	15740	34.3	FALSE	FALSE	0	NA	NA	NA	NA	NA	NA	NA	NA	NA
RTART0017171	535	36.2	29.6	70.5	33.1	29.6	32.7	34.3	eubacteria	metazoa	6e-12	70.5	NA	NA	NA	NA	NA	6	15740	34.3	FALSE	FALSE	0	NA	NA	NA	NA	NA	NA	NA	NA	NA
RSORT0011207	1090	201	40.4	238	65.1	52	179	37	eubacteria	metazoa	5e-73	238	amidohydrolase_2	GO:0008152,GO:0016787	6	19138	34	6	18334	34	FALSE	FALSE	0	NA	NA	NA	NA	NA	NA	NA	NA	NA
RTART0022648	478	122	32.7	156	50.1	47.4	119	34	eubacteria	metazoa	2e-44	156	amidohydrolase_2	GO:0008152,GO:0016787	6	19138	34	6	18334	34	FALSE	FALSE	0	NA	NA	NA	NA	NA	NA	NA	NA	NA
RSORT0001419	253	33.1	42	67	31.2	30	55.1	33.9	eubacteria	protista	1e-11	67	na-ca_exchanger_integrin-beta4	GO:0016021,GO:0005509,GO:0007229	6	16061	33.9	6	13639	33.9	FALSE	FALSE	0	NA	NA	NA	NA	NA	NA	NA	NA	NA
RTART0024376	387	37.7	44.7	94.4	36.6	31.6	58.5	56.7	eubacteria	protista	2e-20	94.4	ig_domain-containing_calcium-binding_-gap_repeat_protein	GO:0016021,GO:0005509,GO:0007229	6	16061	33.9	6	13639	33.9	FALSE	FALSE	0	NA	NA	NA	NA	NA	NA	NA	NA	NA
RSORT0024675	370	38.5	33.9	85.1	33.5	1	54.3	46.6	eubacteria	protista	2e-17	85.1	ig_domain-containing_calcium-binding_-gap_repeat_protein	GO:0016021,GO:0007155,GO:0005509,GO:0005727,GO:0007229	NA	NA	NA	6	13639	33.9	FALSE	FALSE	0	NA	NA	NA	NA	NA	NA	NA	NA	NA
RSORT0024676	364	38.9	32.3	80.9	33.5	30.8	54.3	42	eubacteria	protista	5e-16	80.9	fg-gap_repeat_protein	GO:0016021,GO:0005509,GO:0007229	NA	NA	NA	6	13639	33.9	FALSE	FALSE	0	NA	NA	NA	NA	NA	NA	NA	NA	NA
RTART0004413	351	37	35.4	84.7	34.3	38.1	48.1	47.7	eubacteria	protista	3e-17	84.7	na-ca_exchanger_integrin-beta4	GO:0016021,GO:0005509,GO:0007229	NA	NA	NA	6	13639	33.9	FALSE	FALSE	1	scaffold9486	132	81.8	2e-21	1	3133-3260	132	2e-21	81.82
RSORT0034764	379	33.1	30.8	66.6	34.3	30.8	32.3	33.5	eubacteria	fungi	5e-12	66.6	NA	NA	6	22375	33.5	6	12128	33.5	FALSE	FALSE	0	NA	NA	NA	NA	NA	NA	NA	NA	NA
RTART0012946	319	31.6	31.2	67.8	37	30	32.3	36.2	eubacteria	fungi	1e-12	67.8	NA	NA	6	22375	33.5	6	12128	33.5	FALSE	FALSE	0	NA	NA	NA	NA	NA	NA	NA	NA	NA
RTART0022706	575	36.2	32.3	104	33.9	32.3	1	67.8	eubacteria	metazoa	4e-25	104	NA	NA	NA	NA	NA	6	12128	33.5	FALSE	FALSE	0	NA	NA	NA	NA	NA	NA	NA	NA	NA
RTART0016445	517	33.9	30.4	120	37	35.8	34.7	86.1	eubacteria	fungi	2e-31	120	NA	NA	NA	NA	NA	6	12128	33.5	FALSE	FALSE	0	NA	NA	NA	NA	NA	NA	NA	NA	NA
RSORT0052054	252	32.7	28.5	66.2	32.3	32.7	50.8	33.5	eubacteria	protista	1e-11	66.2	uracil-dna_glycosylase	GO:0006471,GO:0003956,GO:0016787	3	25611	33.5	6	18530	33.5	FALSE	FALSE	0	NA	NA	NA	NA	NA	NA	NA	NA	NA
RSORT0018477	423	37	1	72	1	30.8	51.2	35	eubacteria	protista	7e-13	72	uracil-dna_glycosylase	GO:0006471,GO:0003956,GO:0016798	NA	NA	NA	6	18530	33.5	FALSE	FALSE	0	NA	NA	NA	NA	NA	NA	NA	NA	NA
RSORT0020853	776	34.7	95.5	114	75.5	112	42.4	79.3	eubacteria	plants	3e-28	114	NA	NA	6	20860	33.5	6	18582	33.5	FALSE	FALSE	0	NA	NA	NA	NA	NA	NA	NA	NA	NA
RTART0068168	249	33.9	67.4	56.6	56.6	57.4	33.5	33.5	archaea	plants	4e-14	67.4	NA	NA	6	20860	33.5	6	18582	33.5	FALSE	FALSE	0	NA	NA	NA	NA	NA	NA	NA	NA	NA
RTART0029592	815	34.3	75.5	91.3	51.6	86.3	36.6	57	eubacteria	plants	2e-19	91.3	NA	NA	NA	NA	NA	6	18582	33.5	FALSE	FALSE	0	NA	NA	NA	NA	NA	NA	NA	NA	NA
RSORT0026139	809	50.8	70.1	94	52.8	43.5	33.5	43.2	eubacteria	archaea	7e-20	94	sugar_transamine_perosamine_synthetase	GO:0016740,GO:0008152,GO:0030170	6	21500	33.5	6	23029	33.5	FALSE	FALSE	0	NA	NA	NA	NA	NA	NA	NA	NA	NA
RTART0051892	569	33.9	53.5	67.4	45.8	37.4	33.1	33.5	eubacteria	archaea	4e-11	67.4	1_aminotransferase	GO:0016740,GO:0008152,GO:0030170	6	21500	33.5	6	23029	33.5	FALSE	FALSE	0	NA	NA	NA	NA	NA	NA	NA	NA	NA
RSORT0014949	543	1	38.5	75.1	1	1	33.5	74.1	eubacteria	archaea	3e-15	75.1	NA	NA	NA	NA	NA	6	3613	33.1	FALSE	FALSE	0	NA	NA	NA	NA	NA	NA	NA	NA	NA
RTART0014384	447	1	32.3	67.4	32.7	30.8	35.8	66.4	eubacteria	protista	1e-12	67.4	NA	NA	NA	NA	NA	6	3613	33.1	FALSE	FALSE	0	NA	NA	NA	NA	NA	NA	NA	NA	NA
RTART0006246	454	1	29.3	56.2	32.3	38.1	33.5	55.2	eubacteria	plants	1e-08	56.2	NA	NA	NA	NA	NA	6	3613	33.1	FALSE	FALSE	0	NA	NA	NA	NA	NA	NA	NA	NA	NA
RSORT0014276	563	33.1	1	66.2	34.3	31.2	1	33.1	eubacteria	fungi	6e-12	66.2	NA	NA	NA	NA	NA	6	3613	33.1	FALSE	FALSE	0	NA	NA	NA	NA	NA	NA	NA	NA	NA
RSORT0014277	545	33.1	1	66.2	34.3	31.2	1	33.1	eubacteria	fungi	5e-12	66.2	NA	NA	NA	NA	NA	6	3613	33.1	FALSE	FALSE	0	NA	NA	NA	NA	NA	NA	NA	NA	NA
RSORT0014278	573	33.1	1	66.2	34.3	31.2	1	33.1	eubacteria	fungi	6e-12	66.2	NA	NA	NA	NA	NA	6	3613	33.1	FALSE	FALSE	0	NA	NA	NA	NA	NA	NA	NA	NA	NA
RSORT0021971	543	35.4	30.8	69.3	1	31.6	32	33.9	eubacteria	metazoa	5e-13	69.3	NA	NA	NA	NA	NA	6	3613	33.1	FALSE	FALSE	0	NA	NA	NA	NA	NA	NA	NA	NA	NA
RSORT0032457	491	31.2	31.6	67	1	32.7	31.6	35.8	eubacteria	plants	2e-12	67	NA	NA	NA	NA	NA	6	3613	33.1	FALSE	FALSE	0	NA	NA	NA	NA	NA	NA	NA	NA	NA
RSORT0032458	478	31.2	31.6	67	1	32.7	31.6	35.8	eubacteria	plants	2e-12	67	NA	NA	NA	NA	NA	6	3613	33.1	FALSE	FALSE	0	NA	NA	NA	NA	NA	NA	NA	NA	NA
RSORT0032459	522	31.2	31.6	67	1	32.7	31.6	35.8	eubacteria	plants	3e-12	67	NA	NA	NA	NA	NA	6	3613	33.1	FALSE	FALSE	0	NA	NA	NA	NA	NA	NA	NA	NA	NA
RTART0034646	472	33.1	36.6	70.5	35.8	31.6	32.3	37.4	eubacteria	archaea	1e-13	70.5	NA	NA	NA	NA	NA	6	3613	33.1	FALSE	FALSE	0	NA	NA	NA	NA	NA	NA	NA	NA	NA
RTART0037860	487	1	35	68.9	1	32.3	35.8	67.9	eubacteria	protista	5e-13	68.9	NA	NA	NA	NA	NA	6	3613	33.1	FALSE	FALSE	0	NA	NA	NA	NA	NA	NA	NA	NA	NA
RSORT0001189	619	33.5	30.8	66.2	37.4	1	32	32.7	eubacteria	fungi	8e-12	66.2	NA	NA	6	15948	32.7	6	10305	32.7	FALSE	FALSE	0	NA	NA	NA	NA	NA	NA	NA	NA	NA
RTART0047875	628	1	30.4	61.6	1	32.7	34.3	60.6	eubacteria	protista	3e-10	61.6	NA	NA	6	15948	32.7	6	10305	32.7	FALSE	FALSE	0	NA	NA	NA	NA	NA	NA	NA	NA	NA
RTART0047876	553	34.7	35.8	76.3	35	34.3	33.5	41.6	eubacteria	archaea	2e-15	76.3	NA	NA	NA	NA	NA	6	10305	32.7	FALSE	FALSE	0	NA	NA	NA	NA	NA	NA	NA	NA	NA
RSORT0005681	455	1	32.7	65.9	1	1	31.2	64.9	eubacteria	archaea	5e-12	65.9	NA	NA	NA	NA	NA	6	10305	32.7	FALSE	FALSE	0	NA	NA	NA	NA	NA	NA	NA	NA	NA
RSORT0034177	776	35.8	33.1	68.2	34.7	32.3	32.7	32.4	eubacteria	metazoa	4e-12	68.2	NA	NA	6	22325	32.4	6	23174	32.4	FALSE	FALSE	0	NA	NA	NA	NA	NA	NA	NA	NA	NA
RTART0003503	776	1	31.6	65.1	35.8	33.9	36.6	64.1	eubacteria	protista	7e-11	65.1	NA	NA	6	22325	32.4	6	23174	32.4	FALSE	FALSE	0	NA	NA	NA	NA	NA	NA	NA	NA	NA
RSORT0035205	373	32	1	64.3	1	30.4	31.6	32.3	eubacteria	metazoa	2e-11	64.3	NA	NA	6	22409	32.3	6	16007	32.3	FALSE	FALSE	0	NA	NA	NA	NA	NA	NA	NA	NA	NA
RTART0031055	377	33.1	30.4	68.2	1	30.4	32	35.1	eubacteria	metazoa	8e-13	68.2	NA	NA	6	22409	32.3	6	16007	32.3	FALSE	FALSE	0	NA	NA	NA	NA	NA	NA	NA	NA	NA
RSORT0029518	595	33.1	32.7	98.2	38.1	33.1	37	65.1	eubacteria	fungi	4e-23	98.2	NA	NA	NA	NA	NA	6	16007	32.3	FALSE	FALSE	0	NA	NA	NA	NA	NA	NA	NA	NA	NA
RSORT0035204	387	33.1	1	70.1	1	32	33.9	37	eubacteria	protista	2e-13	70.1	NA	NA	NA	NA	NA	6	16007	32.3	FALSE	FALSE	0	NA	NA	NA	NA	NA	NA	NA	NA	NA
RSORT0014660	1089	1	31.2	57	35.8	67.4	46.6	66.4	plants	eubacteria	6e-12	67.4	NA	NA	6	19859	32.3	6	22639	32.3	FALSE	FALSE	0	NA	NA	NA	NA	NA	NA	NA	NA	NA
RTART0013850	796	33.9	35	55.5	35	66.2	44.3	32.3	plants	eubacteria	6e-12	66.2	hnh_endonuclease_domain-containing_protein	GO:0004519,GO:0003676	6	19859	32.3	6	22639	32.3	FALSE	FALSE	0	NA	NA	NA	NA	NA	NA	NA	NA	NA
RSORT0018831	636	38.5	33.5	78.2	33.1	40	32.7	39.7	eubacteria	plants	8e-16	78.2	NA	NA	6	20590	32.3	6	22804	32.3	FALSE	FALSE	0	NA	NA	NA	NA	NA	NA	NA	NA	NA
RTART0028394	482	34.3	31.2	66.6	32.7	35.8	32	32.3	eubacteria	plants	5e-12	66.6	NA	NA	6	20590	32.3	6	22804	32.3	FALSE	FALSE	0	NA	NA	NA	NA	NA	NA	NA	NA	NA
RSORT0024584	1081	90.5	103	130	95.9	100	82.8	39.5	eubacteria	archaea	1e-32	130	3-oxoacyl-acp_reductase	GO:0008152	NA	NA	NA	6	18663	32.1	FALSE	FALSE	0	NA	NA	NA	NA	NA	NA	NA	NA	NA
RTART0017703	1305	80.9	79.3	113	75.1	78.2	66.6	32.1	eubacteria	metazoa	3e-26	113	3-oxoacyl-acp_reductase	GO:0008152	NA	NA	NA	6	18663	32.1	FALSE	FALSE	0	NA	NA	NA	NA	NA	NA	NA	NA	NA
RSORT0005034	747	45.4	30.8	90.5	111	42.4	43.5	65.6	fungi	eubacteria	3e-28	111	glutathione-dependent_formaldehyde-_gfa	GO:0016846,GO:0008152	6	17448	58	6	9002	32	FALSE	FALSE	0	NA	NA	NA	NA	NA	NA	NA	NA	NA
RTART0030546	649	47	32.3	88.2	105	42	41.6	58	fungi	eubacteria	3e-26	105	duf636_domain_protein	GO:0016846,GO:0008152	6	17448	58	6	9002	32	FALSE	FALSE	0	NA	NA	NA	NA	NA	NA	NA	NA	NA
RSORT0020435	590	44.3	33.5	80.1	107	44.7	43.5	62.7	fungi	eubacteria	2e-27	107	duf636_domain_protein	GO:0016846,GO:0008152	6	20801	62.7	6	9002	32	FALSE	FALSE	0	NA	NA	NA	NA	NA	NA	NA	NA	NA
RTART0007809	628	42.4	33.5	80.1	110	44.3	43.9	67.6	fungi	eubacteria	5e-28	110	duf636_domain_protein	GO:0016846,GO:0008152	6	20801	62.7	6	9002	32	FALSE	FALSE	0	NA	NA	NA	NA	NA	NA	NA	NA	NA
RTART0029367	691	55.8	33.1	97.8	107	46.2	47.4	51.2	fungi	eubacteria	4e-27	107	glutathione-dependent_formaldehyde-_gfa	GO:0016846,GO:0008152	NA	NA	NA	6	9002	32	FALSE	FALSE	0	NA	NA	NA	NA	NA	NA	NA	NA	NA
RSORT0022228	705	49.7	32	97.4	105	46.6	45.4	55.3	fungi	eubacteria	5e-26	105	glutathione-dependent_formaldehyde-_gfa	GO:0016846,GO:0008152	NA	NA	NA	6	9002	32	FALSE	FALSE	0	NA	NA	NA	NA	NA	NA	NA	NA	NA
RTART0015420	309	35	30.4	56.2	67	33.9	32.3	32	fungi	eubacteria	2e-13	67	duf636_domain_protein	GO:0016846,GO:0008152	NA	NA	NA	6	9002	32	FALSE	FALSE	0	NA	NA	NA	NA	NA	NA	NA	NA	NA
RTART0029366	552	51.6	28.9	93.6	105	48.5	46.6	53.4	fungi	eubacteria	8e-27	105	duf636_domain_protein	GO:0016846,GO:0008152	NA	NA	NA	6	9002	32	FALSE	FALSE	0	NA	NA	NA	NA	NA	NA	NA	NA	NA
RSORT0026233	1254	43.5	32	69.3	168	121	118	124.5	fungi	plants	2e-45	168	alpha-_-mannosyltransferase_och1	GO:0042594,GO:0033554,GO:0016757,GO:0044182	6	21513	114.7	6	13914	32	FALSE	FALSE	0	NA	NA	NA	NA	NA	NA	NA	NA	NA
RTART0032790	827	34.3	34.3	63.2	149	118	90.9	114.7	fungi	plants	1e-39	149	alpha-_-mannosyltransferase_och1	GO:0016757	6	21513	114.7	6	13914	32	FALSE	FALSE	0	NA	NA	NA	NA	NA	NA	NA	NA	NA
RSORT0026232	417	33.9	1	33.1	65.9	45.1	38.5	32	fungi	plants	2e-11	65.9	alpha-_-mannosyltransferase_och1	GO:0016757	NA	NA	NA	6	13914	32	FALSE	FALSE	0	NA	NA	NA	NA	NA	NA	NA	NA	NA
RSORT0048200	206	1	33.1	33.1	57.8	45.4	43.9	56.8	fungi	plants	2e-09	57.8	alpha-_-mannosyltransferase_subunit	GO:0016757	NA	NA	NA	6	13914	32	FALSE	FALSE	0	NA	NA	NA	NA	NA	NA	NA	NA	NA
RSORT0007993	936	38.9	30.8	52	70.9	43.5	49.7	32	fungi	eubacteria	1e-11	70.9	NA	NA	6	18312	32	6	15689	32	FALSE	FALSE	0	NA	NA	NA	NA	NA	NA	NA	NA	NA
RTART0044197	2100	38.1	35.8	53.1	278	46.2	46.2	239.9	fungi	eubacteria	1e-81	278	NA	NA	6	18312	32	6	15689	32	FALSE	FALSE	0	NA	NA	NA	NA	NA	NA	NA	NA	NA
RSORT0052356	324	33.5	32.3	33.5	144	31.6	32.7	110.5	fungi	metazoa	9e-40	144	NA	NA	NA	NA	NA	6	15689	32	FALSE	FALSE	0	NA	NA	NA	NA	NA	NA	NA	NA	NA
RSORT0052518	284	1	33.1	36.2	82.8	32.7	31.2	81.8	fungi	eubacteria	8e-18	82.8	NA	NA	NA	NA	NA	6	15689	32	FALSE	FALSE	0	NA	NA	NA	NA	NA	NA	NA	NA	NA
RTART0021791	1375	126	1	1	69.7	129	158	32	protista	plants	5e-40	158	signal_cub_and_egf-like_domain-containing_protein_2	GO:0008152	NA	NA	NA	6	17967	32	FALSE	FALSE	0	NA	NA	NA	NA	NA	NA	NA	NA	NA
RTART0021792	1394	125	1	1	69.3	129	158	33	protista	plants	5e-40	158	signal_cub_and_egf-like_domain-containing_protein_2	GO:0008152	NA	NA	NA	6	17967	32	FALSE	FALSE	0	NA	NA	NA	NA	NA	NA	NA	NA	NA
RSORT0018948	1323	311	243	343	216	223	264	32	eubacteria	metazoa	2e-112	343	aldo_keto_reductase	GO:0055114,GO:0016491	8	20604	32	6	18539	32	TRUE	FALSE	0	NA	NA	NA	NA	NA	NA	NA	NA	NA
RTART0037998	1347	304	245	345	208	221	256	41	eubacteria	metazoa	4e-113	345	aldo_keto_reductase	GO:0047681,GO:0055114	8	20604	32	6	18539	32	TRUE	FALSE	0	NA	NA	NA	NA	NA	NA	NA	NA	NA
RTART0037999	1186	281	219	321	196	194	229	40	eubacteria	metazoa	2e-104	321	aldo_keto_reductase	GO:0047681,GO:0055114	NA	NA	NA	6	18539	32	FALSE	FALSE	0	NA	NA	NA	NA	NA	NA	NA	NA	NA
RSORT0047183	380	46.6	30.4	62.8	71.2	61.2	78.6	32	protista	fungi	3e-17	78.6	mannose-specific_lectin-like	GO:0005576,GO:0005509,GO:0004623,GO:0016042	6	23479	32	6	23371	32	FALSE	FALSE	0	NA	NA	NA	NA	NA	NA	NA	NA	NA
RTART0028355	617	65.9	30.4	89.4	101	77.8	114	48.1	protista	fungi	9e-30	114	mannose-specific_lectin-like	GO:0030246	6	23479	32	6	23371	32	FALSE	FALSE	0	NA	NA	NA	NA	NA	NA	NA	NA	NA
RSORT0000230	719	34.3	53.1	34.7	45.1	46.2	70.1	35.8	protista	archaea	2e-13	70.1	NA	NA	6	15536	34.2	6	15538	31.2	FALSE	FALSE	0	NA	NA	NA	NA	NA	NA	NA	NA	NA
RTART0036357	1059	42.4	68.9	45.8	53.9	40.8	76.6	34.2	protista	archaea	4e-15	76.6	NA	NA	6	15536	34.2	6	15538	31.2	FALSE	FALSE	0	NA	NA	NA	NA	NA	NA	NA	NA	NA
RSORT0000231	373	35.8	41.6	35	40.8	31.2	67	31.2	protista	archaea	3e-13	67	NA	NA	NA	NA	NA	6	15538	31.2	FALSE	FALSE	0	NA	NA	NA	NA	NA	NA	NA	NA	NA
RSORT0049006	388	32.7	33.9	63.9	1	1	38.9	31.2	eubacteria	protista	4e-10	63.9	NA	NA	NA	NA	NA	6	15646	31.2	FALSE	FALSE	1	scaffold37321	365	88	6e-117	1	5209-4850	365	6e-117	87.95
RSORT0005879	325	33.9	29.6	71.2	32	29.3	32.7	37.3	eubacteria	metazoa	8e-13	71.2	NA	NA	NA	NA	NA	6	15646	31.2	FALSE	FALSE	1	scaffold37321	328	88.7	3e-109	1	4238-3914	328	3e-109	88.72
RTART0010650	1978	37	33.9	251	36.6	32.7	38.9	214	eubacteria	protista	3e-69	251	NA	NA	NA	NA	NA	6	15646	31.2	FALSE	FALSE	1	scaffold37321	2045	87.4	0	2	5641-3739;3473-3356	1927;118	0;1e-31	87.39;88.14
RSORT0008012	1097	40	40.4	71.2	40.4	50.8	1	31.2	eubacteria	plants	2e-12	71.2	NA	NA	6	18319	31.2	6	15690	31.2	FALSE	FALSE	0	NA	NA	NA	NA	NA	NA	NA	NA	NA
RTART0018000	1041	1	38.1	67.4	40.8	47.4	35.4	66.4	eubacteria	plants	6e-11	67.4	NA	NA	6	18319	31.2	6	15690	31.2	FALSE	FALSE	0	NA	NA	NA	NA	NA	NA	NA	NA	NA
RTART0026559	452	34.7	44.7	70.9	39.7	54.3	36.6	36.2	eubacteria	plants	2e-13	70.9	NA	NA	NA	NA	NA	6	15690	31.2	FALSE	FALSE	0	NA	NA	NA	NA	NA	NA	NA	NA	NA
RTART0017999	1062	1	37.7	67.4	40.4	47	35.4	66.4	eubacteria	plants	7e-11	67.4	NA	NA	NA	NA	NA	6	15690	31.2	FALSE	FALSE	0	NA	NA	NA	NA	NA	NA	NA	NA	NA
RSORT0031012	1856	96.7	40.4	138	131	60.8	108	41.3	eubacteria	fungi	1e-31	138	beta-ketoacyl_synthase	GO:0047879,GO:0046872,GO:0004316,GO:0016853,GO:0031177,GO:0055114	6	22047	31.2	6	18152	31.2	FALSE	FALSE	0	NA	NA	NA	NA	NA	NA	NA	NA	NA
RTART0013976	1756	99.8	37	131	106	55.8	111	31.2	eubacteria	protista	1e-29	131	beta-ketoacyl_synthase	GO:0031177,GO:0004316,GO:0055114,GO:0000166,GO:0008270,GO:0047879	6	22047	31.2	6	18152	31.2	FALSE	FALSE	0	NA	NA	NA	NA	NA	NA	NA	NA	NA
RSORT0015057	1412	120	37.4	296	210	103	34.3	176	eubacteria	fungi	2e-93	296	extracellular_protease	GO:0046872,GO:0008237,GO:0006508	6	19939	148	6	4428	30.8	FALSE	FALSE	0	NA	NA	NA	NA	NA	NA	NA	NA	NA
RTART0038067	1432	105	36.6	253	160	90.1	33.9	148	eubacteria	fungi	2e-76	253	extracellular_protease	GO:0046872,GO:0004222,GO:0006508	6	19939	148	6	4428	30.8	FALSE	FALSE	0	NA	NA	NA	NA	NA	NA	NA	NA	NA
RSORT0042901	1256	118	32.7	276	198	92.8	32.3	158	eubacteria	fungi	3e-86	276	extracellular_protease	GO:0008237,GO:0006508	NA	NA	NA	6	4428	30.8	FALSE	FALSE	0	NA	NA	NA	NA	NA	NA	NA	NA	NA
RTART0005700	330	77.8	30	153	128	29.6	32.3	75.2	eubacteria	fungi	2e-43	153	extracellular_protease	GO:0004222,GO:0006508	NA	NA	NA	6	4428	30.8	FALSE	FALSE	0	NA	NA	NA	NA	NA	NA	NA	NA	NA
RTART0009303	363	35.8	30.8	63.5	1	66.6	32.3	30.8	plants	eubacteria	5e-13	66.6	extracellular_protease	GO:0008237	NA	NA	NA	6	4428	30.8	FALSE	FALSE	0	NA	NA	NA	NA	NA	NA	NA	NA	NA
RTART0015876	283	44.3	29.3	111	82.4	31.2	32.3	66.7	eubacteria	fungi	4e-28	111	extracellular_protease	GO:0046872,GO:0008237,GO:0006508	NA	NA	NA	6	4428	30.8	FALSE	FALSE	0	NA	NA	NA	NA	NA	NA	NA	NA	NA
RTART0019133	1323	1	34.3	64.3	49.3	47.8	1	63.3	eubacteria	fungi	2e-18	64.3	extracellular_protease	GO:0008237,GO:0006508	NA	NA	NA	6	4428	30.8	FALSE	FALSE	0	NA	NA	NA	NA	NA	NA	NA	NA	NA
RTART0036105	1375	96.3	1	239	162	92.4	38.9	142.7	eubacteria	fungi	1e-71	239	extracellular_protease	GO:0046872,GO:0004222,GO:0006508	NA	NA	NA	6	4428	30.8	FALSE	FALSE	0	NA	NA	NA	NA	NA	NA	NA	NA	NA
RTART0039349	1314	113	32.3	274	200	90.5	35.4	161	eubacteria	fungi	3e-85	274	extracellular_protease	GO:0008237,GO:0006508	NA	NA	NA	6	4428	30.8	FALSE	FALSE	0	NA	NA	NA	NA	NA	NA	NA	NA	NA
RTART0049434	1402	110	34.3	252	162	79.7	36.2	142	eubacteria	fungi	3e-76	252	extracellular_protease	GO:0046872,GO:0004222,GO:0006508	NA	NA	NA	6	4428	30.8	FALSE	FALSE	0	NA	NA	NA	NA	NA	NA	NA	NA	NA
RSORT0045531	400	46.2	55.5	67	77	56.2	35.8	30.8	fungi	eubacteria	3e-15	77	mfs_general_substrate_transporter	GO:0055085,GO:0016021	3	23103	30.8	6	6904	30.8	FALSE	FALSE	0	NA	NA	NA	NA	NA	NA	NA	NA	NA
RSORT0045532	877	105	147	169	209	137	85.5	104	fungi	eubacteria	3e-61	209	mfs_transporter	GO:0055085,GO:0016021	6	23104	35	6	6904	30.8	FALSE	FALSE	0	NA	NA	NA	NA	NA	NA	NA	NA	NA
RTART0000140	477	42.4	49.3	66.2	77.4	55.5	32.3	35	fungi	eubacteria	4e-15	77.4	mfs_general_substrate_transporter	GO:0055085,GO:0016021	6	23104	35	6	6904	30.8	FALSE	FALSE	0	NA	NA	NA	NA	NA	NA	NA	NA	NA
RSORT0005108	284	37.4	67	73.6	86.3	59.7	40.4	48.9	fungi	eubacteria	6e-19	86.3	mfs_general_substrate_transporter	GO:0055085,GO:0016021	NA	NA	NA	6	6904	30.8	FALSE	FALSE	0	NA	NA	NA	NA	NA	NA	NA	NA	NA
RSORT0006199	456	35.8	50.1	58.9	79.7	48.9	1	43.9	fungi	eubacteria	2e-16	79.7	mfs_transporter	GO:0055085,GO:0016021	NA	NA	NA	6	6904	30.8	FALSE	FALSE	0	NA	NA	NA	NA	NA	NA	NA	NA	NA
RSORT0027831	1120	100	151	166	217	138	88.6	117	fungi	eubacteria	4e-63	217	high-affinity_nicotinic_acid_transporter	GO:0055085,GO:0016021,GO:0005215	NA	NA	NA	6	6904	30.8	FALSE	FALSE	0	NA	NA	NA	NA	NA	NA	NA	NA	NA
RSORT0045528	647	99	132	152	164	137	87	65	fungi	eubacteria	1e-45	164	high-affinity_nicotinic_acid_transporter	GO:0055085,GO:0016021,GO:0005215	NA	NA	NA	6	6904	30.8	FALSE	FALSE	0	NA	NA	NA	NA	NA	NA	NA	NA	NA
RSORT0052333	406	43.1	47.4	65.1	85.9	53.1	31.2	42.8	fungi	eubacteria	3e-18	85.9	high-affinity_nicotinic_acid_transporter	GO:0055085,GO:0016021	NA	NA	NA	6	6904	30.8	FALSE	FALSE	0	NA	NA	NA	NA	NA	NA	NA	NA	NA
RTART0065724	220	32.7	39.7	64.3	81.6	48.5	45.4	48.9	fungi	eubacteria	3e-18	81.6	related_to_allantoate_permease	GO:0055085,GO:0016021,GO:0005215	NA	NA	NA	6	6904	30.8	FALSE	FALSE	0	NA	NA	NA	NA	NA	NA	NA	NA	NA
RSORT0013552	501	34.3	1	1	65.1	1	34.3	30.8	fungi	metazoa	7e-11	65.1	NA	NA	6	19651	30.8	6	10323	30.8	FALSE	FALSE	0	NA	NA	NA	NA	NA	NA	NA	NA	NA
RTART0066102	553	33.9	30.8	40.4	99.8	1	31.6	65.9	fungi	eubacteria	7e-23	99.8	mfs_general_substrate_transporter	GO:0055085,GO:0016021	6	19651	30.8	6	10323	30.8	FALSE	FALSE	0	NA	NA	NA	NA	NA	NA	NA	NA	NA
RSORT0013553	256	1	29.6	33.1	52.4	33.9	33.1	51.4	fungi	plants	5e-08	52.4	NA	NA	3	19652	51.4	6	10323	30.8	FALSE	FALSE	0	NA	NA	NA	NA	NA	NA	NA	NA	NA
RSORT0045530	1025	37.7	31.6	52.8	99.8	1	1	62.1	fungi	eubacteria	1e-21	99.8	high-affinity_nicotinic_acid_transporter	GO:0055085,GO:0016021	3	23102	62.1	6	10323	30.8	FALSE	FALSE	0	NA	NA	NA	NA	NA	NA	NA	NA	NA
RTART0000008	330	1	1	1	50.1	30.8	30	49.1	fungi	plants	3e-06	50.1	NA	NA	NA	NA	NA	6	10323	30.8	FALSE	FALSE	0	NA	NA	NA	NA	NA	NA	NA	NA	NA
RTART0042369	576	72.4	79.3	118	35.4	56.2	68.2	45.6	eubacteria	archaea	5e-28	118	NA	NA	NA	NA	NA	6	13681	30.7	FALSE	FALSE	0	NA	NA	NA	NA	NA	NA	NA	NA	NA
RTART0042371	1392	102	145	186	34.3	70.1	111	84	eubacteria	archaea	3e-48	186	NA	NA	NA	NA	NA	6	13681	30.7	FALSE	FALSE	0	NA	NA	NA	NA	NA	NA	NA	NA	NA
RSORT0004479	531	71.6	78.6	108	1	57	70.9	36.4	eubacteria	archaea	1e-24	108	nhl_repeat_containing_protein	GO:0005509,GO:0000272	NA	NA	NA	6	13681	30.7	FALSE	FALSE	0	NA	NA	NA	NA	NA	NA	NA	NA	NA
RTART0042370	423	86.3	83.2	117	38.1	56.6	75.9	30.7	eubacteria	metazoa	3e-28	117	NA	NA	NA	NA	NA	6	13681	30.7	FALSE	FALSE	0	NA	NA	NA	NA	NA	NA	NA	NA	NA
RSORT0017519	776	92	42	148	144	50.8	119	56	eubacteria	fungi	4e-39	148	flavohemoprotein	GO:0020037,GO:0005344,GO:0008941,GO:0015671,GO:0005506,GO:0009055,GO:0055114,GO:0019825	NA	NA	NA	6	170	30.4	FALSE	FALSE	0	NA	NA	NA	NA	NA	NA	NA	NA	NA
RSORT0031840	966	125	55.5	240	197	61.6	199	115	eubacteria	protista	2e-73	240	flavohemoprotein	GO:0015671,GO:0051409,GO:0005344,GO:0009055,GO:0005506,GO:0020037,GO:0016702,GO:0071949,GO:0019825,GO:0008941,GO:0009636,GO:0055114	NA	NA	NA	6	170	30.4	FALSE	FALSE	0	NA	NA	NA	NA	NA	NA	NA	NA	NA
RSORT0043383	1568	114	58.2	230	205	67	201	116	eubacteria	fungi	5e-67	230	flavohemoprotein	GO:0015671,GO:0005344,GO:0009055,GO:0005506,GO:0020037,GO:0019825,GO:0051213,GO:0055114	NA	NA	NA	6	170	30.4	FALSE	FALSE	0	NA	NA	NA	NA	NA	NA	NA	NA	NA
RTART0007978	231	35	30	75.5	77.8	32.3	70.5	42.8	fungi	eubacteria	2e-16	77.8	dihydropteridine_reductase	GO:0015671,GO:0009636,GO:0051409,GO:0005344,GO:0009055,GO:0004155,GO:0020037,GO:0071949,GO:0019825,GO:0008941,GO:0055114	NA	NA	NA	6	170	30.4	FALSE	FALSE	0	NA	NA	NA	NA	NA	NA	NA	NA	NA
RTART0014346	255	57.4	31.2	103	100	43.1	82.4	45.6	eubacteria	fungi	1e-25	103	NA	NA	NA	NA	NA	6	170	30.4	FALSE	FALSE	0	NA	NA	NA	NA	NA	NA	NA	NA	NA
RTART0020314	236	56.2	32	86.7	90.5	48.1	70.5	34.3	fungi	eubacteria	4e-21	90.5	flavohemoprotein	GO:0020037,GO:0005344,GO:0008941,GO:0015671,GO:0005506,GO:0009055,GO:0055114,GO:0019825	NA	NA	NA	6	170	30.4	FALSE	FALSE	0	NA	NA	NA	NA	NA	NA	NA	NA	NA
RTART0045343	1521	116	57.4	219	194	62.8	185	103	eubacteria	fungi	6e-63	219	NA	NA	NA	NA	NA	6	170	30.4	FALSE	FALSE	0	NA	NA	NA	NA	NA	NA	NA	NA	NA
RTART0050573	1531	115	51.2	224	196	55.8	189	109	eubacteria	fungi	4e-65	224	flavohemoprotein	GO:0015671,GO:0005344,GO:0009055,GO:0020037,GO:0019825,GO:0051213,GO:0055114	NA	NA	NA	6	170	30.4	FALSE	FALSE	0	NA	NA	NA	NA	NA	NA	NA	NA	NA
RTART0059426	1644	149	48.1	249	205	54.7	197	100	eubacteria	fungi	4e-74	249	dihydropteridine_reductase	GO:0015671,GO:0051409,GO:0005344,GO:0009055,GO:0020037,GO:0016702,GO:0071949,GO:0019825,GO:0008941,GO:0055114	NA	NA	NA	6	170	30.4	FALSE	FALSE	0	NA	NA	NA	NA	NA	NA	NA	NA	NA
RSORT0024344	258	57	32	102	96.3	46.6	83.2	45	eubacteria	fungi	3e-25	102	flavohemoprotein	GO:0015671,GO:0051409,GO:0005344,GO:0009055,GO:0005506,GO:0020037,GO:0016702,GO:0071949,GO:0019825,GO:0005829,GO:0008941,GO:0009636,GO:0055114	NA	NA	NA	6	170	30.4	FALSE	FALSE	0	NA	NA	NA	NA	NA	NA	NA	NA	NA
RSORT0024345	236	54.3	28.5	100	94.7	40	78.2	45.7	eubacteria	fungi	3e-24	100	flavohemoprotein	GO:0015671,GO:0051409,GO:0005344,GO:0009055,GO:0005506,GO:0020037,GO:0016702,GO:0071949,GO:0019825,GO:0008941,GO:0009636,GO:0055114	NA	NA	NA	6	170	30.4	FALSE	FALSE	0	NA	NA	NA	NA	NA	NA	NA	NA	NA
RSORT0024348	706	36.2	42	66.6	55.5	50.4	49.3	30.4	eubacteria	fungi	1e-10	66.6	dihydropteridine_reductase	GO:0005488	NA	NA	NA	6	170	30.4	FALSE	FALSE	0	NA	NA	NA	NA	NA	NA	NA	NA	NA
RSORT0031841	1604	133	61.6	245	203	67	207	112	eubacteria	protista	1e-72	245	flavohemoprotein	GO:0015671,GO:0005344,GO:0009055,GO:0005506,GO:0020037,GO:0016702,GO:0019825,GO:0008941,GO:0055114	NA	NA	NA	6	170	30.4	FALSE	FALSE	0	NA	NA	NA	NA	NA	NA	NA	NA	NA
RSORT0031842	1595	131	63.5	239	200	80.1	204	108	eubacteria	protista	2e-70	239	flavohemoprotein	GO:0015671,GO:0005344,GO:0009055,GO:0005506,GO:0020037,GO:0019825,GO:0008941,GO:0055114	NA	NA	NA	6	170	30.4	FALSE	FALSE	0	NA	NA	NA	NA	NA	NA	NA	NA	NA
RSORT0037351	1510	106	52.8	200	187	52	181	94	eubacteria	fungi	3e-56	200	flavohemoprotein	GO:0046872,GO:0006810,GO:1901363,GO:0097159,GO:0051213	NA	NA	NA	6	170	30.4	FALSE	FALSE	0	NA	NA	NA	NA	NA	NA	NA	NA	NA
RSORT0037352	1435	106	52.8	200	187	52	181	94	eubacteria	fungi	2e-56	200	flavohemoprotein	GO:0046872,GO:0006810,GO:1901363,GO:0097159,GO:0051213	NA	NA	NA	6	170	30.4	FALSE	FALSE	0	NA	NA	NA	NA	NA	NA	NA	NA	NA
RTART0012531	273	33.9	29.6	74.3	76.3	34.3	63.2	42.4	fungi	eubacteria	2e-15	76.3	dihydropteridine_reductase	GO:0020037,GO:0005344,GO:0008941,GO:0015671,GO:0009055,GO:0055114,GO:0019825	NA	NA	NA	6	170	30.4	FALSE	FALSE	0	NA	NA	NA	NA	NA	NA	NA	NA	NA
RTART0018510	342	35	29.3	82.4	80.9	32.7	64.7	47.4	eubacteria	fungi	3e-17	82.4	nitric_oxide_dioxygenase	GO:0015671,GO:0051409,GO:0005344,GO:0005506,GO:0020037,GO:0016702,GO:0071949,GO:0019825,GO:0008941,GO:0009636,GO:0055114	NA	NA	NA	6	170	30.4	FALSE	FALSE	0	NA	NA	NA	NA	NA	NA	NA	NA	NA
RTART0018614	512	58.9	31.6	108	102	35	91.3	49.1	eubacteria	fungi	9e-26	108	nitric_oxide_dioxygenase	GO:0046872,GO:0050896,GO:0006810,GO:1901363,GO:0097159,GO:0051213	NA	NA	NA	6	170	30.4	FALSE	FALSE	0	NA	NA	NA	NA	NA	NA	NA	NA	NA
[truncated: 14,126 more rows]

## Sheet: Tab10.PhylogenyGenes
Tab 10. List of nuclear genes used in phylogenetic reconstruction and dating of Rotaria species
Ortholog ID	Alignment position	Transcript IDs	Protein	Top BLASTX hit	E-value	% ID
149	1786-2526	RMAGT0002539	NAD(P)H-hydrate epimerase	XP_007946623.1	1e-91	55
		RSOCT0039856
		RSORT0022929
		RTART0035175
		gi|425834361
1804	2527-3294	RMAGT0014685	ubiquitin carboxyl-terminal hydrolase isozyme	XP_005300653.1	1e-61	43
		RSOCT0023163
		RSORT0027973
		RTART0039225
		gi|425853255
1969	3295-4650	RMAGT0015612	26S proteasome non-ATPase regulatory subunit 12	XP_005993781.1	0	62
		RSOCT0011265
		RSORT0024424
		RTART0053090
		gi|425833723
1993	4651-5385	RMAGT0015775	40S ribosomal protein S6	XP_004549562.1	2e-108	73
		RSOCT0006896
		RSORT0026033
		RTART0043504
		gi|425848989
2143	5386-6699	RMAGT0016803	eukaryotic peptide chain release factor subunit 1	XP_006611177.1	0	81
		RSOCT0021649
		RSORT0032573
		RTART0062458
		gi|425847784
2162	6700-7803	RMAGT0016915	transmembrane protein 185B	XP_001602060.1	3e-58	35
		RSOCT0008028
		RSORT0014869
		RTART0041416
		gi|425832256
2181	7804-8574	RMAGT0017055	Chloride intracellular channel exl-1	KFM78174.1	2e-65	45
		RSOCT0015575
		RSORT0019194
		RTART0060042
		gi|425831079
2207	8575-9289	RMAGT0017207	Uridine-cytidine kinase	EGI70203.1	8e-82	55
		RSOCT0013671
		RSORT0020882
		RTART0038820
		gi|425837735
2323	9290-10456	RMAGT0017914	NAD-dependent deacetylase	XP_003388355.1	1e-117	48
		RSOCT0017367
		RSORT0036094
		RTART0040279
		gi|425831034
2777	10457-11921	RMAGT0020591	TGF-beta-activated kinase	AAI69837.1	8e-07	26
		RSOCT0038670
		RSORT0021677
		RTART0050247
		gi|425847963
2818	11922-12827	RMAGT0020840	hydroxysteroid 11-beta-dehydrogenase 1	XP_004552836.1	8e-43	37
		RSOCT0018405
		RSORT0034694
		RTART0054167
		gi|425831296
3717	12828-14192	RMAGT0026831	ruvB	XP_005106590.1	0	80
		RSOCT0029293
		RSORT0042484
		RTART0050757
		gi|425832033
429	14193-14931	RMAGT0004751	proteasome assembly chaperone 2	XP_002741628.1	6e-35	32
		RSOCT0007614
		RSORT0026355
		RTART0061032
		gi|425845202
4398	14932-15230	RMAGT0035467	Dynein light chain roadblock-type 2	NP_001155557.1	3e-38	64
		RSOCT0036674
		RSORT0015809
		RTART0042224
		gi|425838728
608	15231-15848	RMAGT0006779	ras-related protein Ral-B	XP_006636305.1	5e-82	63
		RSOCT0031808
		RSORT0020745
		RTART0051632
		gi|425848540
